# Supplementary material for: Relaxed Selection Drives a Noisy Noncoding Transcriptome in Members of the Mycobacterium tuberculosis Complex
Source: mBio. 2014 Aug 5;5(4):e01169-14. doi: 10.1128/mBio.01169-14 (PMC4128351; doi:10.1128/mBio.01169-14)
Supplement: Table S1 — Sequencing statistics and full list of TSS calls in both species, with motifs identified within their promoter regions. (a) Summary of RNA-seq and TSS-seq reads. (b) Full list of orthologous genes identified between M. marinum and M. bovis. (c) Full list of experimental TSSs identified in M. marinum. (d) Full list of experimental TSSs identified in M. bovis [file mbo004141929st1.xls]

## Sheet: 1A
	Sequencing runs
	Sample name	M. marinum TEX- bio rep 1	M. marinum TEX+ bio rep 1	M. marinum TEX- bio rep 2	M. marinum TEX+ bio rep 2
	Total reads (millions)	13	13.8	12	12.9
	Mapped reads (millions)	10.6	10.7	9.7	10.2
	% overall mapped	82	77	81	79
	Sample name	M. bovis TEX- bio rep 1	M. bovis TEX+ bio rep 1	M. bovis TEX- bio rep 2	M. bovis TEX+ bio rep 2
	Total reads (millions)	13	13	12.3	11.7
	Mapped reads (millions)	9.2	9.2	10.3	9.5
	% overall mapped	71	71	84	81
	Sample name	M. marinum RNA-seq bio rep 1	M. marinum RNA-seq bio rep 2	M. bovis RNA-seq bio rep 1	M. bovis RNA-seq bio rep 2
	Total reads (millions)	20	13.3	5.6	5.9
	Mapped reads (millions)	18.6	12.4	4.4	4.4
	% overall mapped	93	93	78	75
	Spearman correlation coefficients of RNA-seq replicates
	SENSE RPKM	Mar_rep_1	Mar_rep_2
	Mar_rep_1	1
	Mar_rep_2	0.9954	1
	ANTISENSE RPKM	Mar_rep_1	Mar_rep_2
	Mar_rep_1	1
	Mar_rep_2	0.9484	1
	SENSE RPKM	Bov_rep_1	Bov_rep_2
	Bov_rep_1	1
	Bov_rep_2	0.9562	1
	ANTISENSE RPKM	Bov_rep_1	Bov_rep_2
	Bov_rep_1	1
	Bov_rep_2	0.8986	1

## Sheet: 1B
M. bovis gene	Function	M.marinum gene	Function
Mb0001	chromosome replication initiator DnaA	MMAR_0001	chromosomal replication initiation protein
Mb0002	DNA polymerase III subunit beta	MMAR_0002	DNA polymerase III subunit beta
Mb0003	recombination protein F	MMAR_0003	recombination protein F
Mb0004	hypothetical protein	MMAR_0004	hypothetical protein
Mb0005	DNA gyrase subunit B	MMAR_0005	DNA gyrase subunit B
Mb0006	DNA gyrase subunit A	MMAR_0006	DNA gyrase subunit A
Mb0007	hypothetical protein	MMAR_0007	hypothetical protein
Mb0008c	hypothetical protein	MMAR_0010	hypothetical protein
Mb0009	iron-regulated peptidyl-prolyl cis-trans isomerase A	MMAR_0011	peptidyl-prolyl cis-trans isomerase A, PpiA
Mb0010c	hypothetical protein	MMAR_0012	hypothetical protein
Mb0011c	septation inhibitor protein	MMAR_0013	putative septation inhibitor protein
Mb0012	hypothetical protein	MMAR_0014	hypothetical protein
Mb0013	para-aminobenzoate synthase component II	MMAR_0015	para-aminobenzoate synthase component II
Mb0014c	Ser/Thr protein kinase	MMAR_0016	serine/threonine-protein kinase B PknB
Mb0015c	Ser/Thr protein kinase	MMAR_0017	serine/threonine-protein kinase a PknA
Mb0016c	penicillin-binding protein PbpA	MMAR_0018	penicillin-binding protein PbpA
Mb0017c	cell division protein RodA	MMAR_0019	cell division protein RodA
Mb0018c	serine/threonine phosphatase	MMAR_0020	serine/threonine phosphatase PstP
Mb0019c	hypothetical protein	MMAR_0021	hypothetical protein
Mb0020c	hypothetical protein	MMAR_0022	hypothetical protein
Mb0021c	hypothetical protein	MMAR_1721	hypothetical protein
Mb0022c	transcriptional regulatory protein WHIB-like WHIB5	MMAR_0041	transcriptional regulatory protein (Whib-like), WhiB5
Mb0023	transcriptional regulatory protein	MMAR_0042	transcriptional regulatory protein
Mb0026	hypothetical protein	MMAR_0044	hypothetical protein
Mb0027	hypothetical protein	MMAR_0045	hypothetical protein
Mb0028	hypothetical protein	MMAR_0046	hypothetical protein
Mb0029	hypothetical protein	MMAR_0047	hypothetical protein
Mb0030	hypothetical protein	MMAR_0048	hypothetical protein
Mb0031	hypothetical protein	MMAR_0049	hypothetical protein
Mb0037c	hypothetical protein	MMAR_0051	hypothetical protein
Mb0038c	hypothetical protein	MMAR_0052	integral membrane protein
Mb0039	hypothetical protein	MMAR_0053	hypothetical protein
Mb0040c	transmembrane protein	MMAR_0055	hypothetical protein
Mb0041c	secreted proline rich protein MTC28 (proline rich 28 kDa antigen)	MMAR_0056	secreted proline rich protein Mtc28
Mb0042	leucyl-tRNA synthetase	MMAR_0057	leucyl-tRNA synthetase
Mb0043c	MarR family transcriptional regulator	MMAR_0059	transcriptional regulatory protein
Mb0044c	GntR family transcriptional regulator	MMAR_0062	GntR family transcriptional regulator
Mb0045c	oxidoreductase	MMAR_0063	oxidoreductase
Mb0046c	hydrolase	MMAR_0064	hydrolase
Mb0047c	myo-inositol-1-phosphate synthase	MMAR_0065	myo-inositol-1-phosphate synthase Ino1
Mb0048c	hypothetical protein	MMAR_0066	hypothetical protein
Mb0049c	hypothetical protein	MMAR_0067	hypothetical protein
Mb0050	hypothetical protein	MMAR_0068	hypothetical protein
Mb0051	bifunctional penicillin-binding protein 1A/1B	MMAR_0069	bifunctional penicillin-binding protein 1A/1B PonA1
Mb0052	transmembrane protein	MMAR_0070	hypothetical protein
Mb0053	hypothetical protein	MMAR_0071	transcriptional regulatory protein
Mb0054	30S ribosomal protein S6	MMAR_0072	30S ribosomal protein S6
Mb0055	single-stranded DNA-binding protein	MMAR_0073	single-stranded DNA-binding protein
Mb0056	30S ribosomal protein S18	MMAR_0074	30S ribosomal protein S18
Mb0057	50S ribosomal protein L9	MMAR_0075	50S ribosomal protein L9
Mb0059	replicative DNA helicase	MMAR_0076	replicative DNA helicase DnaB
Mb0063	endo-1,4-beta-glucanase	MMAR_0107	cellobiohydrolase a (1,4-beta-cellobiosidase a) CelA
Mb0064	oxidoreductase	MMAR_0110	oxidoreductase
Mb0067c	isocitrate dehydrogenase	MMAR_0158	isocitrate dehydrogenase [NADP] Icd2
Mb0070c	L-serine dehydratase SdaA	MMAR_0207	L-serine dehydratase SdaA
Mb0071c	serine hydroxymethyltransferase	MMAR_0208	serine hydroxymethyltransferase
Mb0073	glutamine-transport transmembrane protein ABC transporter	MMAR_0215	glutamine-transport transmembrane protein ABC transporter
Mb0078c	hypothetical protein	MMAR_0219	hypothetical protein
Mb0079c	oxidoreductase	MMAR_0223	oxidoreductase
Mb0080	transcriptional regulatory protein	MMAR_0224	transcriptional regulatory protein
Mb0082	hypothetical protein	MMAR_3705	hypothetical protein
Mb0084	transcriptional regulatory protein	MMAR_1653	transcriptional regulatory protein
Mb0085	oxidoreductase	MMAR_1654	oxidoreductase
Mb0086	oxidoreductase	MMAR_1655	oxidoreductase
Mb0087	formate hydrogenlyase HYCD	MMAR_1656	formate hydrogenlyase HycD
Mb0088	hydrogenase HycP	MMAR_1657	hydrogenase HycP
Mb0089	hydrogenase HycQ	MMAR_1658	hydrogenase HycQ
Mb0090	formate hydrogenase HycQ	MMAR_1659	formate hydrogenase HycE
Mb0091	hypothetical protein	MMAR_0234	hypothetical protein
Mb0092	methyltransferase/methylase	MMAR_0244	methyltransferase/methylase
Mb0093	hypothetical protein	MMAR_0246	hypothetical protein
Mb0094	bifunctional 5'-methylthioadenosine nucleosidase/S-adenosylhomocysteine nucleosidase	MMAR_0251	bifunctional Mta/Sah nucleosidase Mtn
Mb0095	cation transporter P-type ATPase A	MMAR_0264	cation transporter p-type ATPase a CtpA
Mb0096c	hypothetical protein	MMAR_0263	hypothetical protein
Mb0099	PPE family protein	MMAR_0261	PPE family protein
Mb0100	oxidoreductase	MMAR_0260	oxidoreductase
Mb0101	hypothetical protein	MMAR_0259	hypothetical protein
Mb0102	acyl-CoA synthetase	MMAR_0258	acyl-CoA synthetase
Mb0103	hypothetical protein	MMAR_0257	hypothetical protein
Mb0105	hypothetical protein	MMAR_0267	integral membrane protein
Mb0106c	cation-transporter P-type ATPase B	MMAR_0269	cation-transporter p-type ATPase B CtpB
Mb0107	hypothetical protein	MMAR_0285	hypothetical protein
Mb0109	hypothetical protein	MMAR_0293	hypothetical protein
Mb0111c	cation-transporter ATPase I	MMAR_0297	cation-transporter ATPase I CtpI
Mb0112c	hypothetical protein	MMAR_0298	hypothetical protein
Mb0113	PE-PGRS family protein	MMAR_0299	PE-PGRS family protein
Mb0114	hypothetical protein	MMAR_0300	serine protease
Mb0115	transmembrane acyltransferase	MMAR_0312	transmembrane acyltransferase
Mb0120c	hypothetical protein	MMAR_0316	hypothetical protein
Mb0121	oxidative stress response regulatory protein OXYS	MMAR_0317	oxidative stress response regulatory protein OxyS
Mb0122c	oxalyl-CoA decarboxylase	MMAR_0318	putative oxalyl-CoA decarboxylase
Mb0123	acyl-CoA synthetase	MMAR_0319	acyl-CoA synthetase
Mb0124c	elongation factor G	MMAR_0321	elongation factor G
Mb0126c	hypothetical protein	MMAR_0322	hypothetical protein
Mb0130	serine protease PepA	MMAR_0324	serine protease PepA
Mb0131	trehalose synthase TRES	MMAR_0325	trehalose synthase TreS
Mb0132	hypothetical protein	MMAR_0326	hypothetical protein
Mb0133	transmembrane protein	MMAR_0327	hypothetical protein
Mb0134c	secreted antigen 85-C FbpC	MMAR_0328	secreted antigen 85-C FbpC
Mb0135	hypothetical protein	MMAR_0330	acyl dehydratase
Mb0136c	acyl-CoA dehydrogenase	MMAR_0331	acyl-CoA dehydrogenase FadE1
Mb0138	acetyltransferase	MMAR_0332	acetyltransferase
Mb0140c	transcriptional regulatory protein	MMAR_0345	transcriptional regulatory protein
Mb0141	cytochrome P450 138	MMAR_0346	cytochrome P450 138A3 Cyp138A3
Mb0142c	methionine sulfoxide reductase A	MMAR_0347	methionine sulfoxide reductase A
Mb0143	hypothetical protein	MMAR_0348	hypothetical protein
Mb0144	oxidoreductase	MMAR_0349	oxidoreductase
Mb0145	hypothetical protein	MMAR_0350	hypothetical protein
Mb0146c	hypothetical protein	MMAR_0351	hypothetical protein
Mb0147	hypothetical protein	MMAR_0352	DNA glycosylase
Mb0148c	transmembrane protein	MMAR_0353	hypothetical protein
Mb0149	TetR family transcriptional regulator	MMAR_0355	TetR family transcriptional regulator
Mb0150	hypothetical protein	MMAR_0356	hypothetical protein
Mb0151	hypothetical protein	MMAR_0357	O-methyltransferase
Mb0152	aldehyde dehydrogenase	MMAR_0359	aldehyde dehydrogenase (NAD+) dependent
Mb0153	short-chain type dehydrogenase/reductase	MMAR_0360	short-chain type dehydrogenase/reductase
Mb0154	quinone oxidoreductase	MMAR_0361	quinone oxidoreductase
Mb0156c	PE family protein	MMAR_0372	PE family protein
Mb0157c	PE family protein	MMAR_0370	PE family protein
Mb0158c	phosphotyrosine protein phosphatase PtpB	MMAR_0373	phosphotyrosine protein phosphatase PtpB
Mb0159c	acyl-CoA dehydrogenase	MMAR_0374	acyl-CoA dehydrogenase FadE2
Mb0160	NAD(P) transhydrogenase subunit alpha	MMAR_0377	NAD(P) transhydrogenase PntA
Mb0161	NAD(P) transhydrogenase subunit alpha	MMAR_0378	NAD(P) transhydrogenase (subunit alpha) PntAb
Mb0162	NAD(P) transhydrogenase subunit beta	MMAR_0379	NAD(P) transhydrogenasePntB
Mb0163	TetR family transcriptional regulator	MMAR_0381	TetR family transcriptional regulator
Mb0165c	PE family protein	MMAR_0384	PE family protein
Mb0166	oxidoreductase	MMAR_0388	oxidoreductase
Mb0167c	zinc-type alcohol dehydrogenase (e subunit) adhE	MMAR_0405	zinc-type alcohol dehydrogenase AdhE
Mb0168	hypothetical protein	MMAR_0406	hypothetical protein
Mb0169	hypothetical protein	MMAR_0407	hypothetical protein
Mb0170c	GntR family transcriptional regulator	MMAR_0408	GntR family transcriptional regulator
Mb0172	long-chain-fatty-acid--CoA ligase	MMAR_0409	fatty-acid-CoA ligase FadD5
Mb0173	hypothetical protein	MMAR_0410	integral membrane protein YrbE1A
Mb0174	hypothetical protein	MMAR_0411	integral membrane protein YrbE1B
Mb0175	MCE-family protein MCE1A	MMAR_0412	MCE-family protein Mce1A
Mb0176	MCE-family protein MCE1B	MMAR_0413	MCE-family protein Mce1B
Mb0177	MCE-family protein MCE1C	MMAR_0414	MCE-family protein Mce1C
Mb0178	MCE-family protein MCE1D	MMAR_0415	MCE-family protein Mce1D
Mb0179	MCE-family lipoprotein LprK	MMAR_0416	MCE family lipoprotein LprK
Mb0180	MCE-family protein MCE1F	MMAR_0417	MCE-family protein Mce1F
Mb0181	mce associated membrane protein	MMAR_0418	Mce associated membrane protein
Mb0182	mce associated transmembrane protein	MMAR_0419	Mce associated transmembrane protein
Mb0183	MCE associated protein	MMAR_0420	Mce associated protein
Mb0184	mce associated membrane protein	MMAR_0421	Mce associated membrane protein
Mb0185c	lipoprotein LPRO	MMAR_0422	lipoprotein LprO
Mb0186c	transmembrane protein	MMAR_0423	transmembrane protein
Mb0187c	hypothetical protein	MMAR_0424	hypothetical protein
Mb0188c	RNA polymerase factor sigma-70	MMAR_0426	RNA polymerase factor sigma-70
Mb0189	lysophospholipase	MMAR_0427	lysophospholipase
Mb0190	hypothetical protein	MMAR_0428	hypothetical protein
Mb0191	hypothetical protein	MMAR_0429	hypothetical protein
Mb0192	beta-glucosidase BGLS	MMAR_0430	beta-glucosidase BglS
Mb0195c	dihydroxy-acid dehydratase	MMAR_0432	dihydroxy-acid dehydratase
Mb0196	hypothetical protein	MMAR_0433	hypothetical protein
Mb0197	hypothetical protein	MMAR_0434	integral membrane protein
Mb0198	hypothetical protein	MMAR_0435	secretory protein
Mb0199c	hypothetical protein	MMAR_5224	hypothetical protein
Mb0200	drugs-transport transmembrane ATP-binding protein ABC transporter	MMAR_5223	drug-transport transmembrane ABC transporter ATP-binding protein
Mb0202	transcriptional regulatory protein	MMAR_0436	transcriptional regulatory protein
Mb0203	oxidoreductase	MMAR_0437	oxidoreductase
Mb0204c	zinc metalloprotease	MMAR_0438	zinc metalloprotease
Mb0205	hypothetical protein	MMAR_0439	hypothetical protein
Mb0206	transmembrane protein	MMAR_0440	transmembrane protein
Mb0207c	hypothetical protein	MMAR_0441	hypothetical protein
Mb0208c	transmembrane transport protein MmpL11	MMAR_0442	transmembrane transport protein MmpL11
Mb0209	hypothetical protein	MMAR_0443	exported protein
Mb0210c	transmembrane protein	MMAR_0444	transmembrane protein
Mb0211	transmembrane protein	MMAR_0445	transmembrane protein
Mb0212c	transmembrane transport protein MmpL3	MMAR_0446	transmembrane transport protein MmpL3
Mb0213c	hypothetical protein	MMAR_0447	hypothetical protein
Mb0214c	tRNA (guanine-N(7)-)-methyltransferase	MMAR_0448	tRNA (guanine-N(7)-)-methyltransferase
Mb0215	hypothetical protein	MMAR_0449	hypothetical protein
Mb0216	hypothetical protein	MMAR_0450	hypothetical protein
Mb0217	phosphoenolpyruvate carboxykinase	MMAR_0451	phosphoenolpyruvate carboxykinase
Mb0218c	transcriptional regulator NadR	MMAR_2965	ATPase/kinase, NadR
Mb0219c	methyltransferase	MMAR_1693	methyltransferase
Mb0220	long-chain-fatty-acid--CoA ligase	MMAR_0452	long-chain-fatty-acid--CoA ligase
Mb0221c	acyl-CoA dehydrogenase	MMAR_0455	acyl-CoA dehydrogenase FadE3_2
Mb0222	hypothetical protein	MMAR_0456	hypothetical protein
Mb0223c	esterase	MMAR_2621	esterase/lipase
Mb0224	transmembrane protein	MMAR_0461	hypothetical protein
Mb0225	transmembrane protein	MMAR_0462	hypothetical protein
Mb0226	esterase	MMAR_0463	esterase LipC
Mb0227	hypothetical protein	MMAR_0464	hypothetical protein
Mb0228c	aldehyde dehydrogenase	MMAR_0472	aldehyde dehydrogenase
Mb0229c	methyltransferase	MMAR_0473	methyltransferase
Mb0230	hypothetical protein	MMAR_0474	glycosyltransferase
Mb0231c	transmembrane protein	MMAR_0475	transmembrane protein
Mb0232c	hypothetical protein	MMAR_0476	hypothetical protein
Mb0233	integral membrane acyltransferase	MMAR_0477	integral membrane acyltransferase
Mb0235c	phosphotriesterase	MMAR_0487	phosphotriesterase PHP
Mb0236	acyl-CoA dehydrogenase	MMAR_0488	acyl-CoA dehydrogenase FadE4
Mb0237	TetR/ACRR family transcriptional regulator	MMAR_0489	TetR family transcriptional regulator
Mb0239c	succinate-semialdehyde dehydrogenase	MMAR_0490	succinate-semialdehyde dehydrogenase
Mb0240c	transmembrane protein	MMAR_0493	hypothetical protein
Mb0241c	transmembrane protein	MMAR_0496	transmembrane protein
Mb0242c	hypothetical protein	MMAR_0497	small secreted protein
Mb0243	lipoprotein LpqI	MMAR_0499	lipoprotein LpqI
Mb0244	TetR family transcriptional regulator	MMAR_0500	TetR family transcriptional regulator
Mb0247c	hypothetical protein	MMAR_0502	hypothetical protein
Mb0248c	3-ketoacyl-ACP reductase	MMAR_0503	3-ketoacyl-ACP reductase
Mb0249	acetyl-CoA acetyltransferase	MMAR_0504	acetyl-CoA acetyltransferase
Mb0250c	acyl-CoA dehydrogenase	MMAR_0505	acyl-CoA dehydrogenase FadE5
Mb0251	oxidoreductase	MMAR_0506	oxidoreductase
Mb0252	hypothetical protein	MMAR_0508	integral membrane protein
Mb0253c	fumarate reductase iron-sulfur subunit	MMAR_0510	fumarate reductase iron-sulfur subunit
Mb0254c	succinate dehydrogenase flavoprotein subunit	MMAR_0511	succinate dehydrogenase flavoprotein subunit
Mb0255c	succinate dehydrogenase	MMAR_0512	succinate dehydrogenase (membrane anchor subunit)
Mb0256c	hypothetical protein	MMAR_0513	hypothetical protein
Mb0257c	heat shock protein hsp (heat-stress-induced ribosome-binding protein A)	MMAR_0515	heat shock protein Hsp
Mb0258	nitrite reductase [NAD(P)H] large subunit	MMAR_0516	nitrite reductase NAD(P)H large subunit
Mb0259	nitrite reductase [NAD(P)H] small subunit NirD	MMAR_0517	nitrite reductase [NAD(P)H] small subunit NirD
Mb0260c	bifunctional cobalamin biosynthesis protein cobU: cobinamide kinase + cobinamide phosphate guanylyltransferase	MMAR_3251	bifunctional cobalamin biosynthesis protein CobU
Mb0261c	cobyric acid synthase	MMAR_3838	cobyric acid synthase
Mb0262c	PPE family protein	MMAR_2944	PPE family protein
Mb0264c	hypothetical protein	MMAR_0518	hypothetical protein
Mb0265c	hypothetical protein	MMAR_0519	hypothetical protein
Mb0266c	bifunctional uroporphyrinogen-III synthetase/response regulator domain-containing protein	MMAR_0520	bifunctional uroporphyrinogen-III synthetase/response regulator domain-containing protein
Mb0267c	integral membrane nitrite extrusion protein NarK3	MMAR_2079	integral membrane nitrite extrusion protein NarK3
Mb0268c	aminoglycoside 2'-N-acetyltransferase	MMAR_0522	aminoglycoside 2'-N-acetyltransferase Aac
Mb0269c	hypothetical protein	MMAR_0523	urea amidolyase-related protein
Mb0270c	hypothetical protein	MMAR_0524	hypothetical protein
Mb0271c	periplasmic IRON-transport lipoprotein	MMAR_0525	periplasmic iron-transport lipoprotein
Mb0273	integral membrane nitrite extrusion protein NARU (nitrite facilitator)	MMAR_0526	integral membrane nitrite extrusion protein NarU
Mb0275c	hypothetical protein	MMAR_0527	hypothetical protein
Mb0276	acyl-CoA synthetase	MMAR_0528	acyl-CoA synthetase
Mb0277c	acyl-CoA dehydrogenase	MMAR_0530	acyl-CoA dehydrogenase FadE6
Mb0278c	hypothetical protein	MMAR_0532	hypothetical protein
Mb0279c	transcriptional regulatory protein	MMAR_0533	transcriptional regulatory protein
Mb0280	hypothetical protein	MMAR_0534	hypothetical protein
Mb0281c	TetR family transcriptional regulator	MMAR_0536	TetR family transcriptional regulator
Mb0282	hypothetical protein	MMAR_0537	hypothetical protein
Mb0288	PPE family protein	MMAR_0538	PPE family protein
Mb0289	hypothetical protein	MMAR_0539	O-methyltransferase
Mb0290	hypothetical protein	MMAR_0541	hypothetical protein
Mb0291	hypothetical protein	MMAR_0542	hypothetical protein
Mb0292	hypothetical protein	MMAR_0543	hypothetical protein
Mb0293	PE family protein	MMAR_0544	PE family protein
Mb0294	PPE family protein	MMAR_0545	PPE family protein
Mb0295	hypothetical protein	MMAR_0546	EsaT-6 like protein EsxG
Mb0297	hypothetical protein	MMAR_0548	hypothetical protein
Mb0298	transmembrane protein	MMAR_0549	transmembrane protein
Mb0299	protease	MMAR_0550	membrane-anchored mycosin MycP3
Mb0300	transmembrane protein	MMAR_0551	transmembrane protein
Mb0301c	hypothetical protein	MMAR_0552	hypothetical protein
Mb0302	trans-aconitate 2-methyltransferase	MMAR_0553	trans-aconitate 2-methyltransferase
Mb0303c	hypothetical protein	MMAR_4255	hypothetical protein
Mb0304c	sulfatase	MMAR_0554	sulfatase
Mb0314	oxidoreductase	MMAR_0555	oxidoreductase
Mb0315c	hypothetical protein	MMAR_0557	hypothetical protein
Mb0316	hypothetical protein	MMAR_0558	hypothetical protein
Mb0317	hypothetical protein	MMAR_0559	hypothetical protein
Mb0318c	hypothetical protein	MMAR_0560	hypothetical protein
Mb0319	hypothetical protein	MMAR_0561	hypothetical protein
Mb0320	hypothetical protein	MMAR_0562	hypothetical protein
Mb0321	hypothetical protein	MMAR_0564	hypothetical protein
Mb0322c	hypothetical protein	MMAR_0565	hypothetical protein
Mb0323	beta-1,3-glucanase	MMAR_0567	beta-1,3-glucanase
Mb0324	muconolactone isomerase	MMAR_0568	muconolactone isomerase
Mb0325c	glycerophosphoryl diester phosphodiesterase	MMAR_0494	glycerophosphoryl diester phosphodiesterase
Mb0326c	hypothetical protein	MMAR_0595	transcriptional regulatory protein
Mb0327	pyrrolidone-carboxylate peptidase	MMAR_0598	pyrrolidone-carboxylate peptidase
Mb0328	hypothetical protein	MMAR_0599	hypothetical protein
Mb0329	deoxycytidine triphosphate deaminase	MMAR_0600	deoxycytidine triphosphate deaminase
Mb0330	UDP-glucose 6-dehydrogenase UdgA	MMAR_0603	UDP-glucose dehydrogenase UdgA
Mb0339	hypothetical protein	MMAR_0604	hypothetical protein
Mb0340	hypothetical protein	MMAR_0605	hypothetical protein
Mb0341	glucose-1-phosphate thymidylyltransferase	MMAR_0606	alpha-D-glucose-1-phosphate thymidylyl- transferase, RmlA
Mb0343	hypothetical protein	MMAR_5187	13e12 repeat-containing protein
Mb0344c	aminotransferase	MMAR_0610	aminotransferase AlaT
Mb0345c	iron-sulfur-binding reductase	MMAR_0611	iron-sulfur-binding reductase
Mb0346c	transcriptional regulatory protein	MMAR_0612	transcriptional regulatory protein
Mb0347	hypothetical protein	MMAR_0613	hypothetical protein
Mb0349	isoniazid inductible gene protein INIA	MMAR_0615	hypothetical protein
Mb0350	isoniazid inductible gene protein INIC	MMAR_0616	isoniazid inductible protein IniC
Mb0351c	lipoprotein LpqJ	MMAR_0620	lipoprotein LpqJ
Mb0354c	L-asparagine ABC transporter permease	MMAR_0627	L-asparagine permease AnsP1
Mb0358	molecular chaperone DnaK	MMAR_0637	molecular chaperone DnaK
Mb0359	heat shock protein GrpE	MMAR_0638	GrpE protein (Hsp-70 cofactor)
Mb0360	molecular chaperone DnaJ	MMAR_0639	chaperone protein DnaJ
Mb0361	HEAT shock protein transcriptional regulator HspR	MMAR_0640	heat shock protein transcriptional repressor HspR
Mb0362c	PPE family protein	MMAR_0642	PPE family protein
Mb0363c	hypothetical protein	MMAR_0681	hypothetical protein
Mb0364c	adenylosuccinate synthetase	MMAR_0680	adenylosuccinate synthetase
Mb0365	hypothetical protein	MMAR_0679	hypothetical protein
Mb0366	hypothetical protein	MMAR_0678	hypothetical protein
Mb0367c	hypothetical protein	MMAR_0672	hypothetical protein
Mb0368	hypothetical protein	MMAR_0671	hypothetical protein
Mb0369	Mg2+ transporter	MMAR_0670	Mg2+ transport transmembrane protein MgtE
Mb0370c	fructose-bisphosphate aldolase	MMAR_0669	fructose-bisphosphate aldolase
Mb0371	transmembrane protein	MMAR_0668	transmembrane protein
Mb0372c	hypothetical protein	MMAR_0667	glycosyl hydrolase
Mb0375c	hypothetical protein	MMAR_0662	von Willebrand factor type A domain-containing protein
Mb0376c	membrane oxidoreductase	MMAR_0661	membrane oxidoreductase
Mb0377c	oxidoreductase	MMAR_0660	membrane oxidoreductase
Mb0378c	hypothetical protein	MMAR_0659	hypothetical protein
Mb0379c	hypothetical protein	MMAR_0658	hypothetical protein
Mb0380c	carbon monoxyde dehydrogenase large subunit	MMAR_0657	carbon monoxyde dehydrogenase large chain CoxL
Mb0381c	carbon monoxyde dehydrogenase small subunit	MMAR_0656	carbon monoxyde dehydrogenase small chain CoxS
Mb0382c	carbon monoxyde dehydrogenase medium subunit	MMAR_0655	carbon monoxyde dehydrogenase medium chain CoxM
Mb0383c	hypothetical protein	MMAR_0654	hypothetical protein
Mb0384	LysR family transcriptional regulator	MMAR_0653	LysR family transcriptional regulator
Mb0386	protein transport protein	MMAR_0652	protein transport protein SecE2
Mb0387c	RNA methyltransferase	MMAR_0651	RNA methyltransferase
Mb0388c	hypothetical protein	MMAR_0650	hypothetical protein
Mb0389c	orotate phosphoribosyltransferase	MMAR_0649	orotate phosphoribosyltransferase
Mb0390c	hypothetical protein	MMAR_0647	hypothetical protein
Mb0391c	endopeptidase ATP-binding protein ClpB	MMAR_0645	endopeptidase ATP binding protein (chain B) ClpB
Mb0392	hypothetical protein	MMAR_0644	monooxygenase
Mb0393	LuxR family transcriptional regulator	MMAR_0123	LuxR family transcriptional regulator
Mb0394c	PPE family protein	MMAR_0685	PPE family protein
Mb0395	phosphoribosylglycinamide formyltransferase 2	MMAR_0686	phosphoribosylglycinamide formyltransferase 2
Mb0396	hypothetical protein	MMAR_0687	hypothetical protein
Mb0397	O-succinylhomoserine sulfhydrylase	MMAR_0688	O-succinylhomoserine sulfhydrylase
Mb0398c	membrane NADH dehydrogenase	MMAR_0689	NADH dehydrogenase Ndh
Mb0404c	hypothetical protein	MMAR_0695	hypothetical protein
Mb0405c	lipoprotein LpqK	MMAR_0696	lipoprotein LpqK
Mb0406c	acyl-CoA dehydrogenase	MMAR_0698	acyl-CoA dehydrogenase FadE7
Mb0407	transmembrane protein	MMAR_0699	hypothetical protein
Mb0410c	hypothetical protein	MMAR_0705	membrane protein MmpS1
Mb0411	acyl-CoA synthetase	MMAR_0706	acyl-CoA synthetase
Mb0414c	beta lactamase like protein	MMAR_0708	beta lactamase-like protein
Mb0415	F420-dependent glucose-6-phosphate dehydrogenase	MMAR_0709	F420-dependent glucose-6-phosphate dehydrogenase Fgd1
Mb0416	phosphate acetyltransferase	MMAR_0710	phosphate acetyltransferase
Mb0417	acetate kinase	MMAR_0711	acetate kinase
Mb0418c	serine/threonine-protein kinase PKNG (protein kinase G) (STPK G)	MMAR_0713	serine/threonine-protein kinase PknG
Mb0419c	glutamine-binding lipoprotein	MMAR_0714	glutamine-binding lipoprotein GlnH
Mb0420c	hypothetical protein	MMAR_0715	hypothetical protein
Mb0421	7,8-dihydro-8-oxoguanine-triphosphatase	MMAR_0716	mutator protein MutT3
Mb0422c	thiamine-phosphate pyrophosphorylase	MMAR_0717	thiamine-phosphate pyrophosphorylase
Mb0423	thiamine biosynthesis oxidoreductase ThiO	MMAR_0718	thiamine biosynthesis oxidoreductase ThiO
Mb0424	sulfur carrier protein ThiS	MMAR_0719	thiamine biosynthesis protein ThiS
Mb0425	thiazole synthase	MMAR_0720	thiazole synthase
Mb0426	lipoprotein aminopeptidase LpqL	MMAR_0726	lipoprotein aminopeptidase LpqL
Mb0427	lipoprotein peptidase LpqM	MMAR_0728	lipoprotein peptidase LpqM
Mb0428c	transmembrane protein	MMAR_0731	hypothetical protein
Mb0429c	hypothetical protein	MMAR_0733	hypothetical protein
Mb0430c	phosphomethylpyrimidine kinase	MMAR_0734	phosphomethylpyrimidine kinase
Mb0431c	thiamine biosynthesis protein ThiC	MMAR_0735	thiamine biosynthesis protein ThiC
Mb0432c	hypothetical protein	MMAR_0739	hypothetical protein
Mb0433c	metal cation transporting P-type ATPase CtpH	MMAR_0740	metal cation transporting p-type ATPase CtpH
Mb0434c	transmembrane protein	MMAR_0741	transmembrane protein
Mb0435c	exodeoxyribonuclease III	MMAR_0742	exodeoxyribonuclease III protein XthA
Mb0436c	hypothetical protein	MMAR_0743	hypothetical protein
Mb0437c	peptide deformylase	MMAR_0744	peptide deformylase
Mb0438	hypothetical protein	MMAR_0745	hypothetical protein
Mb0439	tuberculin-like protein	MMAR_0746	tuberculin-like protein
Mb0440	periplasmic superoxide dismutase [Cu-Zn] SodC	MMAR_0747	periplasmic superoxide dismutase [Cu-Zn] SodC
Mb0441	carboxylate-amine ligase	MMAR_0748	carboxylate-amine ligase
Mb0442	hypothetical protein	MMAR_0751	hypothetical protein
Mb0443c	ATPase	MMAR_0752	ATPase
Mb0444c	CDP-diacylglycerol--serineO-phosphatidyltransferase	MMAR_0753	CDP-diacylglycerol--serineO-phosphatidyltransferase
Mb0445c	phosphatidylserine decarboxylase	MMAR_0754	phosphatidylserine decarboxylase
Mb0446c	molybdopterin biosynthesis protein MoeA	MMAR_0756	molybdopterin biosynthesis protein MoeA2
Mb0447c	short chain dehydrogenase	MMAR_0757	short chain dehydrogenase
Mb0448	molecular chaperone GroEL	MMAR_0759	chaperonin GroEL
Mb0449c	hypothetical protein	MMAR_0760	hypothetical protein
Mb0450c	PPE family protein	MMAR_0761	PPE family protein
Mb0451	hypothetical protein	MMAR_0763	hypothetical protein
Mb0452c	hypothetical protein	MMAR_0765	hypothetical protein
Mb0453c	RNA polymerase sigma factor SigK	MMAR_0766	RNA polymerase sigma factor SigK
Mb0454c	transmembrane protein	MMAR_0767	transmembrane protein
Mb0455c	cyclopropane-fatty-acyl-phospholipid synthase UFAA1	MMAR_0768	cyclopropane-fatty-acyl-phospholipid synthase
Mb0456c	hypothetical protein	MMAR_0769	hypothetical protein
Mb0457c	hypothetical protein	MMAR_0770	oxidoreductase
Mb0458c	transmembrane transport protein MmpL4	MMAR_0771	transmembrane transport protein MmpL
Mb0459c	hypothetical protein	MMAR_0772	membrane protein MmpS4_2
Mb0460	transcriptional regulatory protein	MMAR_0773	putative regulatory protein
Mb0463c	hypothetical protein	MMAR_0777	hypothetical protein
Mb0464c	enoyl-CoA hydratase	MMAR_0778	enoyl-CoA hydratase
Mb0466c	peptidase	MMAR_0779	peptidase
Mb0467	aldehyde dehydrogenase	MMAR_0780	aldehyde dehydrogenase, PutA
Mb0468	hypothetical protein	MMAR_0781	hypothetical protein
Mb0469	hypothetical protein	MMAR_0782	hypothetical protein
Mb0470	hypothetical protein	MMAR_0783	transmembrane protein
Mb0471	dihydrolipoamide dehydrogenase	MMAR_0785	dihydrolipoamide dehydrogenase
Mb0472	hypothetical protein	MMAR_0786	hypothetical protein
Mb0473c	hypothetical protein	MMAR_0789	hypothetical protein
Mb0474c	transcriptional regulatory protein	MMAR_0790	transcriptional regulatory protein
Mb0475	hypothetical protein	MMAR_0791	hypothetical protein
Mb0476	isocitrate lyase	MMAR_0792	isocitrate lyase Icl
Mb0477	3-hydroxybutyryl-CoA dehydrogenase	MMAR_0793	3-hydroxybutyryl-CoA dehydrogenase
Mb0478	mycolic acid synthase	MMAR_0794	mycolic acid synthase UmaA
Mb0479c	mycolic acid synthase PcaA	MMAR_0796	mycolic acid synthase PcaA
Mb0482c	TetR family transcriptional regulator	MMAR_0797	TetR family transcriptional regulator
Mb0483	transmembrane protein	MMAR_0798	transmembrane protein
Mb0484	transcriptional regulatory protein	MMAR_0799	transcriptional regulatory protein
Mb0485	heparin binding hemagglutinin HBHA (adhesin)	MMAR_0800	iron-regulated heparin binding hemagglutinin HbhA
Mb0486	transmembrane protein	MMAR_0801	transmembrane protein
Mb0487	hypothetical protein	MMAR_0802	hypothetical protein
Mb0488	deoxyribose-phosphate aldolase	MMAR_0803	deoxyribose-phosphate aldolase
Mb0489c	hypothetical protein	MMAR_0804	hypothetical protein
Mb0490c	hypothetical protein	MMAR_0805	amidohydrolase
Mb0491c	hypothetical protein	MMAR_0807	hypothetical protein
Mb0492	UDP-N-acetylenolpyruvoylglucosamine reductase	MMAR_0808	UDP-N-acetylenolpyruvoylglucosamine reductase
Mb0493	lipoprotein LprQ	MMAR_0809	lipoprotein LprQ
Mb0494c	short-chain type oxidoreductase	MMAR_0810	short-chain type oxidoreductase
Mb0495	transcriptional regulatory protein	MMAR_0811	transcriptional regulatory protein
Mb0496	mannosyltransferase	MMAR_0812	mannosyltransferase
Mb0497	hypothetical protein	MMAR_0813	hypothetical protein
Mb0499	phosphoglyceromutase	MMAR_0814	phosphoglyceromutase
Mb0500	two component sensor histidine kinase SENX3	MMAR_0815	two-component sensor histidine kinase SenX3
Mb0501	two component sensory transduction protein RegX3	MMAR_0816	two-component sensory transduction protein RegX3
Mb0502c	oxidoreductase GMC-type	MMAR_0817	oxidoreductase GMC-type
Mb0503c	hypothetical protein	MMAR_0818	hypothetical protein
Mb0504c	hypothetical protein	MMAR_0819	hypothetical protein
Mb0505	GntR family transcriptional regulator	MMAR_0820	GntR family transcriptional regulator
Mb0506c	hypothetical protein	MMAR_0821	hypothetical protein
Mb0507	hypothetical protein	MMAR_0822	hypothetical protein
Mb0508	transmembrane protein	MMAR_0823	transmembrane protein
Mb0509	hypothetical protein	MMAR_0824	hypothetical protein
Mb0510	hypothetical protein	MMAR_0825	hypothetical protein
Mb0511	pyrroline-5-carboxylate reductase	MMAR_0826	pyrroline-5-carboxylate reductase
Mb0512	hypothetical protein	MMAR_0827	hypothetical protein
Mb0513	UDP-glucose 4-epimerase	MMAR_0829	UDP-glucose 4-epimerase GalE2
Mb0514	hypothetical protein	MMAR_0830	hypothetical protein
Mb0515c	cyclopropane-fatty-acyl-phospholipid synthase	MMAR_0831	cyclopropane-fatty-acyl-phospholipid synthase 2 CmaA2
Mb0516c	hypothetical protein	MMAR_0832	hypothetical protein
Mb0517c	phosphoserine phosphatase	MMAR_0833	phosphoserine phosphatase SerB1
Mb0518	hypothetical protein	MMAR_0839	MmpS-family membrane protein
Mb0519	transmembrane transport protein MmpL2	MMAR_0840	transmembrane transport protein MmpL
Mb0520	hypothetical protein	MMAR_0841	hypothetical protein
Mb0521	glutamyl-tRNA reductase	MMAR_0842	glutamyl-tRNA reductase
Mb0523	porphobilinogen deaminase	MMAR_0843	porphobilinogen deaminase
Mb0524	uroporphyrin-III C-methyltransferase	MMAR_0844	uroporphyrin-III C-methyltransferase HemD
Mb0525	delta-aminolevulinic acid dehydratase	MMAR_0845	delta-aminolevulinic acid dehydratase
Mb0526	transmembrane protein	MMAR_0846	transmembrane protein
Mb0527	transmembrane protein	MMAR_0847	transmembrane protein
Mb0529c	hypothetical protein	MMAR_0853	hypothetical protein
Mb0530	membrane acyltransferase	MMAR_0854	membrane acyltransferase
Mb0531	hypothetical protein	MMAR_0855	hypothetical protein
Mb0532c	hypothetical protein	MMAR_0858	hypothetical protein
Mb0535	GABA permease GabP	MMAR_0862	gamma-aminobutyrate permease GabP
Mb0537	glutamate-1-semialdehyde aminotransferase	MMAR_0870	glutamate-1-semialdehyde aminotransferase
Mb0538	hypothetical protein	MMAR_0871	hypothetical protein
Mb0539	thioredoxin protein	MMAR_0872	thioredoxin protein
Mb0540	cytochrome C-type biogenesis protein CcdA	MMAR_0873	cytochrome C-type biogenesis protein, CcsA
Mb0541	transmembrane protein	MMAR_0874	ResB-family protein
Mb0542	cytochrome C-type biogenesis protein CcsA	MMAR_0875	cytochrome C-type biogenesis protein, CcsB
Mb0543	hypothetical protein	MMAR_0876	hypothetical protein
Mb0544	hypothetical protein	MMAR_0878	hypothetical protein
Mb0547c	3-oxoacyl-ACP synthase	MMAR_0879	3-oxoacyl-ACP synthase
Mb0548c	1,4-dihydroxy-2-naphthoate octaprenyltransferase	MMAR_0880	1,4-dihydroxy-2-naphthoate octaprenyltransferase
Mb0549	5'-methylthioadenosine phosphorylase	MMAR_0881	5'-methylthioadenosine phosphorylase
Mb0550	UDP-glucose 4-epimerase	MMAR_0882	UDP-glucose 4-epimerase
Mb0551c	hypothetical protein	MMAR_0883	hypothetical protein
Mb0552	hypothetical protein	MMAR_0884	hypothetical protein
Mb0553	dolichyl-phosphate sugar synthase	MMAR_0885	glycosyl transferase - dolichol-P-sugar synthase
Mb0554	hypothetical protein	MMAR_0886	hypothetical protein
Mb0555c	hypothetical protein	MMAR_0887	hypothetical protein
Mb0556c	O-succinylbenzoic acid--CoA ligase	MMAR_0888	O-succinylbenzoic acid--CoA ligase
Mb0557c	hypothetical protein	MMAR_0889	hypothetical protein
Mb0558c	transmembrane protein	MMAR_0890	hypothetical protein
Mb0559c	inorganic phosphate transporter	MMAR_0891	low-affinity inorganic phosphate transporter, PitA
Mb0560c	hypothetical protein	MMAR_0892	glyoxalase
Mb0561c	short chain dehydrogenase	MMAR_0894	short chain dehydrogenase
Mb0562c	naphthoate synthase	MMAR_0895	naphthoate synthase
Mb0566c	acyl-CoA synthetase	MMAR_0897	acyl-CoA synthetase
Mb0567	hypothetical protein	MMAR_0898	hypothetical protein
Mb0568	O-succinylbenzoate synthase	MMAR_0899	O-succinylbenzoate synthase
Mb0569	peroxidase BpoC	MMAR_0900	bromoperoxidase BpoC
Mb0570	2-succinyl-5-enolpyruvyl-6-hydroxy-3- cyclohexene-1-carboxylate synthase	MMAR_0901	2-succinyl-5-enolpyruvyl-6-hydroxy-3- cyclohexene-1-carboxylate synthase
Mb0571	transmembrane protein	MMAR_0902	hypothetical protein
Mb0572	mannosyltransferase	MMAR_0903	mannosyltransferase, PimB
Mb0573	ubiquinone/menaquinone biosynthesis methyltransferase	MMAR_0907	ubiquinone/menaquinone biosynthesis methyltransferase
Mb0574c	hypothetical protein	MMAR_0908	hypothetical protein
Mb0575c	benzoquinone methyltransferase	MMAR_0909	methyltransferase
Mb0576c	oxidoreductase	MMAR_0910	FAD-linked oxidoreductase
Mb0577	polyprenyl synthetase	MMAR_0911	polyprenyl diphosphate synthetase, GrcC1
Mb0578	heat shock protein HtpX	MMAR_0912	heat shock protein HtpX
Mb0579c	NAD(P)H-dependent glycerol-3-phosphate dehydrogenase	MMAR_0915	NAD(P)H-dependent glycerol-3-phosphate dehydrogenase
Mb0580c	monooxygenase	MMAR_0917	flavin-binding monooxygenase
Mb0581c	nucleotide-binding protein	MMAR_0920	putative nucleotide-binding protein
Mb0582	methyltransferase/methylase	MMAR_0934	methyltransferase/methylase
Mb0583	cytochrome P450 135B1	MMAR_0938	cytochrome P450 135B4 Cyp135B4
Mb0586c	hypothetical protein	MMAR_2069	hypothetical protein
Mb0590c	hypothetical protein	MMAR_0939	hypothetical protein
Mb0591	ArsR family transcriptional regulator	MMAR_0942	transcriptional regulator
Mb0593c	PE-PGRS family protein	MMAR_0943	PE-PGRS family protein
Mb0594	hypothetical protein	MMAR_0946	hypothetical protein
Mb0595c	hypothetical protein	MMAR_0948	hypothetical protein
Mb0598c	lipoprotein LpqN	MMAR_0950	lipoprotein LpqN
Mb0599	hypothetical protein	MMAR_0952	alpha-1,2-mannosidase
Mb0600c	hypothetical protein	MMAR_0953	integral membrane protein
Mb0631	hypothetical protein	MMAR_0116	hypothetical protein
Mb0632	hypothetical protein	MMAR_0115	hypothetical protein
Mb0635	galactose-1-phosphate uridylyltransferase	MMAR_0940	galactose-1-phosphate uridylyltransferase
Mb0636	galactokinase	MMAR_0941	galactokinase
Mb0641c	transmembrane protein	MMAR_3541	hypothetical protein
Mb0645c	exonuclease V subunit alpha	MMAR_0956	exodeoxyribonuclease V (alpha chain), RecD
Mb0647c	exonuclease V subunit beta	MMAR_0957	exodeoxyribonuclease V (beta chain), RecB
Mb0648c	exonuclease V subunit gamma	MMAR_0958	exodeoxyribonuclease V (gamma chain), RecC
Mb0649c	enoyl-CoA hydratase	MMAR_0962	enoyl-CoA hydratase
Mb0650c	hypothetical protein	MMAR_0963	hypothetical protein
Mb0651c	glyoxalase II	MMAR_0965	glyoxalase II, GloB
Mb0652	hypothetical protein	MMAR_0966	hypothetical protein
Mb0653	50S ribosomal protein L33	MMAR_0967	50S ribosomal protein L33
Mb0654	(3R)-hydroxyacyl-ACP dehydratase subunit HadA	MMAR_0968	(3R)-hydroxyacyl-ACP dehydratase subunit HadA
Mb0655	(3R)-hydroxyacyl-ACP dehydratase subunit HadB	MMAR_0969	(3R)-hydroxyacyl-ACP dehydratase subunit HadB
Mb0656	(3R)-hydroxyacyl-ACP dehydratase subunit HadC	MMAR_0970	(3R)-hydroxyacyl-ACP dehydratase subunit HadC
Mb0657	preprotein translocase subunit SecE	MMAR_0971	preprotein translocase subunit SecE
Mb0658	transcription antitermination protein NusG	MMAR_0972	transcription antitermination protein NusG
Mb0659	50S ribosomal protein L11	MMAR_0973	50S ribosomal protein L11
Mb0660	50S ribosomal protein L1	MMAR_0974	50S ribosomal protein L1
Mb0661c	methoxy mycolic acid synthase	MMAR_0977	methoxy mycolic acid synthase 4, MmaA4
Mb0662c	methoxy mycolic acid synthase	MMAR_0978	methoxy mycolic acid synthase 3, MmaA3
Mb0663c	methoxy mycolic acid synthase	MMAR_3841	methoxy mycolic acid synthase 5 MmaA5
Mb0664c	methoxy mycolic acid synthase	MMAR_0980	methoxy mycolic acid synthase 1 Mma1
Mb0665c	lipase/esterase	MMAR_0981	lipase/esterase
Mb0666c	hypothetical protein	MMAR_0982	hypothetical protein
Mb0667	alpha-mannosidase	MMAR_0985	alpha-mannosidase
Mb0668	malonyl CoA-ACP transacylase	MMAR_0986	malonyl CoA-acyl carrier protein transacylase, FabD2
Mb0669	sugar kinase	MMAR_0987	carbohydrate kinase
Mb0670	50S ribosomal protein L10	MMAR_0990	50S ribosomal protein L10
Mb0671	50S ribosomal protein L7/L12	MMAR_0991	50S ribosomal protein L7/L12
Mb0672c	TetR family transcriptional regulator	MMAR_0992	transcriptional regulatory protein
Mb0673	dioxygenase	MMAR_0993	dioxygenase
Mb0674	ribonucleotide ABC transporter ATP-binding protein	MMAR_0994	ribonucleotide-transport ATP-binding protein ABC transporter, Mkl
Mb0677c	hypothetical protein	MMAR_0147	hypothetical protein
Mb0682	arylsulfatase	MMAR_4950	arylsulfatase AtsD
Mb0686	DNA-directed RNA polymerase subunit beta	MMAR_0995	DNA-directed RNA polymerase subunit beta
Mb0687	DNA-directed RNA polymerase subunit beta'	MMAR_0996	DNA-directed RNA polymerase subunit beta'
Mb0688c	hydrolase	MMAR_0997	ceramidase
Mb0689	endonuclease IV	MMAR_0999	endonuclease IV
Mb0690	lipoprotein LpqP	MMAR_1000	lipoprotein LpqP
Mb0691	acyl-CoA dehydrogenase	MMAR_1001	acyl-CoA dehydrogenase
Mb0692	enoyl-CoA hydratase	MMAR_1002	enoyl-CoA hydratase
Mb0693	hypothetical protein	MMAR_1003	putative regulatory protein
Mb0694	enoyl-CoA hydratase	MMAR_1004	enoyl-CoA hydratase
Mb0695c	transmembrane transport protein MmpL5	MMAR_1005	transmembrane transport protein MmpL
Mb0696c	hypothetical protein	MMAR_1006	transmembrane proteinm, MmpS5
Mb0697	hypothetical protein	MMAR_1007	transcriptional regulator
Mb0698c	hypothetical protein	MMAR_1008	hypothetical protein
Mb0699c	transmembrane protein	MMAR_1009	hypothetical protein
Mb0700	TetR family transcriptional regulator	MMAR_1010	TetR family transcriptional regulator
Mb0701	30S ribosomal protein S12	MMAR_1011	30S ribosomal protein S12
Mb0702	30S ribosomal protein S7	MMAR_1012	30S ribosomal protein S7
Mb0703	elongation factor G	MMAR_1013	elongation factor G
Mb0704	elongation factor Tu	MMAR_1014	elongation factor Tu
Mb0705	hypothetical protein	MMAR_1015	hypothetical protein
Mb0706	3-ketoacyl-ACP reductase	MMAR_1016	3-ketoacyl-ACP reductase
Mb0707	ferredoxin reductase	MMAR_1017	ferredoxin reductase
Mb0709c	hypothetical protein	MMAR_1018	hypothetical protein
Mb0710c	transcriptional regulatory protein	MMAR_1019	transcriptional regulator
Mb0711	hypothetical protein	MMAR_1020	hypothetical protein
Mb0712	coenzyme PQQ synthesis protein E	MMAR_1021	coenzyme PQQ synthesis protein E, PqqE
Mb0713	L-lactate dehydrogenase (cytochrome) LldD1	MMAR_1022	L-lactate dehydrogenase (cytochrome) LldD1
Mb0714	hypothetical protein	MMAR_1023	creatinine amidohydrolase
Mb0715	membrane sugar transferase	MMAR_1024	membrane glycosyl transferase
Mb0716	dehydrogenase	MMAR_1025	dehydrogenase
Mb0720	30S ribosomal protein S10	MMAR_1030	30S ribosomal protein S10
Mb0721	50S ribosomal protein L3	MMAR_1031	50S ribosomal protein L3
Mb0722	50S ribosomal protein L4	MMAR_1032	50S ribosomal protein L4
Mb0723	50S ribosomal protein L23	MMAR_1033	50S ribosomal protein L23
Mb0724	50S ribosomal protein L2	MMAR_1034	50S ribosomal protein L2
Mb0725	30S ribosomal protein S19	MMAR_1035	30S ribosomal protein S19
Mb0726	50S ribosomal protein L22	MMAR_1036	50S ribosomal protein L22
Mb0727	30S ribosomal protein S3	MMAR_1037	30S ribosomal protein S3
Mb0728	50S ribosomal protein L16	MMAR_1038	50S ribosomal protein L16
Mb0729	50S ribosomal protein L29	MMAR_1039	50S ribosomal protein L29
Mb0730	30S ribosomal protein S17	MMAR_1040	30S ribosomal protein S17
Mb0732	arylsulfatase	MMAR_1041	arylsulfatase AtsA
Mb0733	hypothetical protein	MMAR_1043	hypothetical protein
Mb0734	transmembrane protein	MMAR_1044	transmembrane protein
Mb0735	50S ribosomal protein L14	MMAR_1045	50S ribosomal protein L14
Mb0736	50S ribosomal protein L24	MMAR_1046	50S ribosomal protein L24
Mb0737	50S ribosomal protein L5	MMAR_1047	50S ribosomal protein L5
Mb0738	30S ribosomal protein S14	MMAR_1048	30S ribosomal protein S14
Mb0739	30S ribosomal protein S8	MMAR_1049	30S ribosomal protein S8
Mb0740	50S ribosomal protein L6	MMAR_1050	50S ribosomal protein L6
Mb0741	50S ribosomal protein L18	MMAR_1051	50S ribosomal protein L18
Mb0742	30S ribosomal protein S5	MMAR_1052	30S ribosomal protein S5
Mb0743	50S ribosomal protein L30	MMAR_1053	50S ribosomal protein L30
Mb0744	50S ribosomal protein L15	MMAR_1054	50S ribosomal protein L15
Mb0745	endopeptidase IV	MMAR_1056	protease IV, Ssp
Mb0747c	hypothetical protein	MMAR_1059	O-methyltransferase
Mb0748c	L-fuculose phosphate aldolase	MMAR_1064	L-fuculose phosphate aldolase
Mb0749c	D-3-phosphoglycerate dehydrogenase	MMAR_1065	D-3-phosphoglycerate dehydrogenase
Mb0750	D-xylulose kinase XylB	MMAR_1066	D-xylulose-kinase (xylulokinase), XylB
Mb0751	hypothetical protein	MMAR_1067	hypothetical protein
Mb0752c	hypothetical protein	MMAR_1069	O-methyltransferase
Mb0753	preprotein translocase subunit SecY	MMAR_1070	preprotein translocase subunit SecY
Mb0754	adenylate kinase	MMAR_1071	adenylate kinase
Mb0755	methionine aminopeptidase	MMAR_1072	methionine aminopeptidase
Mb0756	RNA polymerase sigma factor SigL	MMAR_1073	RNA polymerase sigma factor SigL
Mb0757	hypothetical protein	MMAR_1074	hypothetical protein
Mb0758	transcriptional regulatory protein	MMAR_1075	transcriptional regulator
Mb0759	hypothetical protein	MMAR_1076	hypothetical protein
Mb0767	PE-PGRS family protein	MMAR_1391	PE-PGRS family protein
Mb0768	PE-PGRS family protein	MMAR_4399	PE-PGRS family protein
Mb0773c	3-hydroxyisobutyrate dehydrogenase	MMAR_1077	3-hydroxyisobutyrate dehydrogenase
Mb0774c	acyl-CoA dehydrogenase	MMAR_1078	acyl-CoA dehydrogenase, FadE9
Mb0775c	methylmalonate-semialdehyde dehydrogenase	MMAR_1079	methylmalonate semialdehyde dehydrogenase, MmsA
Mb0776	PE-PGRS family protein	MMAR_4953	PE-PGRS family protein
Mb0779c	hypothetical protein	MMAR_4943	hypothetical protein
Mb0780	two component system response transcriptional positive regulator PHOP	MMAR_4942	two-component system response phosphate regulon transcriptional regulator, PhoP
Mb0781	two component system response sensor kinase membrane associated PHOR	MMAR_4941	two-component system response phosphate sensor kinase, PhoR
Mb0782c	hypothetical protein	MMAR_4940	hypothetical protein
Mb0783c	hypothetical protein	MMAR_4937	hypothetical protein
Mb0784c	zinc-containing alcohol dehydrogenase NAD dependant ADHB	MMAR_4935	zinc-containing alcohol dehydrogenase NAD- dependent AdhB
Mb0785c	hypothetical protein	MMAR_4934	hypothetical protein
Mb0786c	ferredoxin	MMAR_4933	ferredoxin
Mb0787c	cytochrome P450 sterol 14-alpha demethylase	MMAR_4932	cytochrome P450 51B1 Cyp51B1
Mb0788c	short chain dehydrogenase	MMAR_4931	short chain dehydrogenase
Mb0789c	cytochrome P450 123	MMAR_4930	cytochrome P450 123A3 Cyp123A3
Mb0790c	hypothetical protein	MMAR_4929	hypothetical protein
Mb0791	aldehyde dehydrogenase	MMAR_4928	NAD-dependent aldehyde dehydrogenase AldA
Mb0792	short chain dehydrogenase	MMAR_4927	short chain dehydrogenase
Mb0793	dehydrogenase/reductase	MMAR_4926	dehydrogenase/reductase
Mb0794	4-carboxymuconolactone decarboxylase	MMAR_4925	4-carboxymuconolactone decarboxylase
Mb0795	phosphoribosylamine--glycine ligase	MMAR_4924	phosphoribosylamine--glycine ligase
Mb0796c	bifunctional cephalosporin acylase/gamma-glutamyltranspeptidase	MMAR_4920	bifunctional acylase, GgtA
Mb0797c	hypothetical protein	MMAR_4919	hypothetical protein
Mb0798	hypothetical protein	MMAR_4918	hypothetical protein
Mb0799c	hypothetical protein	MMAR_4917	hypothetical protein
Mb0800	adenylosuccinate lyase	MMAR_4916	adenylosuccinate lyase
Mb0801	cytochrome P450 126	MMAR_4915	cytochrome P450 126A3 Cyp126A3
Mb0802c	transmembrane protein	MMAR_4910	transmembrane protein
Mb0803	phosphoribosylaminoimidazole-succinocarboxamidesynthase	MMAR_4909	phosphoribosylaminoimidazole-succinocarboxamidesynthase
Mb0804	oligopeptidase B	MMAR_4908	protease II (oligopeptidase B), PtrB
Mb0805c	multidrug resistance integral membrane efflux protein EmrB	MMAR_4905	integral membrane drug efflux protein
Mb0806	hypothetical protein	MMAR_4904	hypothetical protein
Mb0808	hypothetical protein	MMAR_4632	putative FAD-binding dehydrogenase
Mb0809c	hypothetical protein	MMAR_4901	Zn-dependent hydrolase
Mb0810	hypothetical protein	MMAR_4900	hypothetical protein
Mb0811	phosphoribosylformylglycinamidine synthase subunit PurS	MMAR_4898	phosphoribosylformylglycinamidine synthase subunit PurS
Mb0812	phosphoribosylformylglycinamidine synthase I	MMAR_4897	phosphoribosylformylglycinamidine synthase I
Mb0813c	hypothetical protein	MMAR_4896	hypothetical protein
Mb0814c	hypothetical protein	MMAR_2558	hypothetical protein
Mb0815c	hypothetical protein	MMAR_2559	oxidoreductase
Mb0816c	GntR family transcriptional regulator	MMAR_2560	GntR family transcriptional regulator
Mb0817	hypothetical protein	MMAR_2561	hypothetical protein
Mb0818c	oxidoreductase	MMAR_4894	dihydrolipoamide dehydrogenase, LpdB
Mb0821c	hypothetical protein	MMAR_4893	29 kDa antigen Cfp29
Mb0822c	hypothetical protein	MMAR_4892	hypothetical protein
Mb0823	aminopeptidase	MMAR_4891	putative aminopeptidase 2
Mb0824	hypothetical protein	MMAR_4890	hypothetical protein
Mb0825c	hypothetical protein	MMAR_4889	hypothetical protein
Mb0826	phosphoribosylformylglycinamidine synthase II	MMAR_4888	phosphoribosylformylglycinamidine synthase II
Mb0827	hypothetical protein	MMAR_4887	hypothetical protein
Mb0828	hypothetical protein	MMAR_4886	hypothetical protein
Mb0829c	UDP-glucose-4-epimerase CpsY	MMAR_4885	UDP-glucose 4-epimerase
Mb0830	hypothetical protein	MMAR_4882	hypothetical protein
Mb0831	amidophosphoribosyltransferase	MMAR_4881	amidophosphoribosyltransferase
Mb0832	phosphoribosylaminoimidazole synthetase	MMAR_4880	phosphoribosylaminoimidazole synthetase
Mb0833c	hypothetical protein	MMAR_4879	hypothetical protein
Mb0834c	hypothetical protein	MMAR_4878	hypothetical protein
Mb0835	4-amino-4-deoxychorismate lyase	MMAR_4873	4-amino-4-deoxychorismate lyase
Mb0836c	hypothetical protein	MMAR_4871	hypothetical protein
Mb0837c	hypothetical protein	MMAR_4869	sulfur metabolism protein, SseC2
Mb0838c	thiosulfate sulfurtransferase	MMAR_4868	thiosulfate sulfurtransferase, CysA2
Mb0839c	thioredoxin	MMAR_3647	thioredoxin ThiX
Mb0840c	hypothetical protein	MMAR_4866	hypothetical protein
Mb0841	transcriptional regulatory protein	MMAR_4865	transcriptional regulatory protein
Mb0842	hypothetical protein	MMAR_4864	mycothiol acetyltransferase, MshD
Mb0843	phosphate transporter ATP-binding protein	MMAR_4860	phosphate transporter ATP-binding protein
Mb0844c	phosphate transport regulator	MMAR_4859	phosphate-transport system regulatory protein, PhoY2
Mb0845c	hypothetical protein	MMAR_4858	hypothetical protein
Mb0846c	transcriptional regulatory protein	MMAR_4857	transcriptional regulator
Mb0847c	acyl-ACP desaturase	MMAR_4856	acyl-[acyl-carrier protein] desaturase DesA1
Mb0848c	hypothetical protein	MMAR_4855	hypothetical protein
Mb0849	hypothetical protein	MMAR_4854	hypothetical protein
Mb0850c	transcriptional regulatory protein	MMAR_4852	transcription regulator ArsR
Mb0851c	deaminase	MMAR_4851	deaminase
Mb0853	hypothetical protein	MMAR_4850	O-methyltransferase
Mb0854c	hypothetical protein	MMAR_4849	hypothetical protein
Mb0857c	PE-PGRS family protein	MMAR_0492	PE-PGRS family protein
Mb0858	lipoprotein LpqQ	MMAR_1362	lipoprotein LpqQ
Mb0861	lipoprotein LpqR	MMAR_4800	lipoprotein LpqR
Mb0862	hypothetical protein	MMAR_4799	hypothetical protein
Mb0863c	proline iminopeptidase	MMAR_4789	proline iminopeptidase Pip
Mb0865	hypothetical protein	MMAR_4785	integral membrane protein
Mb0866	dehydrogenase	MMAR_4784	dehydrogenase
Mb0867c	nitrate/nitrite response transcriptional regulatory protein NarL	MMAR_4782	nitrate/nitrite response regulator protein NarL
Mb0868	two component sensor kinase	MMAR_4781	two-component sensor kinase
Mb0869c	oxidase	MMAR_4770	oxidase
Mb0870	lipoprotein LpqS	MMAR_4769	lipoprotein LpqS
Mb0871	cysteine synthase A CysK2	MMAR_4768	cysteine synthase a CysK2
Mb0872	integral membrane transport protein	MMAR_4767	integral membrane transport protein
Mb0874c	short chain dehydrogenase	MMAR_4755	short chain dehydrogenase
Mb0875	fatty-acid--CoA ligase	MMAR_4685	fatty-acid-CoA ligase FadD16
Mb0876c	pyruvate or indole-3-pyruvate decarboxylase pdc	MMAR_4683	pyruvate or indole-3-pyruvate decarboxylase Pdc
Mb0877	hypothetical protein	MMAR_4682	hypothetical protein
Mb0878	fatty-acid-CoA racemase	MMAR_4681	fatty-acid-CoA racemase Far
Mb0879	hypothetical protein	MMAR_4680	hypothetical protein
Mb0880	hypothetical protein	MMAR_4679	hypothetical protein
Mb0881c	aminotransferase	MMAR_4678	aminotransferase
Mb0882	acetyl-CoA acetyltransferase	MMAR_4677	acetyl-CoA acetyltransferase
Mb0883	fatty oxidation protein FadB	MMAR_4676	fatty oxidation protein FadB
Mb0884c	DNA helicase	MMAR_4671	DNA helicase Ercc3
Mb0885c	hypothetical protein	MMAR_4670	hypothetical protein
Mb0886	hypothetical protein	MMAR_4669	hypothetical protein
Mb0888	molybdenum cofactor biosynthesis protein MoaC	MMAR_4668	molybdenum cofactor biosynthesis protein C 2 MoaC2
Mb0889	molybdopterin biosynthesis mog protein	MMAR_4667	molybdopterin biosynthesis Mog protein
Mb0890	molybdenum cofactor biosynthesis protein MoaE	MMAR_4666	molybdenum cofactor biosynthesis protein E2 MoaE2
Mb0891c	resuscitation-promoting factor RpfA	MMAR_4665	resuscitation-promoting factor RpfA
Mb0892c	molybdenum cofactor biosynthesis protein MoaD	MMAR_4664	molybdenum cofactor biosynthesis protein D 2 MoaD2
Mb0893c	molybdenum cofactor biosynthesis protein A	MMAR_4663	molybdenum cofactor biosynthesis protein A
Mb0894c	hypothetical protein	MMAR_4662	hypothetical protein
Mb0895	cold shock-like protein B CspB	MMAR_4661	cold shock-like protein B CspB
Mb0896c	PE-PGRS family protein	MMAR_2490	PE-PGRS family protein
Mb0897	acyl-CoA dehydrogenase	MMAR_4660	acyl-CoA dehydrogenase FadE10
Mb0899c	hypothetical protein	MMAR_4657	hypothetical protein
Mb0900c	transmembrane protein	MMAR_4656	transmembrane protein
Mb0901	hypothetical protein	MMAR_4655	hypothetical protein
Mb0903c	transmembrane protein	MMAR_4653	transmembrane protein
Mb0904	MarR family transcriptional regulator	MMAR_4652	MarR family transcriptional regulator
Mb0905	rRNA methyltransferase	MMAR_4651	rRNA methyltransferase
Mb0906	hypothetical protein	MMAR_4650	transmembrane protein
Mb0907c	hypothetical protein	MMAR_4649	hypothetical protein
Mb0908c	phosphoserine aminotransferase	MMAR_4648	phosphoserine aminotransferase
Mb0909	hypothetical protein	MMAR_4647	hypothetical protein
Mb0910	NADPH:adrenodoxin oxidoreductase FprB	MMAR_4646	NADPH:adrenodoxin oxidoreductase FprB
Mb0911c	hypothetical protein	MMAR_4645	hypothetical protein
Mb0912	hypothetical protein	MMAR_4644	hypothetical protein
Mb0913c	citrate synthase 2	MMAR_4643	citrate synthase 2
Mb0916	monooxygenase	MMAR_4641	monooxygenase
Mb0920	type II citrate synthase	MMAR_4640	type II citrate synthase
Mb0921c	oxidoreductase	MMAR_4639	oxidoreductase
Mb0922c	hypothetical protein	MMAR_4638	hypothetical protein
Mb0923	outer membrane protein OmpA	MMAR_4637	outer membrane protein OmpA
Mb0925	hypothetical protein	MMAR_4635	exported or membrane protein
Mb0926c	two component sensor histidine kinase PRRB	MMAR_4634	two-component sensor histidine kinase PrrB
Mb0927c	two component response transcriptional regulatory protein PRRA	MMAR_4633	two-component response transcriptional regulatory protein PrrA
Mb0928c	acetyl-coenzyme A carboxylase carboxyl transferase subunit beta	MMAR_4626	acetyl-CoA carboxylase carboxyl transferase subunit beta
Mb0929	enoyl-CoA hydratase	MMAR_4625	enoyl-CoA hydratase
Mb0930	hypothetical protein	MMAR_4624	hypothetical protein
Mb0931	hypothetical protein	MMAR_4623	penicillin binding protein
Mb0932	metal cation transporter ATPase P-type CtpE	MMAR_4622	metal cation transporter ATPase p-type CtpE
Mb0933	hypothetical protein	MMAR_4620	hypothetical protein
Mb0934	hypothetical protein	MMAR_4619	hypothetical protein
Mb0935	hypothetical protein	MMAR_4617	hypothetical protein
Mb0936	transmembrane protein	MMAR_4616	hypothetical protein
Mb0937c	dioxygenase	MMAR_4614	dioxygenase
Mb0938c	acetyl-CoA acetyltransferase	MMAR_4613	acetyl-CoA acetyltransferase
Mb0939c	PPE family protein	MMAR_2534	PPE family protein
Mb0941	glycine betaine transport integral membrane protein BetP	MMAR_2913	glycine betaine transport integral membrane protein BetP
Mb0947c	hypothetical protein	MMAR_4586	hypothetical protein
Mb0948c	manganese transport protein MntH	MMAR_4584	manganese transport protein MntH
Mb0949c	hypothetical protein	MMAR_4582	hypothetical protein
Mb0950c	short chain dehydrogenase	MMAR_4581	short chain dehydrogenase
Mb0951	periplasmic phosphate-binding lipoprotein PSTS3	MMAR_4580	periplasmic phosphate-binding lipoprotein PhoS2
Mb0952	phosphate ABC transporter transmembrane protein	MMAR_4579	phosphate-transport integral membrane ABC transporter PstC2
Mb0953	phosphate ABC transporter transmembrane protein	MMAR_4578	phosphate-transport integral membrane ABC transporter PstA1
Mb0956c	periplasmic phosphate-binding lipoprotein PSTS2	MMAR_4576	periplasmic phosphate-binding lipoprotein PstS2
Mb0962c	hypothetical protein	MMAR_4575	hypothetical protein
Mb0963	ATP-dependent DNA ligase	MMAR_4573	ATP-dependent DNA ligase
Mb0964	bifunctional 2-hydroxyhepta-2,4-diene-1,7-dioate isomerase/cyclase/dehydrase	MMAR_4572	bifunctional enzyme: 2-hydroxyhepta-2,4-diene- 1,7-dioate isomerase (HHDD isomerase) + cyclase/dehydrase
Mb0965c	oxidoreductase	MMAR_4568	oxidoreductase
Mb0966c	hypothetical protein	MMAR_4567	hypothetical protein
Mb0968c	monooxygenase	MMAR_4565	monooxygenase
Mb0969	formamidopyrimidine-DNA glycosylase	MMAR_4559	formamidopyrimidine-DNA glycosylase
Mb0970	short chain dehydrogenase	MMAR_4558	short chain dehydrogenase
Mb0971c	glucose-6-phosphate isomerase	MMAR_4557	glucose-6-phosphate isomerase
Mb0973c	hypothetical protein	MMAR_4555	hypothetical protein
Mb0974	ATP dependent DNA helicase UVRD1	MMAR_4553	ATP-dependent DNA helicase II UvrD1
Mb0975c	hypothetical protein	MMAR_4551	hypothetical protein
Mb0976	succinyl-CoA synthetase subunit beta	MMAR_4550	succinyl-CoA synthetase subunit beta
Mb0977	succinyl-CoA synthetase subunit alpha	MMAR_4549	succinyl-CoA synthetase subunit alpha
Mb0978c	oxidoreductase	MMAR_4546	oxidoreductase
Mb0979	transmembrane protein	MMAR_4545	transmembrane protein
Mb0980	hypothetical protein	MMAR_4544	integral membrane protein
Mb0981	phosphoribosylglycinamide formyltransferase	MMAR_4543	phosphoribosylglycinamide formyltransferase
Mb0982	bifunctionalphosphoribosylaminoimidazolecarboxamide formyltransferase/IMP cyclohydrolase	MMAR_4542	bifunctionalphosphoribosylaminoimidazolecarboxamide formyltransferase/IMP cyclohydrolase
Mb0983	magnesium chelatase	MMAR_4541	magnesium chelatase
Mb0984	hypothetical protein	MMAR_4540	hypothetical protein
Mb0991c	hypothetical protein	MMAR_4539	hypothetical protein
Mb0992	hypothetical protein	MMAR_4874	hypothetical protein
Mb0993	hypothetical protein	MMAR_1430	hypothetical protein
Mb0994	metal cation transporter P-type ATPase CtpV	MMAR_1431	cation transport ATPase, ZntA
Mb0995	hypothetical protein	MMAR_1432	hypothetical protein
Mb0996c	enoyl-CoA hydratase	MMAR_4536	enoyl-CoA hydratase
Mb0997c	acyl-CoA dehydrogenase	MMAR_4535	acyl-CoA dehydrogenase FadE12
Mb0998c	acetyl-/propionyl-coenzyme A carboxylase subunit alpha	MMAR_4534	acetyl-/propionyl-coenzyme A carboxylase alpha chain, AccA2
Mb0999c	acetyl-/propionyl-CoA carboxylase subunit beta	MMAR_4533	acetyl-/propionyl-CoA carboxylase subunit beta
Mb1000c	acyl-CoA dehydrogenase	MMAR_4532	acyl-CoA dehydrogenase FadE13
Mb1001c	hypothetical protein	MMAR_4531	hypothetical protein
Mb1005	50S ribosomal protein L32	MMAR_4530	50S ribosomal protein L32
Mb1007	two component response transcriptional regulatory protein MprA	MMAR_4529	two component response transcriptional regulatory protein MprA
Mb1008	two component sensor kinase MprB	MMAR_4528	two-component sensor kinase MprB
Mb1009	serine protease	MMAR_4527	serine protease PepD
Mb1010	pterin-4-alpha-carbinolamine dehydratase	MMAR_4526	pterin-4-alpha-carbinolamine dehydratase MoaB2
Mb1011c	large-conductance mechanosensitive channel	MMAR_4525	large-conductance mechanosensitive channel
Mb1012	adhesion component transport ATP-binding protein ABC transporter	MMAR_0922	ABC transporter ATP-binding protein
Mb1017c	hypothetical protein	MMAR_4524	hypothetical protein
Mb1018c	serine rich protein	MMAR_4523	putative serine rich protein
Mb1019c	hypothetical protein	MMAR_4522	hypothetical protein
Mb1020	UTP-glucose-1-phosphate uridylyltransferase	MMAR_4521	UTP--glucose-1-phosphate uridylyltransferase GalU
Mb1021	molybdopterin biosynthesis protein MoeA1	MMAR_4520	molybdopterin biosynthesis protein MoeA1
Mb1022	ribosomal-protein-alanine acetyltransferase	MMAR_4519	ribosomal-protein-alanine acetyltransferase RimJ
Mb1023	transmembrane protein	MMAR_4518	hypothetical protein
Mb1025	hypothetical protein	MMAR_4496	hypothetical protein
Mb1026	hypothetical protein	MMAR_4494	hypothetical protein
Mb1027c	hypothetical protein	MMAR_4493	hypothetical protein
Mb1028	arginine deiminase	MMAR_4492	arginine deiminase
Mb1029c	hypothetical protein	MMAR_4491	hypothetical protein
Mb1030	hypothetical protein	MMAR_4490	hypothetical protein
Mb1031c	hypothetical protein	MMAR_4489	hypothetical protein
Mb1032c	aminodeoxychorismate synthase component I	MMAR_4488	aminodeoxychorismate synthase component I
Mb1033	hypothetical protein	MMAR_4485	hypothetical protein
Mb1034c	methionyl-tRNA synthetase	MMAR_4481	methionyl-tRNA synthetase
Mb1035	deoxyribonuclease TatD (YjjV protein)	MMAR_4480	deoxyribonuclease TatD
Mb1036	resuscitation-promoting factor rpfB	MMAR_4479	resuscitation-promoting factor RpfB
Mb1037	dimethyladenosine transferase	MMAR_4478	dimethyladenosine transferase
Mb1038	4-diphosphocytidyl-2-C-methyl-D-erythritol kinase	MMAR_4477	4-diphosphocytidyl-2-C-methyl-D-erythritol kinase
Mb1041	long-chain-fatty-acid--CoA ligase	MMAR_4476	long-chain-fatty-acid--CoA ligase
Mb1042c	peptidyl-tRNA hydrolase	MMAR_4473	peptidyl-tRNA hydrolase
Mb1043c	50S ribosomal protein L25	MMAR_4472	50S ribosomal protein L25/general stress protein Ctc
Mb1044c	lipoprotein LpqT	MMAR_4470	lipoprotein LpqT
Mb1045c	ribose-phosphate pyrophosphokinase	MMAR_4468	ribose-phosphate pyrophosphokinase
Mb1046c	bifunctional N-acetylglucosamine-1-phosphate uridyltransferase/glucosamine-1-phosphate acetyltransferase	MMAR_4467	bifunctional N-acetylglucosamine-1-phosphate uridyltransferase/glucosamine-1-phosphate acetyltransferase
Mb1047	TetR family transcriptional regulator	MMAR_4466	TetR family transcriptional regulator
Mb1048	transcription-repair coupling factor	MMAR_4465	transcription-repair coupling factor Mfd (TrcF)
Mb1049	nucleoside triphosphate pyrophosphohydrolase	MMAR_4464	nucleoside triphosphate pyrophosphohydrolase
Mb1050	lipoprotein LpqU	MMAR_4463	lipoprotein LpqU
Mb1051	phosphopyruvate hydratase	MMAR_4462	phosphopyruvate hydratase
Mb1052	hypothetical protein	MMAR_4461	hypothetical protein
Mb1053	hypothetical protein	MMAR_4460	hypothetical protein
Mb1054	hypothetical protein	MMAR_4459	hypothetical protein
Mb1055c	transcriptional regulatory protein KdpE	MMAR_0635	transcriptional regulatory protein KdpE
Mb1056c	sensor protein KDPD	MMAR_0634	two-component system response phosphate sensor kinase, KdpD
Mb1058	potassium-transporting ATPase subunit A	MMAR_0631	potassium-transporting ATPase subunit A
Mb1059	potassium-transporting ATPase subunit B	MMAR_0632	potassium-transporting ATPase subunit B
Mb1061c	two component sensor histidine kinase TRCS	MMAR_4456	two-component sensor histidine kinase TrcS
Mb1062c	two component transcriptional regulator TRCR	MMAR_4455	two-component transcriptional regulator TrcR
Mb1068c	PPE family protein	MMAR_4452	PPE family protein
Mb1069c	PE family protein	MMAR_4451	PE family protein
Mb1080c	hypothetical protein	MMAR_3595	hypothetical protein
Mb1085	hypothetical protein	MMAR_4414	hypothetical protein
Mb1086	hypothetical protein	MMAR_4413	hypothetical protein
Mb1087	long-chain-fatty-acid--CoA ligase	MMAR_4412	long-chain-fatty-acid--CoA ligase
Mb1088	hypothetical protein	MMAR_4411	hypothetical protein
Mb1089	hypothetical protein	MMAR_4406	hypothetical protein
Mb1090	hypothetical protein	MMAR_4405	hypothetical protein
Mb1091	hypothetical protein	MMAR_4404	hypothetical protein
Mb1092c	hypothetical protein	MMAR_4403	hypothetical protein
Mb1093c	lipoprotein LPQV	MMAR_4402	lipoprotein LpqV
Mb1094	hypothetical protein	MMAR_4401	hypothetical protein
Mb1095	hypothetical protein	MMAR_4400	hypothetical protein
Mb1098c	hypothetical protein	MMAR_4397	hypothetical protein
Mb1099c	enoyl-CoA hydratase	MMAR_4396	enoyl-CoA hydratase
Mb1100c	3-hydroxyisobutyryl-CoA hydrolase	MMAR_4395	3-hydroxyisobutyryl-CoA hydrolase
Mb1101	transmembrane protein	MMAR_4394	hypothetical protein
Mb1102	hypothetical protein	MMAR_0712	hypothetical protein
Mb1103c	acetyl-CoA acetyltransferase	MMAR_4393	acetyl-CoA acetyltransferase
Mb1104c	hypothetical protein	MMAR_4392	hypothetical protein
Mb1105	lipase LIPU	MMAR_4391	lipase LipU
Mb1106	cystathionine beta-synthase	MMAR_4390	cystathionine beta-synthase
Mb1107	hypothetical protein	MMAR_4389	proline-rich antigen, Pra
Mb1108	cystathionine gamma-synthase	MMAR_4388	cystathionine gamma-synthase
Mb1109c	transcription elongation factor GreA	MMAR_4387	transcription elongation factor GreA
Mb1110c	hypothetical protein	MMAR_4386	hypothetical protein
Mb1111	mycothiol conjugate amidase	MMAR_4385	mycothiol conjugate amidase Mca
Mb1112	hypothetical protein	MMAR_4384	hypothetical protein
Mb1113	hypothetical protein	MMAR_4383	transmembrane protein
Mb1114c	hemolysin-like protein	MMAR_4381	hemolysin-like protein
Mb1115	Short (C15) chain Z-isoprenyl diphosphate synthase	MMAR_4380	short (C15) chain Z-isoprenyl diphosphate synthase, UppS
Mb1122c	pantothenate kinase	MMAR_4376	pantothenate kinase
Mb1123	serine hydroxymethyltransferase	MMAR_4375	serine hydroxymethyltransferase
Mb1124	acyl-ACP desaturase	MMAR_4374	acyl-[acyl-carrier protein] desaturase DesA2
Mb1125	PhoH-like protein PhoH2 (phosphate starvation-inducible protein PsiH)	MMAR_4372	PhoH-like protein PhoH2
Mb1126	glycosyl hydrolase	MMAR_4371	glycosyl hydrolase
Mb1127c	hypothetical protein	MMAR_4369	membrane glycine and proline rich protein
Mb1128c	fumarate hydratase	MMAR_4368	fumarate hydratase
Mb1129c	fructose 1,6-bisphosphatase II	MMAR_4367	fructose 1,6-bisphosphatase II
Mb1130	hypothetical protein	MMAR_4366	hypothetical protein
Mb1131c	hypothetical protein	MMAR_4364	hypothetical protein
Mb1136c	cholesterol dehydrogenase	MMAR_4359	cholesterol dehydrogenase
Mb1137c	exodeoxyribonuclease VII small subunit	MMAR_4358	exodeoxyribonuclease VII small subunit
Mb1138c	exodeoxyribonuclease VII large subunit	MMAR_4357	exodeoxyribonuclease VII large subunit
Mb1139c	hypothetical protein	MMAR_4356	hypothetical protein
Mb1140	4-hydroxy-3-methylbut-2-enyl diphosphate reductase	MMAR_4355	4-hydroxy-3-methylbut-2-enyl diphosphate reductase
Mb1141c	hypothetical protein	MMAR_4354	hypothetical protein
Mb1142	GTP-dependent nucleic acid-binding protein EngD	MMAR_4353	GTP-dependent nucleic acid-binding protein EngD
Mb1145	hypothetical protein	MMAR_4345	hypothetical protein
Mb1148	hypothetical protein	MMAR_4343	hypothetical protein
Mb1149c	hypothetical protein	MMAR_4342	hypothetical protein
Mb1151c	hypothetical protein	MMAR_4340	hypothetical protein
Mb1152	glucose-6-phosphate 1-dehydrogenase	MMAR_4339	glucose-6-phosphate 1-dehydrogenase
Mb1153	6-phosphogluconate dehydrogenase	MMAR_4338	6-phosphogluconate dehydrogenase
Mb1154c	peroxidase BpoB	MMAR_4337	peroxidase BpoB
Mb1155	epoxide hydrolase	MMAR_4334	epoxide hydrolase EphC
Mb1156	hypothetical protein	MMAR_4333	hypothetical protein
Mb1157c	hypothetical protein	MMAR_4332	hypothetical protein
Mb1158c	pyruvate phosphate dikinase	MMAR_4331	pyruvate phosphate dikinase
Mb1159c	hypothetical protein	MMAR_1523	hypothetical protein
Mb1160c	transcriptional regulator protein	MMAR_1378	transcriptional regulatory protein
Mb1161	hypothetical protein	MMAR_1379	hypothetical protein
Mb1162	citrate synthase	MMAR_1381	citrate synthase
Mb1163	hypothetical protein	MMAR_4329	hypothetical protein
Mb1164c	5-methyltetrahydropteroyltriglutamate-- homocysteine S-methyltransferase	MMAR_4328	5- methyltetrahydropteroyltriglutamate/homocysteine S-methyltransferase
Mb1166c	PPE family protein	MMAR_4319	PPE family protein
Mb1170c	oxidoreductase	MMAR_4315	oxidoreductase
Mb1171c	hypothetical protein	MMAR_4314	hypothetical protein
Mb1172	hypothetical protein	MMAR_4311	integral membrane protein
Mb1174c	enoyl-CoA hydratase	MMAR_4309	enoyl-CoA hydratase
Mb1175	alpha-methylacyl-CoA racemase	MMAR_4308	alpha-methylacyl-CoA racemase Mcr
Mb1176	short-chain type dehydrogenase/reductase	MMAR_4307	short-chain type dehydrogenase/reductase
Mb1177	transmembrane transport protein MmpL13	MMAR_4305	transmembrane transport protein MmpL13
Mb1178	hypothetical protein	MMAR_4303	hypothetical protein
Mb1182c	NAD-dependent deacetylase	MMAR_4302	NAD-dependent deacetylase
Mb1183	transcriptional regulatory protein	MMAR_4301	transcriptional regulatory protein
Mb1184c	O-methyltransferase	MMAR_4300	O-methyltransferase Omt_2
Mb1185c	hypothetical protein	MMAR_4299	hypothetical protein
Mb1186	hypothetical protein	MMAR_4298	hypothetical protein
Mb1187	hypothetical protein	MMAR_4296	hypothetical protein
Mb1188c	hypothetical protein	MMAR_4294	hypothetical protein
Mb1189c	hypothetical protein	MMAR_4293	hypothetical protein
Mb1190	mannosyltransferase	MMAR_4292	mannosyltransferase
Mb1191c	pterin-4-alpha-carbinolamine dehydratase	MMAR_4291	pterin-4-alpha-carbinolamine dehydratase
Mb1192	7,8-dihydro-8-oxoguanine-triphosphatase	MMAR_4290	mutator protein MutT2
Mb1197	GTP-binding translation elongation factor TypA	MMAR_4289	GTP-binding translation elongation factor TypA
Mb1198	lipoprotein LPQW	MMAR_4288	lipoprotein LpqW
Mb1199c	transcriptional regulatory protein	MMAR_4284	transcriptional regulatory protein
Mb1203	N-Acetyl-1-D-myo-Inosityl-2-amino-2-deoxy-alpha- D-glucopyranoside deacetylase MshB	MMAR_4283	N-acetyl-1-D-myo-inosityl-2-amino-2-deoxy-alpha- D-glucopyranoside deacetylase MshB
Mb1204	hypothetical protein	MMAR_4281	hypothetical protein
Mb1205c	PE family protein	MMAR_4280	PE family protein
Mb1206	FO synthase	MMAR_4279	FO synthase
Mb1207c	hypothetical protein	MMAR_4277	putative antigen
Mb1208c	NADPH dependent 2,4-dienoyl-CoA reductase	MMAR_4276	NADPH dependent 2,4-dienoyl-CoA reductase FadH
Mb1209c	hypothetical protein	MMAR_4275	hypothetical protein
Mb1210	ferredoxin FdxC	MMAR_4274	ferredoxin FdxC
Mb1211	N-succinyldiaminopimelate aminotransferase	MMAR_4273	N-succinyldiaminopimelate aminotransferase
Mb1212c	hypothetical protein	MMAR_4272	hypothetical protein
Mb1218c	hypothetical protein	MMAR_4254	hypothetical protein
Mb1219	pyrroline-5-carboxylate dehydrogenase ROCA	MMAR_4253	pyrroline-5-carboxylate dehydrogenase, RocA
Mb1220	proline dehydrogenase	MMAR_4252	proline dehydrogenase, PutA
Mb1223	hypothetical protein	MMAR_4245	hypothetical protein
Mb1224	hypothetical protein	MMAR_4244	hypothetical protein
Mb1225	acyl-CoA synthetase	MMAR_4243	acyl-CoA synthetase
Mb1226c	hypothetical protein	MMAR_4242	transcriptional regulatory protein
Mb1228	PPE family protein	MMAR_4240	PPE family protein
Mb1229	ESAT-6 like protein 3	MMAR_4453	EsaT-6 like protein EsxP
Mb1232	integral membrane transport protein	MMAR_4238	integral membrane transport protein
Mb1233c	transferase	MMAR_4236	transferase
Mb1234	succinyl-diaminopimelate desuccinylase	MMAR_4235	succinyl-diaminopimelate desuccinylase
Mb1236c	hypothetical protein	MMAR_4234	hypothetical protein
Mb1237	hypothetical protein	MMAR_4233	hypothetical protein
Mb1238	long-chain-acyl-CoA synthetase	MMAR_4232	long-chain-acyl-CoA synthetase
Mb1239	dihydropteroate synthase 2 FolP2	MMAR_4231	dihydropteroate synthase 2 FolP2
Mb1240	glucosyl-3-phosphoglycerate synthase	MMAR_4230	putative glucosyl-3-phosphoglycerate synthase
Mb1241	hypothetical protein	MMAR_4229	hypothetical protein
Mb1242	DNA-3-methyladenine glycosylase I	MMAR_4228	DNA-3-methyladenine glycosylase I TagA
Mb1243	hypothetical protein	MMAR_4227	hypothetical protein
Mb1244c	glycosyl transferase	MMAR_4226	glycosyl transferase family protein
Mb1245	glucose-1-phosphate adenylyltransferase	MMAR_4225	glucose-1-phosphate adenylyltransferase
Mb1247c	hypothetical protein	MMAR_1269	acyl esterase
Mb1248c	hypothetical protein	MMAR_4222	integral membrane protein
Mb1249c	tetronasin-transport integral membrane protein ABC transporter	MMAR_4221	tetronasin-transport integral membrane protein ABC transporter
Mb1250c	tetronasin-transport ATP-binding protein ABC transporter	MMAR_4220	antibiotic ABC transporter ATP-binding protein
Mb1251c	transcriptional regulatory protein	MMAR_4219	transcriptional regulator
Mb1252c	methyltransferase	MMAR_4217	methyltransferase
Mb1253	RNA polymerase sigma factor SigE	MMAR_4216	RNA polymerase sigma factor SigE
Mb1254	hypothetical protein	MMAR_4215	hypothetical protein
Mb1255	serine protease HtrA	MMAR_4214	serine protease HtrA (DegP protein)
Mb1256	sec-independent translocase	MMAR_4213	sec-independent translocase
Mb1261c	MRP family ATP-binding protein	MMAR_4212	Mrp-related protein Mrp
Mb1262c	hypothetical protein	MMAR_4211	membrane protein
Mb1263c	hypothetical protein	MMAR_4210	hypothetical protein
Mb1264c	hypothetical protein	MMAR_4209	transport transmembrane protein
Mb1265c	hypothetical protein	MMAR_4208	proline and glycine rich transmembrane protein
Mb1266	hypothetical protein	MMAR_4207	hypothetical protein
Mb1267	sugar-binding lipoprotein LpqY	MMAR_4206	sugar-binding lipoprotein LpqY
Mb1268	sugar-transport integral membrane protein ABC transporter SugA	MMAR_4205	sugar-transport integral membrane protein ABC transporter SugA
Mb1269	sugar-transport integral membrane protein ABC transporter SugB	MMAR_4204	sugar-transport integral membrane protein ABC transporter SugB
Mb1270	sugar-transport ATP-binding protein ABC transporter SugC	MMAR_4203	sugar-transport ATP-binding protein ABC transporter SugC
Mb1271c	magnesium/cobalt transporter CorA	MMAR_4199	magnesium and cobalt transport transmembrane protein CorA
Mb1272	malate dehydrogenase	MMAR_4198	malate dehydrogenase
Mb1276	lipoprotein LPQZ	MMAR_4196	lipoprotein LpqZ
Mb1277c	short-chain type dehydrogenase/reductase	MMAR_4195	short-chain type dehydrogenase/reductase
Mb1280c	alpha-ketoglutarate decarboxylase	MMAR_4194	alpha-ketoglutarate decarboxylase
Mb1281c	hypothetical protein	MMAR_4193	hypothetical protein
Mb1282	drug-transport integral membrane protein	MMAR_4192	drug-transport integral membrane protein
Mb1283c	hypothetical protein	MMAR_4191	hypothetical protein
Mb1284c	lipoprotein LprE	MMAR_4190	lipoprotein LprE
Mb1285	cold-shock DEAD-box protein A	MMAR_4189	cold-shock DEAD-box protein, DeaD
Mb1286	acyltransferase	MMAR_4188	integral membrane acyltransferase
Mb1288c	integral membrane transport protein	MMAR_4182	hypothetical protein
Mb1289	hypothetical protein	MMAR_4181	hypothetical protein
Mb1290	hypothetical protein	MMAR_4180	hypothetical protein
Mb1292c	hypothetical protein	MMAR_4178	hypothetical protein
Mb1293c	HIT-like protein	MMAR_4177	Hit-like protein
Mb1294	amidase	MMAR_4176	amidase
Mb1295	adenylyl cyclase	MMAR_4173	adenylate cyclase
Mb1296	hypothetical protein	MMAR_4172	hypothetical protein
Mb1297c	Ser/Thr protein kinase	MMAR_4171	Ser/Thr protein kinase
Mb1298c	transcriptional regulatory protein EMBR	MMAR_4155	transcriptional regulatory protein EmbR
Mb1299c	hypothetical protein	MMAR_4154	hypothetical protein
Mb1300c	hypothetical protein	MMAR_4153	hypothetical protein
Mb1301c	lipoprotein LPRA	MMAR_4152	lipoprotein LprA
Mb1302c	hypothetical protein	MMAR_4151	hypothetical protein
Mb1303c	drugs-transport transmembrane ATP-binding protein ABC transporter	MMAR_4148	transmembrane ABC transporter ATP-binding protein
Mb1304c	drugs-transport transmembrane ATP-binding protein ABC transporter	MMAR_4147	transmembrane ABC transporter ATP-binding protein
Mb1305	lipoprotein LPRB	MMAR_4146	lipoprotein LprB
Mb1306	lipoprotein LPRC	MMAR_4145	lipoprotein LprC
Mb1307c	hypothetical protein	MMAR_4144	phosphohistidine phosphatase SixA
Mb1308	hypothetical protein	MMAR_4143	DNA repair exonuclease SbcD
Mb1309	hypothetical protein	MMAR_4142	hydrolase
Mb1310	dehydrogenase FAD flavoprotein GMC oxidoreductase	MMAR_4141	dehydrogenase fad flavoprotein GMC oxidoreductase
Mb1311c	periplasmic oligopeptide-binding lipoprotein OppA	MMAR_4139	periplasmic oligopeptide-binding lipoprotein OppA
Mb1312c	oligopeptide-transport ATP-binding protein ABC transporter OppD	MMAR_4138	oligopeptide-transport ATP-binding protein ABC transporter OppD
Mb1313c	oligopeptide-transport integral membrane protein ABC transporter OppC	MMAR_4137	oligopeptide-transport integral membrane protein ABC transporter OppC
Mb1314c	oligopeptide-transport integral membrane protein ABC transporter OppB	MMAR_4136	oligopeptide-transport integral membrane protein ABC transporter OppB
Mb1315	hypothetical protein	MMAR_4135	carbonic anhydrase
Mb1316	sulfate adenylyltransferase	MMAR_4133	sulfate adenylyltransferase subunit 2
Mb1317	bifunctional sulfate adenylyltransferase subunit 1/adenylylsulfate kinase	MMAR_4132	bifunctional sulfate adenylyltransferase subunit 1/adenylylsulfate kinase
Mb1318	hypothetical protein	MMAR_4131	putative transcriptional regulatory protein
Mb1320	hypothetical protein	MMAR_4123	hypothetical protein
Mb1321c	hypothetical protein	MMAR_4122	hypothetical protein
Mb1323c	hypothetical protein	MMAR_4121	hypothetical protein
Mb1324	arginyl-tRNA synthetase	MMAR_4105	arginyl-tRNA synthetase
Mb1325	diaminopimelate decarboxylase LysA	MMAR_4104	diaminopimelate decarboxylase LysA
Mb1326	homoserine dehydrogenase	MMAR_4103	homoserine dehydrogenase
Mb1327	threonine synthase	MMAR_4102	threonine synthase
Mb1328	homoserine kinase	MMAR_4101	homoserine kinase
Mb1329	transcription termination factor Rho	MMAR_4100	transcription termination factor Rho
Mb1330	50S ribosomal protein L31	MMAR_4099	50S ribosomal protein L31
Mb1331	peptide chain release factor 1	MMAR_4098	peptide chain release factor 1
Mb1332	hypothetical protein	MMAR_4097	modification methylase HemK
Mb1333	hypothetical protein	MMAR_4096	hypothetical protein
Mb1334	undecapaprenyl-phosphate alpha-n-acetylglucosaminyltransferase rfe	MMAR_4095	undecapaprenyl-phosphate alpha-N- acetylglucosaminyltransferase Rfe
Mb1335	hypothetical protein	MMAR_4094	hypothetical protein
Mb1336	ATP synthase F0F1 subunit A	MMAR_4093	F0F1 ATP synthase subunit A
Mb1337	ATP synthase F0F1 subunit C	MMAR_4092	F0F1 ATP synthase subunit C
Mb1338	ATP synthase F0F1 subunit B	MMAR_4091	F0F1 ATP synthase subunit B
Mb1339	ATP synthase F0F1 subunit delta	MMAR_4090	F0F1 ATP synthase subunit delta
Mb1340	ATP synthase F0F1 subunit alpha	MMAR_4089	F0F1 ATP synthase subunit alpha
Mb1341	ATP synthase F0F1 subunit gamma	MMAR_4088	F0F1 ATP synthase subunit gamma
Mb1342	ATP synthase F0F1 subunit beta	MMAR_4087	F0F1 ATP synthase subunit beta
Mb1343	ATP synthase F0F1 subunit epsilon	MMAR_4086	F0F1 ATP synthase subunit epsilon
Mb1344	hypothetical protein	MMAR_4085	hypothetical protein
Mb1347c	hypothetical protein	MMAR_4084	cobalamin adenosyltransferase
Mb1348	UDP-N-acetylglucosamine 1-carboxyvinyltransferase	MMAR_4083	UDP-N-acetylglucosamine 1-carboxyvinyltransferase
Mb1349c	methylated-DNA--protein-cysteinemethyltransferase	MMAR_4082	methylated-DNA--protein-cysteine methyltransferase Ogt
Mb1350c	methylated-DNA--protein-cysteinemethyltransferase	MMAR_4081	Ada regulatory protein AlkA
Mb1352c	adenylate cyclase	MMAR_4078	adenylate cyclase
Mb1355	hypothetical protein	MMAR_4077	hypothetical protein
Mb1357c	hypothetical protein	MMAR_4076	glyoxalase GloA
Mb1358	acetyl-CoA acetyltransferase	MMAR_4075	acetyl-CoA acetyltransferase
Mb1359	thioredoxin	MMAR_4074	thioredoxin
Mb1361c	glycogen branching protein	MMAR_4072	glycogen branching protein
Mb1362c	glucanase GLGE	MMAR_4071	glycosidase
Mb1363	glycogen phosphorylase GlgP	MMAR_4070	glycogen phosphorylase GlgP
Mb1364c	ATP-dependent helicase dinG-like protein	MMAR_4069	ATP-dependent helicase DinG
Mb1365c	nicotinate phosphoribosyltransferase	MMAR_4068	nicotinate phosphoribosyltransferase
Mb1366	ATP-dependent Clp protease adaptor protein ClpS	MMAR_4067	hypothetical protein
Mb1367	transcriptional regulatory protein	MMAR_4066	hypothetical protein
Mb1368	hydrolase	MMAR_4065	L-aminopeptidase/D-esterase DmpA
Mb1369	hypothetical protein	MMAR_4064	hypothetical protein
Mb1370	hypothetical protein	MMAR_4063	putative antigen Cfp10A
Mb1371	cysteine synthase B	MMAR_4629	cysteine synthase B
Mb1372	hypothetical protein	MMAR_4059	integral membrane protein
Mb1373	glutamate racemase	MMAR_4058	glutamate racemase
Mb1374	hypothetical protein	MMAR_4043	metal-dependent hydrolase
Mb1375	ribonuclease PH	MMAR_4042	ribonuclease PH
Mb1376	deoxyribonucleotide triphosphate pyrophosphatase	MMAR_4040	putative deoxyribonucleotide triphosphate pyrophosphatase
Mb1377c	hypothetical protein	MMAR_4039	hypothetical protein
Mb1378c	lipoprotein LprD	MMAR_4038	lipoprotein LprD
Mb1382c	hypothetical protein	MMAR_1587	hypothetical protein
Mb1383	drugs-transport transmembrane ATP-binding protein ABC transporter	MMAR_4037	transmembrane ABC transporter ATP-binding protein
Mb1384	drugs-transport transmembrane ATP-binding protein ABC transporter	MMAR_4036	transmembrane ABC transporter ATP-binding protein
Mb1385	3-ketoacyl-ACP reductase	MMAR_4033	3-ketoacyl-ACP reductase
Mb1387	hypothetical protein	MMAR_4028	hypothetical protein
Mb1388c	transcriptional regulatory protein	MMAR_4019	transcriptional regulatory protein
Mb1390c	hypothetical protein	MMAR_3826	hypothetical protein
Mb1395	oxidoreductase	MMAR_1390	oxidoreductase
Mb1397c	hypothetical protein	MMAR_3995	hypothetical protein
Mb1398c	hypothetical protein	MMAR_3994	hypothetical protein
Mb1399c	hypothetical protein	MMAR_3991	regulator of sigma subunit, anti-anti-sigma factor RsbU
Mb1402c	hypothetical protein	MMAR_2187	beta-lactamase
Mb1403	lipoprotein lprF	MMAR_2188	lipoprotein LprF
Mb1405	hypothetical protein	MMAR_2189	hypothetical protein
Mb1406	hypothetical protein	MMAR_2190	chalcone/stilbene synthase
Mb1410	hypothetical protein	MMAR_2494	hypothetical protein
Mb1411	hypothetical protein	MMAR_2493	hypothetical protein
Mb1412c	transferase	MMAR_2193	NodS-like (sam)-dependent methyltransferase
Mb1414	bifunctional pyrimidine regulatory protein PyrR/uracil phosphoribosyltransferase	MMAR_2194	bifunctional pyrimidine regulatory protein PyrR/uracil phosphoribosyltransferase
Mb1415	aspartate carbamoyltransferase	MMAR_2195	aspartate carbamoyltransferase catalytic subunit
Mb1416	dihydroorotase	MMAR_2196	dihydroorotase
Mb1417	export or membrane protein	MMAR_2197	secreted protein
Mb1418	carbamoyl phosphate synthase small subunit	MMAR_2198	carbamoyl phosphate synthase small subunit
Mb1419	carbamoyl phosphate synthase large subunit	MMAR_2199	carbamoyl phosphate synthase large subunit
Mb1420	orotidine 5'-phosphate decarboxylase	MMAR_2200	orotidine 5'-phosphate decarboxylase
Mb1423	integration host factor MIHF	MMAR_2201	integration host factor MihF
Mb1424	guanylate kinase	MMAR_2202	guanylate kinase
Mb1425	DNA-directed RNA polymerase subunit omega	MMAR_2203	DNA-directed RNA polymerase subunit omega
Mb1426	bifunctional phosphopantothenoylcysteine decarboxylase/phosphopantothenate synthase	MMAR_2204	bifunctional phosphopantothenoylcysteine decarboxylase/phosphopantothenate synthase
Mb1427	S-adenosylmethionine synthetase	MMAR_2205	S-adenosylmethionine synthetase
Mb1428c	monoxygenase	MMAR_2207	monoxygenase
Mb1434c	lipase LipH	MMAR_2208	lipase LipH
Mb1435c	lipase LipH	MMAR_2209	lipase LipI
Mb1436	hypothetical protein	MMAR_2210	membrane protein
Mb1437	primosome assembly protein PriA	MMAR_2211	primosome assembly protein PriA
Mb1438c	methyltransferase	MMAR_2212	methyltransferase
Mb1439	transcriptional regulatory protein	MMAR_2213	transcriptional regulatory protein
Mb1440c	methyltransferase	MMAR_2214	methyltransferase
Mb1441	methionyl-tRNA formyltransferase	MMAR_2215	methionyl-tRNA formyltransferase
Mb1442	Fmu protein (SUN protein)	MMAR_2216	Fmu protein
Mb1443	ribulose-phosphate 3-epimerase	MMAR_2217	ribulose-phosphate 3-epimerase
Mb1444	bifunctionaldiaminohydroxyphosphoribosylaminopyrimidine deaminase/5-amino-6-(5-phosphoribosylamino) uracil reductase	MMAR_2218	bifunctional riboflavin biosynthesis protein RibG
Mb1445c	aminoglycosides/tetracycline-transport integral membrane protein	MMAR_2219	aminoglycosides/tetracycline-transport integral membrane protein
Mb1446c	lipoprotein LprG	MMAR_2220	lipoprotein LprG
Mb1447	riboflavin synthase subunit alpha	MMAR_2221	riboflavin synthase subunit alpha
Mb1450	bifunctional 3,4-dihydroxy-2-butanone 4-phosphate synthase/GTP cyclohydrolase II protein	MMAR_2222	bifunctional 3,4-dihydroxy-2-butanone 4-phosphate synthase/GTP cyclohydrolase II protein
Mb1451	6,7-dimethyl-8-ribityllumazine synthase	MMAR_2223	6,7-dimethyl-8-ribityllumazine synthase
Mb1452	hypothetical protein	MMAR_2224	hypothetical protein
Mb1453	lipoprotein LprH	MMAR_2225	lipoprotein LprH
Mb1454	hypothetical protein	MMAR_3986	hypothetical protein
Mb1455	excinuclease ABC subunit C	MMAR_2227	excinuclease ABC subunit C
Mb1456	hypothetical protein	MMAR_2228	hypothetical protein
Mb1457	hypothetical protein	MMAR_2229	hypothetical protein
Mb1458	transcriptional regulatory protein WHIA	MMAR_2230	transcriptional regulatory protein WhiA
Mb1460	hypothetical protein	MMAR_2231	hypothetical protein
Mb1461c	esterase	MMAR_2232	esterase LipO
Mb1462c	acyl-CoA synthetase	MMAR_2233	acyl-CoA synthetase
Mb1463c	hypothetical protein	MMAR_2234	hypothetical protein
Mb1465	PE family protein	MMAR_2235	PE-PGRS family protein
Mb1466	hypothetical protein	MMAR_2236	hypothetical protein
Mb1467	dehydrogenase	MMAR_2237	dehydrogenase
Mb1468	hypothetical protein	MMAR_3552	hypothetical protein
Mb1470c	proline, glycine, valine-rich secreted protein	MMAR_2238	hypothetical protein
Mb1471	glyceraldehyde-3-phosphate dehydrogenase	MMAR_2239	glyceraldehyde 3-phosphate dehydrogenase Gap
Mb1472	phosphoglycerate kinase	MMAR_2240	phosphoglycerate kinase
Mb1473	triosephosphate isomerase	MMAR_2241	triosephosphate isomerase
Mb1475	preprotein translocase subunit SecG	MMAR_2246	preprotein translocase subunit SecG
Mb1476c	PE-PGRS family protein	MMAR_2596	PE-PGRS family protein
Mb1478c	hypothetical protein	MMAR_0169	hypothetical protein
Mb1479c	hypothetical protein	MMAR_2249	hypothetical protein
Mb1480c	6-phosphogluconolactonase	MMAR_2250	6-phosphogluconolactonase
Mb1481c	OXPP cycle protein OPCA	MMAR_2251	OXPP cycle protein OpcA
Mb1482c	glucose-6-phosphate 1-dehydrogenase	MMAR_2252	glucose-6-phosphate 1-dehydrogenase
Mb1483c	transaldolase	MMAR_2253	transaldolase
Mb1484c	transketolase	MMAR_2254	transketolase
Mb1486	protoheme IX farnesyltransferase	MMAR_2255	protoheme IX farnesyltransferase
Mb1488	transcriptional activator protein	MMAR_2258	transcriptional activator protein
Mb1489c	quinone reductase	MMAR_2259	quinone reductase Qor
Mb1490	hypothetical protein	MMAR_2260	hypothetical protein
Mb1491c	unidentified antibiotic-transport integral membrane ABC transporter	MMAR_2261	antibiotic ABC transporter transmembrane protein
Mb1492c	unidentified antibiotic-transport integral membrane ABC transporter	MMAR_2262	antibiotic ABC transporter transmembrane protein
Mb1493c	unidentified antibiotic-transport ATP-binding protein ABC transporter	MMAR_2263	antibiotic ABC transporter ATP-binding protein
Mb1494c	hypothetical protein	MMAR_2264	integral membrane protein
Mb1495	transcriptional regulatory protein	MMAR_2265	transcriptional regulatory protein
Mb1497	hypothetical protein	MMAR_2267	hypothetical protein
Mb1498	ABC transporter ATP-binding protein	MMAR_2268	ABC transporter ATP-binding protein
Mb1499	cysteine desulfurase	MMAR_2269	cysteine desulfurase
Mb1500	nitrogen fixation-like protein	MMAR_2270	nitrogen fixation-like protein
Mb1501	hypothetical protein	MMAR_2271	hypothetical protein
Mb1502c	acyl-CoA dehydrogenase	MMAR_2273	acyl-CoA dehydrogenase FadE15
Mb1503c	PE-PGRS family protein	MMAR_2274	PE-PGRS family protein
Mb1504	cation transporter P-type ATPase D	MMAR_2275	cation transporter p-type ATPase D CtpD
Mb1505	thioredoxin	MMAR_2276	thioredoxin TrxA
Mb1506	thioredoxin	MMAR_2277	thioredoxin TrxB1
Mb1507	enoyl-CoA hydratase	MMAR_2278	enoyl-CoA hydratase
Mb1508	macrolide ABC transporter ATP-binding protein	MMAR_2279	ABC transporter ATP-binding protein
Mb1509	transcriptional regulatory protein	MMAR_2280	transcriptional regulatory protein
Mb1510c	transcriptional regulatory protein	MMAR_2281	transcriptional regulatory protein
Mb1511c	aconitate hydratase	MMAR_2282	aconitate hydratase
Mb1512	hypothetical protein	MMAR_2283	hypothetical protein
Mb1513	invasion protein	MMAR_2284	invasion and intracellular persistence protein, IipA
Mb1514	invasion protein	MMAR_2285	invasion and intracellular persistence protein, IipB
Mb1515	transcriptional regulatory protein MOXR1	MMAR_2286	transcriptional regulatory protein, MoxR1
Mb1516	hypothetical protein	MMAR_2287	hypothetical protein
Mb1517	hypothetical protein	MMAR_2288	hypothetical protein
Mb1519	3-oxoacyl-ACP reductase	MMAR_2289	3-oxoacyl-ACP reductase
Mb1520	enoyl-ACP reductase	MMAR_2290	enoyl-(acyl carrier protein) reductase
Mb1521	ferrochelatase	MMAR_2291	ferrochelatase
Mb1522c	hypothetical protein	MMAR_2292	hypothetical protein
Mb1523	hypothetical protein	MMAR_2293	hypothetical protein
Mb1524	hypothetical protein	MMAR_2294	hypothetical protein
Mb1525	hypothetical protein	MMAR_2295	hypothetical protein
Mb1528c	hypothetical protein	MMAR_2301	hypothetical protein
Mb1529	methylmalonyl-CoA mutase small subunit	MMAR_2302	methylmalonyl-CoA mutase small subunit, MutA
Mb1530	methylmalonyl-CoA mutase	MMAR_2303	methylmalonyl-CoA mutase
Mb1533	arginine/ornithine transport system ATPase	MMAR_2304	arginine/ornithine transport system ATPase
Mb1534	esterase	MMAR_2305	esterase LipL
Mb1536c	hypothetical protein	MMAR_2306	hypothetical protein
Mb1538	glycosyltransferase	MMAR_2313	glycosyltransferase, LosA
Mb1539	hypothetical protein	MMAR_2314	hypothetical protein
Mb1541	hypothetical protein	MMAR_2318	hypothetical protein
Mb1542c	TDP-4-oxo-6-deoxy-D-glucose transaminase	MMAR_2320	TDP-4-oxo-6-deoxy-D-glucose transaminase
Mb1543c	hypothetical protein	MMAR_2321	acyltransferase
Mb1544	hypothetical protein	MMAR_2352	hypothetical protein
Mb1548	acyl-CoA synthetase	MMAR_2341	acyl-CoA synthetase
Mb1549c	transmembrane transport protein MmpL12	MMAR_2342	MmpL family transport protein
Mb1551	glycosyltransferase	MMAR_2353	UDP-glycosyltransferase
Mb1552	rhamnosyl transferase WbbL2	MMAR_2349	rhamnosyl transferase WbbL2
Mb1554c	polyketide synthase	MMAR_2340	polyketide synthase Pks5
Mb1557	alcohol dehydrogenase	MMAR_3163	Zn-dependent alcohol dehydrogenase
Mb1558	hypothetical protein	MMAR_2345	hypothetical protein
Mb1560	hypothetical protein	MMAR_2346	dioxygenase
Mb1562	hypothetical protein	MMAR_2348	hypothetical protein
Mb1563	isoleucyl-tRNA synthetase	MMAR_2356	isoleucyl-tRNA synthetase
Mb1564	DNA polymerase IV	MMAR_2359	DNA polymerase IV
Mb1565c	L-aparaginase ansA	MMAR_2360	L-aparaginase AnsA
Mb1566	lipoprotein signal peptidase	MMAR_2361	lipoprotein signal peptidase LspA
Mb1567	hypothetical protein	MMAR_2362	RluA family pseudouridine synthase
Mb1568c	lipoprotein LprI	MMAR_2364	lipoprotein, LprL
Mb1569c	hemoglobin glbN	MMAR_2365	globin family protein
Mb1570	fatty acyl-CoA reductase	MMAR_2366	fatty acyl-CoA reductase
Mb1571	ketoacyl reductase	MMAR_2367	ketoacyl reductase
Mb1573	hypothetical protein	MMAR_2368	hypothetical protein
Mb1574	DNA polymerase III subunit alpha	MMAR_2369	DNA polymerase III subunit alpha
Mb1575c	PPE family protein	MMAR_5331	PPE family protein
Mb1576	fatty-acid--CoA ligase	MMAR_2370	fatty-acid-CoA ligase FadD11
Mb1577	glycerol-3-phosphate acyltransferase	MMAR_2371	glycerol-3-phosphate acyltransferase
Mb1581	regulatory protein	MMAR_1695	regulatory protein
Mb1582	hypothetical protein	MMAR_1696	hypothetical protein
Mb1584	hypothetical protein	MMAR_2373	hypothetical protein
Mb1585	threonine dehydratase	MMAR_2374	threonine dehydratase
Mb1588c	malto-oligosyltrehalose trehalohydrolase	MMAR_2377	maltooligosyltrehalose trehalohydrolase, TreZ
Mb1591c	malto-oligosyltrehalose synthase	MMAR_2379	maltooligosyltrehalose synthase TreX
Mb1592c	hypothetical protein	MMAR_2380	hypothetical protein
Mb1593c	inv protein	MMAR_2381	inv protein
Mb1594c	hypothetical protein	MMAR_2382	hypothetical protein
Mb1595	adenosylmethionine-8-amino-7-oxononanoate aminotransferase	MMAR_2383	adenosylmethionine-8-amino-7-oxononanoate aminotransferase
Mb1596	8-amino-7-oxononanoate synthase	MMAR_2384	8-amino-7-oxononanoate synthase
Mb1597	dithiobiotin synthetase	MMAR_2385	dithiobiotin synthetase
Mb1598	hypothetical protein	MMAR_2386	hypothetical protein
Mb1615	biotin synthase	MMAR_2387	biotin synthase
Mb1616	hypothetical protein	MMAR_5574	hypothetical protein
Mb1617	hypothetical protein	MMAR_2388	hypothetical protein
Mb1618c	hypothetical protein	MMAR_2389	hypothetical protein
Mb1619c	hypothetical protein	MMAR_2390	hypothetical protein
Mb1620	quinolinate synthetase	MMAR_2391	quinolinate synthetase
Mb1621	L-aspartate oxidase	MMAR_2392	L-aspartate oxidase
Mb1622	nicotinate-nucleotide pyrophosphorylase	MMAR_2393	nicotinate-nucleotide pyrophosphorylase
Mb1623	hypothetical protein	MMAR_0673	hypothetical protein
Mb1624c	hypothetical protein	MMAR_2394	hypothetical protein
Mb1625	histidinol dehydrogenase	MMAR_2395	histidinol dehydrogenase
Mb1626	histidinol-phosphate aminotransferase	MMAR_2396	histidinol-phosphate aminotransferase
Mb1627	imidazoleglycerol-phosphate dehydratase	MMAR_2397	imidazoleglycerol-phosphate dehydratase
Mb1628	imidazole glycerol phosphate synthase subunit HisH	MMAR_2398	imidazole glycerol phosphate synthase subunit HisH
Mb1629	phosphoribosyl isomerase A	MMAR_2399	phosphoribosyl isomerase A
Mb1630	inositol-monophosphatase	MMAR_2400	inositol-monophosphatase ImpA
Mb1631	imidazole glycerol phosphate synthase subunit HisF	MMAR_2401	imidazole glycerol phosphate synthase subunit HisF
Mb1632	phosphoribosyl-AMP cyclohydrolase	MMAR_2402	phosphoribosyl-AMP cyclohydrolase
Mb1633	ionic transporter integral membrane protein chaA	MMAR_2409	ionic transporter integral membrane protein ChaA
Mb1634c	peroxidoxin bcpB	MMAR_2410	peroxidoxin BcpB
Mb1635	anthranilate synthase component I	MMAR_2411	anthranilate synthase component I
Mb1636	hypothetical protein	MMAR_2412	hypothetical protein
Mb1637	indole-3-glycerol phosphate synthase	MMAR_2413	indole-3-glycerol-phosphate synthase
Mb1638	tryptophan synthase subunit beta	MMAR_2414	tryptophan synthase subunit beta
Mb1639	tryptophan synthase subunit alpha	MMAR_2415	tryptophan synthase subunit alpha
Mb1640	prolipoprotein diacylglyceryl transferase	MMAR_2416	prolipoprotein diacylglyceryl transferases Lgt
Mb1641	hypothetical protein	MMAR_2417	hypothetical protein
Mb1642	hypothetical protein	MMAR_2418	hypothetical protein
Mb1643	pyruvate kinase	MMAR_2420	pyruvate kinase
Mb1644	acyl-CoA thioesterase	MMAR_2421	acyl-CoA thioesterase II TesB1
Mb1645	hypothetical protein	MMAR_2422	hypothetical protein
Mb1646c	cytochrome assembly ABC transporter ATP-binding protein CydC	MMAR_2423	cytochrome assembly ABC transporter ATP-binding protein CydC
Mb1647c	cytochrome assembly ABC transporter ATP-binding protein CydD	MMAR_2424	cytochrome assembly ABC transporter ATP-binding protein CydD
Mb1648c	integral membrane cytochrome D ubiquinol oxidase CydB	MMAR_2425	integral membrane cytochrome D ubiquinol oxidase (subunit II) CydB
Mb1649c	integral membrane cytochrome D ubiquinol oxidase CydA	MMAR_2426	integral membrane cytochrome D ubiquinol oxidase (subunit I) CydA
Mb1650c	hypothetical protein	MMAR_2427	hypothetical protein
Mb1651c	adenylate cyclase	MMAR_2428	membrane-anchored adenylyl cyclase Cya
Mb1652	two-component system transcriptional regulator	MMAR_2429	two-component system transcriptional regulator
Mb1653c	lipid-transfer protein	MMAR_2430	lipid-transfer protein
Mb1654c	hypothetical protein	MMAR_2431	hypothetical protein
Mb1655	DNA polymerase I	MMAR_2432	DNA polymerase I
Mb1656	30S ribosomal protein S1	MMAR_2433	30S ribosomal protein S1
Mb1657	dephospho-CoA kinase/protein folding accessory domain-containing protein	MMAR_2434	dephospho-CoA kinase/protein folding accessory domain-containing protein
Mb1658c	hypothetical protein	MMAR_2436	hypothetical protein
Mb1659	excinuclease ABC subunit B	MMAR_2437	excinuclease ABC subunit B
Mb1660	drug efflux membrane protein	MMAR_2438	drug efflux membrane protein
Mb1661c	hypothetical protein	MMAR_2439	transmembrane protein
Mb1662	hypothetical protein	MMAR_2440	iron-regulated protein
Mb1663c	hypothetical protein	MMAR_2442	hypothetical protein
Mb1664	excinuclease ABC subunit A	MMAR_2443	excinuclease ABC subunit A
Mb1665c	hypothetical protein	MMAR_2445	hypothetical protein
Mb1666c	hypothetical protein	MMAR_2446	hypothetical protein
Mb1667c	lysyl-tRNA synthetase	MMAR_2447	lysyl-tRNA synthetase
Mb1668	translation initiation factor IF-3	MMAR_2448	initiation factor IF-3 InfC
Mb1669	50S ribosomal protein L35	MMAR_2449	50S ribosomal protein L35
Mb1670	50S ribosomal protein L20	MMAR_2450	50S ribosomal protein L20
Mb1671	23S rRNA methyltransferase	MMAR_2451	23S rRNA methyltransferase TsnR
Mb1672c	hypothetical protein	MMAR_2452	hypothetical protein
Mb1673	PE family protein	MMAR_2453	PE family protein
Mb1674	hypothetical protein	MMAR_2454	hypothetical protein
Mb1675	transmembrane protein	MMAR_2455	transmembrane protein
Mb1676	phenylalanyl-tRNA synthetase subunit alpha	MMAR_2456	phenylalanyl-tRNA synthetase subunit alpha
Mb1677	phenylalanyl-tRNA synthetase subunit beta	MMAR_2457	phenylalanyl-tRNA synthetase subunit beta
Mb1679c	PE-PGRS family protein	MMAR_3570	PE-PGRS family protein
Mb1680	N-acetyl-gamma-glutamyl-phosphate reductase	MMAR_2462	N-acetyl-gamma-glutamyl-phosphate reductase
Mb1681	bifunctional ornithine acetyltransferase/N-acetylglutamate synthase	MMAR_2463	bifunctional ornithine acetyltransferase/N-acetylglutamate synthase
Mb1682	acetylglutamate kinase	MMAR_2464	acetylglutamate kinase
Mb1683	acetylornithine aminotransferase	MMAR_2465	acetylornithine aminotransferase
Mb1684	ornithine carbamoyltransferase	MMAR_2466	ornithine carbamoyltransferase
Mb1685	arginine repressor ArgR	MMAR_2467	arginine repressor
Mb1686	argininosuccinate synthase	MMAR_2468	argininosuccinate synthase
Mb1687	argininosuccinate lyase	MMAR_2469	argininosuccinate lyase
Mb1688	chalcone synthase	MMAR_2470	chalcone synthase, Pks10
Mb1689	polyketide synthase	MMAR_2471	polyketide synthase Pks7
Mb1692	polyketide synthase	MMAR_2473	polyketide synthase Pks9
Mb1693	chalcone synthase	MMAR_2474	chalcone synthase, Pks11
Mb1694c	cytochrome P450 139 CYP139	MMAR_2475	cytochrome P450 139A3 Cyp139A3
Mb1695c	macrolide ABC transporter ATP-binding protein	MMAR_2476	ABC transporter ATP-binding protein
Mb1697	hypothetical protein	MMAR_0866	hypothetical protein
Mb1702c	transcriptional regulatory protein	MMAR_1621	transcriptional regulatory protein
Mb1703	hypothetical protein	MMAR_2967	hypothetical protein
Mb1704	lipoprotein DsbF	MMAR_5057	lipoprotein DsbF
Mb1710	acyl-CoA synthetase	MMAR_2478	acyl-CoA synthetase
Mb1710A	hypothetical protein	MMAR_2479	hypothetical protein
Mb1711c	hypothetical protein	MMAR_2484	hypothetical protein
Mb1712c	integral membrane protein ABC transporter	MMAR_2485	antibiotic resistance ABC transporter efflux protein
Mb1713c	ABC transporter ATP-binding protein	MMAR_2486	antibiotic resistance ABC transporter efflux system, ATP-binding protein
Mb1714	3-methyladenine DNA glycosylase	MMAR_2487	3-methyladenine DNA glycosylase
Mb1715	tyrosyl-tRNA synthetase	MMAR_2488	tyrosyl-tRNA synthetase
Mb1716	lipoprotein LprJ	MMAR_2495	lipoprotein LprJ
Mb1717	hypothetical protein	MMAR_2496	hypothetical protein
Mb1718	phosphatase	MMAR_2497	phosphatase
Mb1719	hypothetical protein	MMAR_2498	hypothetical protein
Mb1720	cytotoxin	MMAR_2499	cytotoxin/hemolysin, TlyA
Mb1721	inorganic polyphosphate/ATP-NAD kinase	MMAR_2500	inorganic polyphosphate/ATP-NAD kinase
Mb1722	DNA repair protein recN (recombination protein N)	MMAR_2501	DNA repair protein RecN
Mb1723	hypothetical protein	MMAR_2502	hypothetical protein
Mb1724	hypothetical protein	MMAR_2503	hypothetical protein
Mb1725	CTP synthetase	MMAR_2504	CTP synthetase
Mb1726	hypothetical protein	MMAR_2505	NUDIX hydrolase
Mb1727	site-specific tyrosine recombinase XerD	MMAR_2506	site-specific tyrosine recombinase XerD
Mb1729c	catechol-o-methyltransferase	MMAR_2507	O-methyltransferase
Mb1730c	D-serine/alanine/glycine transporter protein CycA	MMAR_1093	D-serine/D-alanine/glycine transporter, CycA
Mb1731c	PPE family protein	MMAR_2516	PPE family protein
Mb1732c	PPE family protein	MMAR_2517	PPE family protein
Mb1735	initiation inhibitor protein	MMAR_2523	Soj family ATPase
Mb1736	hypothetical protein	MMAR_2524	hypothetical protein
Mb1737	hypothetical protein	MMAR_2525	transcriptional regulator
Mb1738	hypothetical protein	MMAR_2526	pseudouridylate synthase
Mb1739	cytidylate kinase	MMAR_2527	cytidylate kinase
Mb1740	GTP-binding protein EngA	MMAR_2528	GTP-binding protein EngA
Mb1751	biotin carboxylase	MMAR_3388	biotin carboxylase-like protein
Mb1752	hydrolase	MMAR_3387	hypothetical protein
Mb1757c	hypothetical protein	MMAR_2569	hypothetical protein
Mb1758c	hypothetical protein	MMAR_1057	O-methyltransferase
Mb1760	succinate-semialdehyde dehydrogenase	MMAR_2571	succinate-semialdehyde dehydrogenase
Mb1761c	hypothetical protein	MMAR_2937	hypothetical protein
Mb1771	hypothetical protein	MMAR_2580	hypothetical protein
Mb1772	Ser/Thr protein kinase	MMAR_2581	Ser/Thr protein kinase
Mb1775	anchored-membrane serine/threonine-protein kinase PknF	MMAR_2606	Ser/Thr-protein kinase
Mb1776	transmembrane ABC transporter ATP-binding protein	MMAR_2612	transmembrane ABC transporter ATP-binding protein
Mb1777	hypothetical protein	MMAR_2624	hypothetical protein
Mb1778c	hypothetical protein	MMAR_2101	hypothetical protein
Mb1779c	acyl-CoA synthetase	MMAR_2625	acyl-CoA synthetase
Mb1780	hypothetical protein	MMAR_2627	hypothetical protein
Mb1782c	PPE family protein	MMAR_2822	PPE family protein
Mb1783c	hypothetical protein	MMAR_2586	hypothetical protein
Mb1784c	phospholipase C 4 PLCD	MMAR_1485	membrane-associated phospholipase C2 PlcB
Mb1785c	hypothetical protein	MMAR_2629	glycosyl transferase family protein
Mb1787	transmembrane transport protein MmpL14	MMAR_4975	MmpL family transport protein
Mb1788	cutinase	MMAR_2419	cutinase Cut1
Mb1791	hypothetical protein	MMAR_2634	hypothetical protein
Mb1792c	hypothetical protein	MMAR_2636	hypothetical protein
Mb1793c	hypothetical protein	MMAR_2635	hypothetical protein
Mb1795A	hypothetical protein	MMAR_2642	hypothetical protein
Mb1796	hypothetical protein	MMAR_2644	hypothetical protein
Mb1797	PE-PGRS family protein	MMAR_2645	PE-PGRS family protein
Mb1798	hypothetical protein	MMAR_2646	hypothetical protein
Mb1799	hypothetical protein	MMAR_2647	hypothetical protein
Mb1800	oxidoreductase	MMAR_2648	oxidoreductase
Mb1805c	transcriptional regulatory protein	MMAR_2651	transcriptional regulatory protein
Mb1806	cytochrome p450 144 CYP144	MMAR_2654	cytochrome P450 144A4 Cyp144A4
Mb1807c	hypothetical protein	MMAR_2659	hypothetical protein
Mb1808c	hypothetical protein	MMAR_2660	hypothetical protein
Mb1809	hypothetical protein	MMAR_2661	hypothetical protein
Mb1810c	4-alpha-glucanotransferase	MMAR_2663	4-alpha-glucanotransferase
Mb1811	hypothetical protein	MMAR_2664	hypothetical protein
Mb1812	hypothetical protein	MMAR_2665	FtsK/SpoIIIE family protein
Mb1813c	cytochrome P450 143	MMAR_2666	cytochrome P450 143A4 Cyp143A4
Mb1814	ferredoxin	MMAR_2667	ferredoxin
Mb1815	PPE family protein	MMAR_2669	PPE family protein
Mb1817	PPE family protein	MMAR_1904	PPE family protein
Mb1819	PE family protein	MMAR_2673	PE family protein
Mb1821	ESAT-6 like protein 5	MMAR_2675	EsaT-6 like protein EsxN
Mb1822	hypothetical protein	MMAR_2676	hypothetical protein
Mb1823	hypothetical protein	MMAR_2677	hypothetical protein
Mb1824	Pro-rich protease	MMAR_2678	proline rich membrane-anchored mycosin MycP5
Mb1825	hypothetical protein	MMAR_2679	hypothetical protein
Mb1826	hypothetical protein	MMAR_2680	hypothetical protein
Mb1828	PPE family protein	MMAR_1027	PPE family protein
Mb1830	PPE family protein	MMAR_2685	PPE family protein
Mb1831c	hypothetical protein	MMAR_3008	PE-PGRS family protein
Mb1833c	hypothetical protein	MMAR_2686	hypothetical protein
Mb1836	PPE family protein	MMAR_2683	PPE family protein
Mb1837	PPE family protein	MMAR_2684	PPE family protein
Mb1841	Mg2+ transport P-type ATPase C MgtC	MMAR_2687	Mg2+ transport p-type ATPase C MgtC
Mb1842c	dehydrogenase	MMAR_2688	NADH dehydrogenase
Mb1843c	hypothetical protein	MMAR_1426	hypothetical protein
Mb1844	membrane-bound C-5 sterol desaturase	MMAR_2691	membrane-bound C-5 sterol desaturase Erg3
Mb1845	hypothetical protein	MMAR_2692	hypothetical protein
Mb1848	hypothetical protein	MMAR_2694	hypothetical protein
Mb1850c	drugs-transport transmembrane ATP-binding protein ABC transporter	MMAR_2696	drug-transport transmembrane ABC transporter ATP-binding protein
Mb1851	hypothetical protein	MMAR_2697	hypothetical protein
Mb1852	preprotein translocase subunit SecA	MMAR_2698	preprotein translocase subunit SecA
Mb1853	CDP-diacylglycerol--glycerol-3-phosphate 3-phosphatidyltransferase	MMAR_2699	CDP-diacylglycerol--glycerol-3-phosphate 3-phosphatidyltransferase
Mb1854	hypothetical protein	MMAR_2700	hypothetical protein
Mb1855	hypothetical protein	MMAR_2701	hypothetical protein
Mb1856	hypothetical protein	MMAR_2702	hypothetical protein
Mb1857	glycine cleavage system protein H	MMAR_2703	glycine cleavage system protein H
Mb1858	hypothetical protein	MMAR_2704	hypothetical protein
Mb1859	hypothetical protein	MMAR_2705	putative regulatory protein
Mb1860	hypothetical protein	MMAR_2706	hypothetical protein
Mb1861	hypothetical protein	MMAR_2707	regulatory protein
Mb1863	glycine dehydrogenase	MMAR_2708	glycine dehydrogenase
Mb1864c	haloalkane dehalogenase	MMAR_2710	haloalkane dehalogenase
Mb1865	hydrolase	MMAR_2711	hydrolase
Mb1867c	hypothetical protein	MMAR_2712	hypothetical protein
Mb1868c	malate synthase G	MMAR_2713	malate synthase G
Mb1872c	hypothetical protein	MMAR_2715	hypothetical protein
Mb1873c	hypothetical protein	MMAR_2716	hypothetical protein
Mb1874c	inosine 5-monophosphate dehydrogenase	MMAR_2717	inosine 5-monophosphate dehydrogenase
Mb1875c	6-phosphogluconate dehydrogenase	MMAR_2718	6-phosphogluconate dehydrogenase
Mb1876c	hypothetical protein	MMAR_2719	hypothetical protein
Mb1877c	transcriptional regulatory protein	MMAR_2720	transcriptional regulatory protein
Mb1878	hypothetical protein	MMAR_2721	hypothetical protein
Mb1879	urease subunit gamma	MMAR_2722	urease subunit gamma
Mb1880	urease subunit beta	MMAR_2723	urease subunit beta UreB
Mb1881	urease subunit alpha	MMAR_2724	urease subunit alpha
Mb1882	urease accessory protein uref	MMAR_2725	urease accessory protein UreF
Mb1883	urease accessory protein ureG	MMAR_2726	urease accessory protein UreG
Mb1884	urease accessory protein ureD	MMAR_2727	urease accessory protein UreD
Mb1885c	NADH dehydrogenase	MMAR_2728	NADH dehydrogenase Ndh
Mb1886c	oxidoreductase	MMAR_2729	oxidoreductase
Mb1887c	short chain dehydrogenase	MMAR_2730	short chain dehydrogenase
Mb1888	molybdate-binding lipoprotein	MMAR_2731	molybdate-binding lipoprotein ModA
Mb1889	molbdenum-transport integral membrane protein ABC MODB	MMAR_2732	molybdenum-transport integral membrane protein ABC transporter ModB
Mb1890	molybdenum ABC transporter ATP-binding protein	MMAR_2736	molybdenum-transport ABC transporter ATP-binding protein ModC
Mb1891	hypothetical protein	MMAR_2737	alanine and proline rich secreted protein Apa
Mb1892	transmembrane protein	MMAR_2738	hypothetical protein
Mb1893	alcohol dehydrogenase	MMAR_2739	alcohol dehydrogenase AdhA
Mb1894c	hypothetical protein	MMAR_2740	hypothetical protein
Mb1895c	hypothetical protein	MMAR_2741	hypothetical protein
Mb1896c	short chain dehydrogenase	MMAR_2743	short chain dehydrogenase
Mb1897	hypothetical protein	MMAR_2745	acyl-CoA transferase/dehydratase
Mb1898	acetyl-CoA acetyltransferase	MMAR_2746	acetyl-CoA acetyltransferase
Mb1899	hypothetical protein	MMAR_2747	hypothetical protein
Mb1902c	hypothetical protein	MMAR_2750	hypothetical protein
Mb1903c	L-lactate dehydrogenase (cytochrome) LldD2	MMAR_2752	L-lactate dehydrogenase (cytochrome) LldD2
Mb1905	hypothetical protein	MMAR_2757	hypothetical protein
Mb1906	hypothetical protein	MMAR_2758	hypothetical protein
Mb1907	bacterioferritin	MMAR_2761	bacterioferritin BfrA
Mb1910	glutamine synthetase	MMAR_2763	glutamine synthetase
Mb1911	hypothetical protein	MMAR_2764	hypothetical protein
Mb1912c	cytochrome p450 140 CYP140	MMAR_2768	cytochrome P450 140A5 Cyp140A5
Mb1913c	lipoprotein LppE	MMAR_2769	lipoprotein LppE
Mb1914c	short chain dehydrogenase	MMAR_2770	short chain dehydrogenase
Mb1915c	hypothetical protein	MMAR_2771	hypothetical protein
Mb1916c	resuscitation-promoting factor RpfC	MMAR_2772	resuscitation-promoting factor-like protein
Mb1917c	chorismate mutase	MMAR_2773	chorismate mutase
Mb1918c	secreted antigen 85-B FbpB	MMAR_2777	secreted antigen 85-B FbpB
Mb1919	hypothetical protein	MMAR_2779	hypothetical protein
Mb1920c	transmembrane protein	MMAR_2780	hypothetical protein
Mb1923c	hypothetical protein	MMAR_2781	hypothetical protein
Mb1924	hypothetical protein	MMAR_2784	hypothetical protein
Mb1925	hypothetical protein	MMAR_2785	hypothetical protein
Mb1926	hypothetical protein	MMAR_2786	hypothetical protein
Mb1927c	hypothetical protein	MMAR_2787	hypothetical protein
Mb1929	dehydrogenase	MMAR_2790	dehydrogenase
Mb1931c	hypothetical protein	MMAR_2791	hypothetical protein
Mb1932c	D-tyrosyl-tRNA(Tyr) deacylase	MMAR_2792	D-tyrosyl-tRNA(Tyr) deacylase
Mb1933	hypothetical protein	MMAR_2793	hypothetical protein
Mb1934c	lipoprotein LppD	MMAR_2794	lipoprotein LppD
Mb1935c	lignin peroxidase LIPJ	MMAR_0286	lignin peroxidase LipJ
Mb1936	competence damage-inducible protein A	MMAR_2796	competence damage-inducible protein A
Mb1937c	sialic acid-transport integral membrane protein NanT	MMAR_2797	sialic acid-transport integral membrane protein NanT
Mb1938	hypothetical protein	MMAR_2799	hypothetical protein
Mb1939	hypothetical protein	MMAR_2800	hypothetical protein
Mb1940c	D-amino acid oxidase aao	MMAR_2801	D-amino acid oxidase Aao
Mb1941c	hypothetical protein	MMAR_2802	hypothetical protein
Mb1943c	catalase-peroxidase-peroxynitritase T KATG	MMAR_2914	catalase-peroxidase-peroxynitritase T KatG
Mb1944c	ferric uptake regulation protein furA (fur)	MMAR_2915	ferric uptake regulation protein FurA
Mb1947c	oxidoreductase FADB5	MMAR_2814	oxidoreductase FadB5
Mb1948	hypothetical protein	MMAR_2819	hypothetical protein
Mb1949c	hypothetical protein	MMAR_2820	hypothetical protein
Mb1950	isocitrate lyase	MMAR_2821	isocitrate lyase AceAb
Mb1954c	hypothetical protein	MMAR_2825	hypothetical protein
Mb1955	hypothetical protein	MMAR_2826	hypothetical protein
Mb1956c	lipoprotein LppF	MMAR_0949	lipoprotein LppF
Mb1957	lipoprotein	MMAR_2827	lipoprotein
Mb1958	lipase LIPD	MMAR_2828	lipase LipD
Mb1959c	hypothetical protein	MMAR_2834	hypothetical protein
Mb1960	fatty-acid--CoA ligase	MMAR_2835	putative fatty-acid--CoA ligase
Mb1961c	hypothetical protein	MMAR_2839	immunogenic protein Mpt63
Mb1962	hypothetical protein	MMAR_2848	hypothetical protein
Mb1963c	short chain dehydrogenase	MMAR_2849	short chain dehydrogenase
Mb1965c	hypothetical protein	MMAR_2854	hypothetical protein
Mb1966c	transcriptional regulatory protein	MMAR_2855	transcriptional regulatory protein
Mb1967	thiol peroxidase	MMAR_2860	thiol peroxidase
Mb1968c	acyl-CoA dehydrogenase	MMAR_2861	acyl-CoA dehydrogenase FadE18
Mb1969c	acyl-CoA dehydrogenase	MMAR_2862	acyl-CoA dehydrogenase FadE17
Mb1970c	enoyl-CoA hydratase	MMAR_2863	enoyl-CoA hydratase
Mb1971	monooxygenase	MMAR_2864	oxygenase
Mb1972	oxygenase	MMAR_2865	oxygenase
Mb1973	epoxide hydrolase	MMAR_2866	epoxide hydrolase EphB
Mb1974	oxidoreductase	MMAR_2867	oxidoreducatse
Mb1975	riboflavin biosynthesis protein ribA1 (GTP cyclohydrolase II)	MMAR_2868	riboflavin biosynthesis protein RibA1
Mb1976	short-chain type dehydrogenase/reductase	MMAR_2869	short-chain type dehydrogenase/reductase
Mb1986c	hypothetical protein	MMAR_0480	hypothetical protein
Mb1998c	transcriptional regulatory protein	MMAR_2873	TetR family transcriptional regulator
Mb2002c	hypothetical protein	MMAR_5409	immunogenic protein Mpt64
Mb2005	PE-PGRS family protein	MMAR_2933	PE-PGRS family protein
Mb2006c	cutinase CFP21	MMAR_2934	cutinase Cfp21
Mb2009	chitinase	MMAR_2951	chitinase/cellulase
Mb2015c	metal cation transporter P-type ATPase G CtpG	MMAR_2140	metal cation transporter p-type ATPase
Mb2016c	hypothetical protein	MMAR_2146	hypothetical protein
Mb2018	hypothetical protein	MMAR_2968	hypothetical protein
Mb2019	hypothetical protein	MMAR_5410	hypothetical protein
Mb2020	metal cation transporter P-type ATPase A CtpF	MMAR_0860	metal cation-transporting p-type ATPase F, CtpF
Mb2023	hypothetical protein	MMAR_2976	hypothetical protein
Mb2024	hypothetical protein	MMAR_2977	acyl-ACP thioesterase, FatA
Mb2025	20-beta-hydroxysteroid dehydrogenase	MMAR_2981	20-beta-hydroxysteroid dehydrogenase
Mb2027c	hypothetical protein	MMAR_3476	hypothetical protein
Mb2028c	hypothetical protein	MMAR_2993	hypothetical protein
Mb2029	trehalose-6-phosphate phosphatase OtsB1	MMAR_2257	trehalose-6-phosphate phosphatase OtsB1
Mb2030c	ferredoxin FDXA	MMAR_2994	ferredoxin FdxA_2
Mb2051c	hypothetical protein	MMAR_2995	hypothetical protein
Mb2054c	phosphofructokinase	MMAR_3482	phosphofructokinase, PfkB
Mb2056c	hypothetical protein	MMAR_3483	hypothetical protein
Mb2057c	heat shock protein hspX	MMAR_3484	heat shock protein HspX
Mb2059c	hypothetical protein	MMAR_3007	hypothetical protein
Mb2063c	transmembrane protein	MMAR_3010	hypothetical protein
Mb2064c	sugar-transport ATP-binding protein ABC transporter	MMAR_3011	sugar-transport ATP-binding protein ABC transporter
Mb2065c	sugar-transport integral membrane protein ABC transporter	MMAR_3012	sugar ABC transporter
Mb2066c	sugar-transport integral membrane protein ABC transporter	MMAR_3013	sugar ABC transporter integral membrane protein
Mb2067c	sugar-binding lipoprotein	MMAR_3014	sugar-binding lipoprotein
Mb2068c	hypothetical protein	MMAR_3015	hypothetical protein
Mb2069c	pyrazinamidase	MMAR_3016	pyrazinamidase/nicotinamidase, PncA
Mb2071c	carboxylesterase LipT	MMAR_3020	carboxylesterase, LipT
Mb2072	lipoprotein lppI	MMAR_3021	lipoprotein LppI
Mb2073c	hypothetical protein	MMAR_3024	hypothetical protein
Mb2074c	polyketide synthase	MMAR_3025	polyketide synthase
Mb2075c	hypothetical protein	MMAR_3026	hypothetical protein
Mb2076	hypothetical protein	MMAR_3027	hypothetical protein
Mb2077c	polyprenol-monophosphomannose synthase Ppm1	MMAR_3029	polyprenol-monophosphomannose synthase, Ppm1A
Mb2078c	hypothetical protein	MMAR_3030	hypothetical protein
Mb2079c	FxsA protein	MMAR_3031	FxsA protein
Mb2080	hypothetical protein	MMAR_3032	hypothetical protein
Mb2081c	30S ribosomal protein S18	MMAR_0289	30S ribosomal protein S18
Mb2082c	30S ribosomal protein S14	MMAR_0290	30S ribosomal protein S14
Mb2083c	50S ribosomal protein L33	MMAR_0291	50S ribosomal protein L33
Mb2084c	50S ribosomal protein L28	MMAR_0292	50S ribosomal protein L28
Mb2086	hypothetical protein	MMAR_5073	permease of an ABC-type transporter
Mb2087c	hypothetical protein	MMAR_3036	hypothetical protein
Mb2088c	cobaltochelatase subunit CobN	MMAR_3037	cobaltochelatase subunit CobN
Mb2090	cobalamin biosynthesis protein CobG	MMAR_3044	cobalamin biosynthesis protein
Mb2091	precorrin-8X methylmutase	MMAR_3045	precorrin-8X methylmutase
Mb2092	bifunctional S-adenosyl-L-methionine-precorrin-2 methyl transferase/precorrin-3 methylase Cob I/J	MMAR_3046	bifunctional cobalamin adenosyltransferase CobI/precorrin-3B C(17)-methyltransferase CobJ
Mb2093c	hypothetical protein	MMAR_3047	hypothetical protein
Mb2094c	class A BETA-lactamase BLAC	MMAR_3050	class a beta-lactamase, BlaC
Mb2095	RNA polymerase sigma factor SigC	MMAR_3051	RNA polymerase sigma factor SigC
Mb2096c	cobalt-precorrin-6x reductase	MMAR_3052	cobalt-precorrin-6x reductase
Mb2097c	precorrin-4 C11-methyltransferase	MMAR_3053	precorrin-4 C11-methyltransferase, CobM
Mb2098c	precorrin-6y methyltransferase	MMAR_3054	precorrin-6y methyltransferase, CobL
Mb2100c	hypothetical protein	MMAR_3058	hypothetical protein
Mb2101c	hypothetical protein	MMAR_5576	hypothetical protein
Mb2102c	transmembrane protein	MMAR_4061	hypothetical protein
Mb2103c	hypothetical protein	MMAR_0117	hypothetical protein
Mb2104	hypothetical protein	MMAR_5469	hypothetical protein
Mb2105	hypothetical protein	MMAR_5468	hypothetical protein
Mb2108	hypothetical protein	MMAR_3066	hypothetical protein
Mb2109	hypothetical protein	MMAR_3067	hypothetical protein
Mb2116c	dipeptidase PepE	MMAR_3075	dipeptidase PepE
Mb2117	5'-3' exonuclease	MMAR_3076	5'-3' exonuclease
Mb2118c	hypothetical protein	MMAR_3077	hypothetical protein
Mb2119c	ATP-dependent DNA helicase HelY	MMAR_3078	ATP-dependent DNA helicase HelY
Mb2120c	Sec-independent protein translocase transmembrane protein tatC	MMAR_3079	sec-independent protein translocase transmembrane protein TatC
Mb2121c	twin-arginine translocation protein TatA	MMAR_3080	twin arginine translocase protein A
Mb2122c	hypothetical protein	MMAR_3081	hypothetical protein
Mb2123c	hypothetical protein	MMAR_3082	hypothetical protein
Mb2124c	hypothetical protein	MMAR_3083	hypothetical protein
Mb2133c	proteasome subunit alpha	MMAR_3084	proteasome PrcA
Mb2134c	proteasome subunit beta	MMAR_3085	proteasome PrcB
Mb2135c	hypothetical protein	MMAR_3086	hypothetical protein
Mb2136c	hypothetical protein	MMAR_3087	hypothetical protein
Mb2137	hypothetical protein	MMAR_3089	integral membrane protein
Mb2138	hypothetical protein	MMAR_3090	hypothetical protein
Mb2139c	ATPase	MMAR_3091	ATPase
Mb2140	lipoprotein lppK	MMAR_3092	lipoprotein LppK
Mb2141	hypothetical protein	MMAR_3093	hypothetical protein
Mb2142c	RNA methyltransferase	MMAR_3094	RNA methyltransferase
Mb2143	hypothetical protein	MMAR_3095	hypothetical protein
Mb2144c	hypothetical protein	MMAR_3102	hypothetical protein
Mb2145c	ATP phosphoribosyltransferase	MMAR_3103	ATP phosphoribosyltransferase
Mb2146c	phosphoribosyl-ATP pyrophosphatase	MMAR_3104	phosphoribosyl-ATP pyrophosphatase
Mb2147	PPE family protein	MMAR_3106	PPE family protein
Mb2149	hypothetical protein	MMAR_3107	hypothetical protein
Mb2151	L-asparagine permease ansP1	MMAR_4815	L-asparagine permease AnsP1
Mb2152	transmembrane protein	MMAR_4816	hypothetical protein
Mb2153c	short chain dehydrogenase	MMAR_3109	short chain dehydrogenase
Mb2154c	cysteinyl-tRNA synthetase	MMAR_3110	cysteinyl-tRNA synthetase
Mb2155c	hypothetical protein	MMAR_3112	monophosphatase CysQ
Mb2157c	hypothetical protein	MMAR_3113	hypothetical protein
Mb2158c	hypothetical protein	MMAR_3114	hypothetical protein
Mb2159c	hypothetical protein	MMAR_3115	hypothetical protein
Mb2160c	undecaprenyl pyrophosphate phosphatase	MMAR_3116	undecaprenyl pyrophosphate phosphatase
Mb2161c	hypothetical protein	MMAR_3117	hypothetical protein
Mb2162	lipoprotein LppL	MMAR_3118	lipoprotein LppL
Mb2163	dihydroorotate dehydrogenase 2	MMAR_3120	dihydroorotate dehydrogenase 2
Mb2164c	hypothetical protein	MMAR_3122	hypothetical protein
Mb2165c	hypothetical protein	MMAR_3123	hypothetical protein
Mb2168c	transmembrane protein	MMAR_3184	hypothetical protein
Mb2169c	hypothetical protein	MMAR_3185	secreted antigen Wag31
Mb2170c	transmembrane protein	MMAR_3186	hypothetical protein
Mb2171c	hypothetical protein	MMAR_3187	hypothetical protein
Mb2172c	hypothetical protein	MMAR_3188	hypothetical protein
Mb2173c	hypothetical protein	MMAR_3189	membrane protein YfiH
Mb2174c	cell division protein FtsZ	MMAR_3190	cell division protein FtsZ
Mb2175c	cell division protein FtsQ	MMAR_3191	cell division protein FtsQ
Mb2176c	UDP-N-acetylmuramate--L-alanine ligase	MMAR_3192	UDP-N-acetylmuramate--L-alanine ligase
Mb2177c	undecaprenyldiphospho-muramoylpentapeptide beta-N- acetylglucosaminyltransferase	MMAR_3193	undecaprenyldiphospho-muramoylpentapeptide beta-N- acetylglucosaminyltransferase
Mb2178c	FtsW-like protein FtsW	MMAR_3194	FtsW-like protein FtsW
Mb2179c	UDP-N-acetylmuramoyl-L-alanyl-D-glutamatesynthetase	MMAR_3195	UDP-N-acetylmuramoyl-L-alanyl-D-glutamatesynthetase
Mb2180c	phospho-N-acetylmuramoyl-pentapeptide-transferase	MMAR_3196	phospho-N-acetylmuramoyl-pentapeptide-transferase
Mb2181c	UDP-N-acetylmuramoylalanyl-D-glutamyl-2, 6-diamino pimelate-D-alanyl-D-alanyl ligase MurF	MMAR_3197	UDP-N-acetylmuramoylalanyl-D-glutamyl-2,6- diaminopimelate-D-alanyl-D-alanyl ligase MurF
Mb2182c	UDP-N-acetylmuramoylalanyl-D-glutamate--2, 6-diaminopimelate ligase	MMAR_3198	UDP-N-acetylmuramoylalanyl-D-glutamate--2, 6-diaminopimelate ligase
Mb2187c	penicillin-binding membrane protein pbpB	MMAR_3200	penicillin-binding membrane protein PbpB
Mb2188c	hypothetical protein	MMAR_3201	proline rich membrane protein
Mb2189c	S-adenosyl-methyltransferase MraW	MMAR_3202	S-adenosyl-methyltransferase MraW
Mb2190c	cell division protein MraZ	MMAR_3203	cell division protein MraZ
Mb2191c	transmembrane protein	MMAR_3204	hypothetical protein
Mb2192	hypothetical protein	MMAR_3205	hypothetical protein
Mb2193	lipoprotein lppM	MMAR_3206	lipoprotein LppM
Mb2194c	hypothetical protein	MMAR_3207	hypothetical protein
Mb2195	geranylgeranyl pyrophosphate synthase	MMAR_3208	geranylgeranyl pyrophosphate synthase
Mb2196	hypothetical protein	MMAR_3209	hypothetical protein
Mb2197c	regulatory protein	MMAR_3210	regulatory protein
Mb2198	Ser/Thr protein kinase	MMAR_3211	Ser/Thr protein kinase
Mb2200c	3-deoxy-D-arabinoheptulosonate-7-phosphate synthase	MMAR_3222	3-deoxy-D-arabinoheptulosonate-7-phosphate synthase
Mb2201c	hypothetical protein	MMAR_3223	hypothetical protein
Mb2202c	hypothetical protein	MMAR_3224	hypothetical protein
Mb2203	hypothetical protein	MMAR_3225	hypothetical protein
Mb2204c	1-acylglycerol-3-phosphate O-acyltransferase	MMAR_3226	1-acylglycerol-3-phosphate O-acyltransferase
Mb2205c	hypothetical protein	MMAR_3227	hypothetical protein
Mb2206c	hypothetical protein	MMAR_3228	hypothetical protein
Mb2207c	hypothetical protein	MMAR_3229	hypothetical protein
Mb2208c	hypothetical protein	MMAR_3230	hypothetical protein
Mb2210	long-chain-fatty-acid-CoA ligase	MMAR_3231	long-chain-fatty-acid-CoA ligase FadD15
Mb2211c	hypothetical protein	MMAR_3232	glycosyltransferase
Mb2212c	hypothetical protein	MMAR_3233	hypothetical protein
Mb2213c	hypothetical protein	MMAR_3234	hypothetical protein
Mb2214	hypothetical protein	MMAR_3235	hypothetical protein
Mb2215c	anthranilate phosphoribosyltransferase	MMAR_3236	anthranilate phosphoribosyltransferase
Mb2216	cytochrome C oxidase subunit III	MMAR_3237	cytochrome C oxidase (subunit III) CtaE
Mb2217	ubiquinol-cytochrome C reductase QcrC (cytochrome C subunit)	MMAR_3238	ubiquinol-cytochrome C reductase QcrC
Mb2218	Rieske iron-sulfur protein QcrA	MMAR_3239	Rieske iron-sulfur protein QcrA
Mb2219	ubiquinol-cytochrome C reductase QcrB (cytochrome B subunit)	MMAR_3240	ubiquinol-cytochrome C reductase QcrB
Mb2220c	transmembrane protein	MMAR_3241	transmembrane protein
Mb2221c	hypothetical protein	MMAR_3242	membrane protein MmpS3
Mb2222c	hypothetical protein	MMAR_3243	integral membrane protein
Mb2223c	transmembrane cytochrome C oxidase subunit II CtaC	MMAR_3244	transmembrane cytochrome C oxidase (subunit II) CtaC
Mb2224	asparagine synthetase AsnB	MMAR_3245	asparagine synthetase AsnB
Mb2225c	carbohydrate kinase CbhK	MMAR_3246	carbohydrate kinase CbhK
Mb2226	hypothetical protein	MMAR_3247	hypothetical protein
Mb2227c	hypothetical protein	MMAR_3248	hypothetical protein
Mb2228c	hypothetical protein	MMAR_3249	glycerate kinase
Mb2229	transmembrane protein	MMAR_3250	transmembrane protein
Mb2230	nicotinate-nucleotide--dimethylbenzimidazolephosphoribosyltransferase	MMAR_3252	nicotinate-nucleotide--dimethylbenzimidazolephosphoribosyltransferase
Mb2231	cobalamin synthase	MMAR_3253	cobalamin synthase
Mb2232	hypothetical protein	MMAR_3254	hypothetical protein
Mb2233c	branched-chain amino acid aminotransferase	MMAR_3255	branched-chain amino acid aminotransferase
Mb2234c	glycine cleavage system aminomethyltransferase T	MMAR_3256	glycine cleavage system aminomethyltransferase T
Mb2235	hypothetical protein	MMAR_3257	adenylate cyclase
Mb2236	leucyl aminopeptidase	MMAR_3258	leucyl aminopeptidase
Mb2237c	short chain dehydrogenase	MMAR_3259	short chain dehydrogenase
Mb2238	dihydrolipoamide acetyltransferase	MMAR_3260	dihydrolipoamide acetyltransferase
Mb2239	hypothetical protein	MMAR_3261	hypothetical protein
Mb2240	lipoate-protein ligase B	MMAR_3285	lipoate-protein ligase B
Mb2241	lipoyl synthase	MMAR_3286	lipoyl synthase
Mb2242	transmembrane protein	MMAR_3287	transmembrane protein
Mb2243c	hypothetical protein	MMAR_3288	hypothetical protein
Mb2244	glutamine synthetase	MMAR_3289	glutamine synthetase GlnA1
Mb2245c	bifunctional glutamine-synthetase adenylyltransferase/deadenyltransferase	MMAR_3293	bifunctional glutamine-synthetase adenylyltransferase/deadenyltransferase
Mb2246c	glutamine synthetase	MMAR_3294	glutamine synthetase
Mb2247c	exported protease	MMAR_3295	exported protease
Mb2248c	exported protease	MMAR_3297	exported protease
Mb2249	3-methyl-2-oxobutanoate hydroxymethyltransferase	MMAR_3299	3-methyl-2-oxobutanoate hydroxymethyltransferase
Mb2250	hypothetical protein	MMAR_3301	hypothetical protein
Mb2253c	bifunctional RNase H/acid phosphatase	MMAR_3304	bifunctional RNase H/acid phosphatase
Mb2254c	hypothetical protein	MMAR_3305	hypothetical protein
Mb2255c	hypothetical protein	MMAR_3306	hypothetical protein
Mb2256c	hypothetical protein	MMAR_3307	hypothetical protein
Mb2257	hypothetical protein	MMAR_3308	hypothetical protein
Mb2258	phosphotyrosine protein phosphatase PtpA	MMAR_3309	phosphotyrosine protein phosphatase PtpA
Mb2259	transmembrane protein	MMAR_3310	transmembrane protein
Mb2260c	cobalamin biosynthesis protein	MMAR_3311	cobalamin biosynthesis protein
Mb2261	hypothetical protein	MMAR_3312	hypothetical protein
Mb2262c	peroxiredoxin AhpE	MMAR_3331	peroxiredoxin AhpE
Mb2263c	hypothetical protein	MMAR_3332	hypothetical protein
Mb2264c	hypothetical protein	MMAR_3333	hypothetical protein
Mb2265	pyruvate dehydrogenase subunit E1	MMAR_3334	pyruvate dehydrogenase subunit E1
Mb2266	hypothetical protein	MMAR_3335	hypothetical protein
Mb2267	ACP S-malonyltransferase	MMAR_3336	malonyl CoA-acyl carrier protein transacylase FabD
Mb2268	acyl carrier protein	MMAR_3337	acyl carrier protein
Mb2269	3-oxoacyl-ACP synthase	MMAR_3338	3-oxoacyl-(acyl carrier protein) synthase II
Mb2270	3-oxoacyl-ACP synthase	MMAR_3339	3-oxoacyl-(acyl carrier protein) synthase II
Mb2271	acetyl/propionyl CoA carboxylase subunit beta	MMAR_3340	acetyl/propionyl CoA carboxylase subunit beta
Mb2272	hypothetical protein	MMAR_3341	hypothetical protein
Mb2273c	glycerol-3-phosphate dehydrogenase	MMAR_3342	glycerol-3-phosphate dehydrogenase
Mb2274c	transcriptional regulator	MMAR_3343	transcriptional regulatory protein
Mb2275	flavoprotein	MMAR_3344	flavoprotein
Mb2276	diacylglycerol kinase	MMAR_3345	diacylglycerol kinase
Mb2277	hypothetical protein	MMAR_3346	hypothetical protein
Mb2280c	hypothetical protein	MMAR_3347	hypothetical protein
Mb2281c	hypothetical protein	MMAR_3348	hypothetical protein
Mb2282c	transcriptional regulator	MMAR_3349	transcriptional regulatory protein
Mb2283	zinc-dependent alcohol dehydrogenase AdhE2	MMAR_3350	zinc-dependent alcohol dehydrogenase AdhE2
Mb2284	hypothetical protein	MMAR_3351	hypothetical protein
Mb2285c	hypothetical protein	MMAR_3354	apolipoprotein n-acyltransferase, Lnt
Mb2286	short chain dehydrogenase	MMAR_3355	short chain dehydrogenase
Mb2287c	hypothetical protein	MMAR_3358	hypothetical protein
Mb2289	cytochrome P450 124 CYP124	MMAR_3361	cytochrome P450 124A1, Cyp124A1
Mb2293	lipoprotein lppN	MMAR_3366	lipoprotein LppN
Mb2295	hypothetical protein	MMAR_3368	transmembrane protein
Mb2296	transmembrane protein	MMAR_3369	transmembrane protein
Mb2300c	glycerolphosphodiesterase	MMAR_4162	glycerolphosphodiesterase GdpD
Mb2301	dehydrogenase	MMAR_3413	oxidoreductase
Mb2302	phosphate ABC transporter permease	MMAR_3415	phosphate-transport permease PitB
Mb2303c	LysR family transcriptional regulator	MMAR_3419	LysR family transcriptional regulator
Mb2305	esterase	MMAR_3429	membrane-bound esterase LipM
Mb2306	hypothetical protein	MMAR_3431	hypothetical protein
Mb2308c	hypothetical protein	MMAR_3434	hypothetical protein
Mb2309	integral membrane transport protein YjcE	MMAR_3437	integral membrane transport protein YjcE
Mb2311	CDP-diacylglycerol pyrophosphatase	MMAR_3445	CDP-diacylglycerol pyrophosphatase
Mb2314	thiosulfate sulfurtransferase	MMAR_2918	thiosulfate sulfotransferase
Mb2316	aminotransferase	MMAR_3453	aminotransferase
Mb2318	haloalkane dehalogenase	MMAR_3472	haloalkane dehalogenase
Mb2320	hypothetical protein	MMAR_3520	hypothetical protein
Mb2321c	heat shock protein 90	MMAR_3521	heat shock protein 90
Mb2322c	hypothetical protein	MMAR_3523	hypothetical protein
Mb2323	cutinase	MMAR_2908	cutinase
Mb2340c	hypothetical protein	MMAR_3614	hypothetical protein
Mb2341c	hypothetical protein	MMAR_3615	hypothetical protein
Mb2342c	hypothetical protein	MMAR_3616	hypothetical protein
Mb2343	sugar-transport integral membrane protein ABC transporter UspA	MMAR_3617	sugar-transport integral membrane protein ABC transporter UspA
Mb2344	sugar-transport integral membrane protein ABC transporter UspB	MMAR_3618	sugar-transport integral membrane protein ABC transporter UspB
Mb2345	periplasmic sugar-binding lipoprotein UspC	MMAR_3619	periplasmic sugar-binding lipoprotein UspC
Mb2346c	hypothetical protein	MMAR_3620	hypothetical protein
Mb2347c	cationic amino acid transport integral membrane protein RocE	MMAR_3621	cationic amino acid transport integral membrane protein RocE
Mb2349c	ornithine aminotransferase	MMAR_3622	ornithine aminotransferase RocD1 and RocD2
Mb2350c	hypothetical protein	MMAR_3623	hypothetical protein
Mb2351	AsnC family transcriptional regulator	MMAR_3624	AsnC family transcriptional regulator
Mb2352c	hypothetical protein	MMAR_3625	hypothetical protein
Mb2353c	transmembrane ATP-binding protein ABC transorter	MMAR_3626	transmembrane ATP-binding protein ABC transorter
Mb2354	hypothetical protein	MMAR_3627	hypothetical protein
Mb2356c	nitrite extrusion protein 1 NarK1	MMAR_3637	integral membrane nitrite extrusion protein NarK1
Mb2357c	lipoprotein LppP	MMAR_3638	lipoprotein LppP
Mb2360	malate dehydrogenase	MMAR_3643	malate dehydrogenase
Mb2361c	integral membrane transport protein	MMAR_3642	integral membrane transport protein
Mb2362	cysteine synthase A CysK1	MMAR_3645	cysteine synthase a CysK1
Mb2363	serine acetyltransferase CysE	MMAR_3646	serine acetyltransferase CysE
Mb2369c	PE-PGRS family protein	MMAR_3550	PE-PGRS family protein
Mb2371	hypothetical protein	MMAR_3649	hypothetical protein
Mb2372c	DNA primase	MMAR_3650	DNA primase
Mb2373c	deoxyguanosinetriphosphate triphosphohydrolase-like protein	MMAR_3651	deoxyguanosinetriphosphate triphosphohydrolase-like protein
Mb2374	transmembrane protein	MMAR_3652	hypothetical protein
Mb2377c	PPE family protein	MMAR_3666	PPE family protein
Mb2378c	glycyl-tRNA synthetase	MMAR_3667	glycyl-tRNA synthetase
Mb2379	ArsR family transcriptional regulator	MMAR_3668	ArsR family transcriptional regulator
Mb2380	ferric uptake regulation protein FURB	MMAR_3669	Zinc uptake regulation protein Zur
Mb2381c	hypothetical protein	MMAR_3670	hypothetical protein
Mb2382c	undecaprenyl pyrophosphate synthase	MMAR_3671	undecaprenyl pyrophosphate synthase
Mb2383c	DNA repair protein RecO	MMAR_3672	DNA repair protein RecO
Mb2384	amidase	MMAR_3673	amidase
Mb2385c	GTP-binding protein Era	MMAR_3674	GTP-binding protein Era
Mb2387c	transmembrane protein	MMAR_3676	hypothetical protein
Mb2388c	metalloprotease	MMAR_3677	putative metalloprotease
Mb2389c	phosphate starvation-inducible protein PsiH	MMAR_3678	PhoH-like protein PhoH1
Mb2393c	16S ribosomal RNA methyltransferase RsmE	MMAR_3682	16S ribosomal RNA methyltransferase RsmE
Mb2394c	molecular chaperone DnaJ	MMAR_3683	chaperone protein DnaJ
Mb2395c	heat-inducible transcription repressor	MMAR_3684	heat-inducible transcription repressor
Mb2396	hypothetical protein	MMAR_3685	hypothetical protein
Mb2397c	low molecular weight antigen CFP2 (low molecular weight protein antigen 2) (CFP-2)	MMAR_3688	low molecular weight antigen Cfp2
Mb2398c	protein MbtH	MMAR_3173	protein MbtH
Mb2399c	lysine-N-oxygenase	MMAR_3697	lysine-N-oxygenase MbtG
Mb2403c	polyketide synthase	MMAR_3694	polyketide synthase MbtC
Mb2404c	phenyloxazoline synthase	MMAR_3689	phenyloxazoline synthase MbtB
Mb2405	bifunctional salicyl-AMP ligase/salicyl-S-arcp synthetase	MMAR_3698	bifunctional enzyme MbtA: salicyl-AMP ligase (SAL-AMP ligase) + salicyl-S-ACP synthetase
Mb2406	acetyl hydrolase MBTJ	MMAR_3699	acetyl hydrolase MbtJ
Mb2407c	salicylate synthase MbtI	MMAR_3706	salicylate synthase MbtI
Mb2408	hypothetical protein	MMAR_3708	membrane permease
Mb2409c	coproporphyrinogen III oxidase	MMAR_3709	coproporphyrinogen III oxidase
Mb2412	ferredoxin-dependant nitrite reductase NIRA	MMAR_3710	ferredoxin-dependent nitrite/sulfite reductase NirA
Mb2413	phosphoadenosine phosphosulfate reductase	MMAR_3417	phosphoadenosine phosphosulfate reductase
Mb2414	hypothetical protein	MMAR_3712	hypothetical protein
Mb2415	gamma-glutamyltranspeptidase	MMAR_3713	gamma-glutamyltranspeptidase
Mb2417	hypothetical protein	MMAR_3714	hypothetical protein
Mb2419c	sulfate-transport ABC transporter ATP-binding protein CysA1	MMAR_3715	sulfate-transport ABC transporter ATP-binding protein CysA1
Mb2420c	sulfate-transport integral membrane protein ABC transporter CysW	MMAR_3716	sulfate-transport integral membrane protein ABC transporter CysW
Mb2421c	sulfate-transport integral membrane protein ABC transporter CysT	MMAR_3717	sulfate-transport integral membrane protein ABC transporter CysT
Mb2422c	sulfate-binding lipoprotein	MMAR_3718	sulfate-binding lipoprotein SubI
Mb2424c	hypothetical protein	MMAR_3719	hypothetical protein
Mb2425	hypothetical protein	MMAR_3721	glycosyl hydrolase
Mb2426c	lipoprotein LppR	MMAR_3722	lipoprotein LppR
Mb2427c	GTP-binding protein LepA	MMAR_3724	GTP-binding protein LepA
Mb2428	hypothetical protein	MMAR_3725	hypothetical protein
Mb2429c	hypothetical protein	MMAR_3726	transcriptional regulator
Mb2430	ribonuclease Z	MMAR_3727	ribonuclease Z
Mb2432c	hypothetical protein	MMAR_3730	putative transglutaminase-like protein
Mb2433c	hypothetical protein	MMAR_3731	hypothetical protein
Mb2434c	hypothetical protein	MMAR_3732	hypothetical protein
Mb2435	30S ribosomal protein S20	MMAR_3733	30S ribosomal protein S20
Mb2436c	hypothetical protein	MMAR_3734	hypothetical protein
Mb2437c	hypothetical protein	MMAR_3735	membrane metal-binding protein ComEC
Mb2438c	hypothetical protein	MMAR_3736	membrane protein ComEA
Mb2439c	hypothetical protein	MMAR_3740	hypothetical protein
Mb2440c	hypothetical protein	MMAR_3745	hypothetical protein
Mb2441c	hypothetical protein	MMAR_3746	hypothetical protein
Mb2442c	phosphoglycerate mutase	MMAR_3747	phosphoglycerate mutase
Mb2443c	hypothetical protein	MMAR_3748	hypothetical protein
Mb2444c	nicotinic acid mononucleotide adenylyltransferase	MMAR_3749	nicotinate-nucleotide adenylyltransferase NadD
Mb2446	hypothetical protein	MMAR_3750	hypothetical protein
Mb2449c	hypothetical protein	MMAR_3751	hypothetical protein
Mb2450c	hypothetical protein	MMAR_3752	hypothetical protein
Mb2451c	gamma-glutamyl phosphate reductase	MMAR_3753	gamma-glutamyl phosphate reductase
Mb2454	alkyl hydroperoxide reductase	MMAR_2755	alkyl hydroperoxide reductase C protein AhpC
Mb2455	alkyl hydroperoxide reductase	MMAR_2754	alkyl hydroperoxide reductase D protein AhpD
Mb2460c	transmembrane protein	MMAR_3756	hypothetical protein
Mb2461c	cyclase	MMAR_3757	adenylate or guanylate cyclase
Mb2463	hypothetical protein	MMAR_2138	membrane-associated methyltransferase
Mb2464c	NAD synthetase	MMAR_3759	NAD synthetase
Mb2466c	gamma-glutamyl kinase	MMAR_3764	gamma-glutamyl kinase
Mb2467c	GTPase ObgE	MMAR_3765	GTPase ObgE
Mb2468c	50S ribosomal protein L27	MMAR_3766	50S ribosomal protein L27
Mb2469c	50S ribosomal protein L21	MMAR_3767	50S ribosomal protein L21
Mb2470	C4-dicarboxylate-transport transmembrane protein DctA	MMAR_3814	C4-dicarboxylate-transport transmembrane protein DctA
Mb2471c	ribonuclease E	MMAR_3768	ribonuclease E Rne
Mb2472c	nucleoside diphosphate kinase	MMAR_3769	nucleoside diphosphate kinase
Mb2473c	hypothetical protein	MMAR_3770	hypothetical protein
Mb2474c	folylpolyglutamate synthase FolC	MMAR_3771	folylpolyglutamate synthase protein FolC
Mb2475c	valyl-tRNA synthetase	MMAR_3772	valyl-tRNA synthetase
Mb2476c	hypothetical protein	MMAR_3775	hypothetical protein
Mb2477c	resuscitation-promoting factor RpfE	MMAR_3776	resuscitation-promoting factor RpfE
Mb2480c	molybdopterin-guanine dinucleotide biosynthesis protein A	MMAR_3801	molybdopterin-guanine dinucleotide biosynthesis protein A
Mb2481c	2-oxoglutarate ferredoxin oxidoreductase subunit beta	MMAR_3802	2-oxoglutarate ferredoxin oxidoreductase subunit beta
Mb2482c	oxidoreductase subunit alpha	MMAR_3803	pyruvate:ferredoxin oxidoreductase, PorA, alpha subunit
Mb2483c	integral membrane transport protein	MMAR_3804	integral membrane transport protein
Mb2484c	ATP-dependent protease ATP-binding subunit ClpX	MMAR_3805	ATP-dependent protease ATP-binding subunit ClpX
Mb2486	integral membrane transport protein	MMAR_3806	integral membrane transport protein
Mb2487c	ATP-dependent Clp protease proteolytic subunit	MMAR_3807	ATP-dependent Clp protease proteolytic subunit
Mb2488c	ATP-dependent Clp protease proteolytic subunit	MMAR_3808	ATP-dependent Clp protease proteolytic subunit
Mb2489c	trigger factor	MMAR_3809	trigger factor
Mb2490	esterase	MMAR_3810	esterase/lipase LipP
Mb2491c	DNA glycosylase	MMAR_3812	formamidopyrimidine-DNA glycosylase
Mb2492c	ribose-5-phosphate isomerase B	MMAR_3813	ribose-5-phosphate isomerase B
Mb2493c	hypothetical protein	MMAR_3815	hypothetical protein
Mb2494	aminopeptidase	MMAR_3817	aminopeptidase N PepN
Mb2495c	hypothetical protein	MMAR_3818	hypothetical protein
Mb2496c	hypothetical protein	MMAR_3820	hypothetical protein
Mb2497	globin GlbO	MMAR_3821	globin (oxygen-binding protein) GlbO
Mb2498	alpha-glucosidase	MMAR_3822	alpha-glucosidase AglA
Mb2501c	hypothetical protein	MMAR_3827	hypothetical protein
Mb2502c	hypothetical protein	MMAR_3828	hypothetical protein
Mb2503c	NAD-dependent glutamate dehydrogenase	MMAR_3829	NAD-dependent glutamate dehydrogenase Gdh
Mb2504c	ABC transporter ATP-binding protein	MMAR_3830	putative ABC transporter ATP-binding protein
Mb2505c	hypothetical protein	MMAR_3831	hypothetical protein
Mb2507c	glycerol-3-phosphate acyltransferase	MMAR_3833	glycerol-3-phosphate acyltransferase
Mb2508c	bifunctional L-3-phosphoserine phosphatase/1-acyl-SN-glycerol-3-phosphate acyltransferase	MMAR_3834	bifunctional transmembrane phospholipid biosynthesis enzyme PlsC
Mb2509c	hypothetical protein	MMAR_3835	hypothetical protein
Mb2510c	carboxylesterase LipQ	MMAR_3836	carboxylesterase LipQ
Mb2523c	branched-chain alpha-keto acid dehydrogenase E2	MMAR_3842	branched-chain alpha-keto acid dehydrogenase subunit E2
Mb2524c	pyruvate dehydrogenase E1 component beta subunit PdhB	MMAR_3843	pyruvate dehydrogenase E1 component subunit PdhB
Mb2525c	pyruvate dehydrogenase E1 component alpha subunit PdhA	MMAR_3844	pyruvate dehydrogenase E1 component subunit PdhA
Mb2526c	citrate (Pro-3S)-lyase beta subunit	MMAR_3845	citrate (pro-3S)-lyase subunit beta
Mb2527c	oxidase regulatory-like protein	MMAR_3846	hypothetical protein
Mb2528c	acyl-CoA dehydrogenase	MMAR_3847	acyl-CoA dehydrogenase FadE19
Mb2529c	acetyl-/propionyl-coenzyme A carboxylase subunit alpha	MMAR_3848	acetyl-/propionyl-coenzyme A carboxylase alpha chain AccA1
Mb2530c	acetyl-/propionyl-CoA carboxylase subunit beta	MMAR_3849	acetyl-/propionyl-CoA carboxylase subunit beta
Mb2531c	succinyl-CoA:3-ketoacid-coenzyme A transferase subunit beta ScoB	MMAR_3850	succinyl-CoA:3-ketoacid-coenzyme A transferase subunit beta ScoB
Mb2532c	succinyl-CoA:3-ketoacid-coenzyme A transferase subunit alpha ScoA	MMAR_3851	succinyl-CoA:3-ketoacid-coenzyme A transferase subunit alpha ScoA
Mb2533c	AMP-binding protein	MMAR_3852	AMP-binding protein
Mb2534	TetR family transcriptional regulator	MMAR_3853	putative regulatory protein
Mb2535	hypothetical protein	MMAR_3854	proline rich membrane protein
Mb2536c	hypothetical protein	MMAR_3855	integral membrane leucine and alanine rich protein
Mb2537	short-chain type dehydrogenase/reductase	MMAR_3856	short-chain type dehydrogenase/reductase
Mb2538c	hypothetical protein	MMAR_3858	hypothetical protein
Mb2539	oligoribonuclease	MMAR_3859	oligoribonuclease
Mb2547c	lipoprotein LppS	MMAR_3872	lipoprotein LppS
Mb2548	PE family protein	MMAR_1538	PE family protein
Mb2549c	hypothetical protein	MMAR_3955	hypothetical protein
Mb2550	bacterioferritin comigratory protein BCP	MMAR_3956	bacterioferritin comigratory protein Bcp
Mb2551c	hypothetical protein	MMAR_3957	hypothetical protein
Mb2552c	4'-phosphopantetheinyl transferase	MMAR_3961	4'-phosphopantetheinyl transferase
Mb2553c	fatty acid synthase	MMAR_3962	fatty acid synthase Fas
Mb2554c	hypothetical protein	MMAR_3963	hypothetical protein
Mb2560c	amino acid decarboxylase	MMAR_2184	amino acid decarboxylase
Mb2561c	hypothetical protein	MMAR_2183	hypothetical protein
Mb2562c	transcription antitermination protein NusB	MMAR_2182	transcription antitermination protein NusB
Mb2563c	elongation factor P	MMAR_2181	elongation factor P
Mb2564c	peptidase PepQ	MMAR_2180	cytoplasmic peptidase PepQ
Mb2565	transmembrane protein	MMAR_2179	transmembrane protein
Mb2566c	3-dehydroquinate dehydratase	MMAR_2178	3-dehydroquinate dehydratase
Mb2567c	3-dehydroquinate synthase	MMAR_2177	3-dehydroquinate synthase
Mb2568c	shikimate kinase	MMAR_2176	shikimate kinase
Mb2569c	chorismate synthase	MMAR_2175	chorismate synthase
Mb2581c	hypothetical protein	MMAR_2174	hypothetical protein
Mb2582c	shikimate 5-dehydrogenase	MMAR_2173	shikimate 5-dehydrogenase
Mb2583c	hypothetical protein	MMAR_2172	hypothetical protein
Mb2584c	Holliday junction resolvase-like protein	MMAR_2171	Holliday junction resolvase-like protein
Mb2585c	alanyl-tRNA synthetase	MMAR_2170	alanyl-tRNA synthetase
Mb2586c	hypothetical protein	MMAR_2169	hypothetical protein
Mb2588	hypothetical protein	MMAR_2168	hypothetical protein
Mb2589c	recombination factor protein RarA	MMAR_2167	recombination factor protein RarA
Mb2590	hypothetical protein	MMAR_2166	proline and glycine rich transmembrane protein
Mb2591	hypothetical protein	MMAR_1384	hypothetical protein
Mb2593	glutamine-transport ATP-binding protein ABC transporter GlnQ	MMAR_0216	glutamine-transport ABC transporter ATP-binding protein
Mb2596	hypothetical protein	MMAR_2165	transglutaminase family protein
Mb2597	hypothetical protein	MMAR_2164	hypothetical protein
Mb2598c	hypothetical protein	MMAR_2163	hypothetical protein
Mb2599c	hypothetical protein	MMAR_2162	hypothetical protein
Mb2600	hypothetical protein	MMAR_2161	hypothetical protein
Mb2601c	transmembrane alanine and valine and leucine rich protein	MMAR_2160	transmembrane alanine and valine and leucine rich protein
Mb2602c	aspartyl-tRNA synthetase	MMAR_2158	aspartyl-tRNA synthetase
Mb2603	2-dehydropantoate 2-reductase	MMAR_2157	2-dehydropantoate 2-reductase
Mb2604	hypothetical protein	MMAR_2156	hypothetical protein
Mb2605	hypothetical protein	MMAR_2155	membrane glycine rich protein
Mb2606c	hypothetical protein	MMAR_2151	hypothetical protein
Mb2608	hypothetical protein	MMAR_2149	hypothetical protein
Mb2609c	hypothetical protein	MMAR_2148	hypothetical protein
Mb2610	haloalkane dehalogenase	MMAR_0112	haloalkane dehalogenase
Mb2611c	histidyl-tRNA synthetase	MMAR_2127	histidyl-tRNA synthetase
Mb2612c	glyoxalase II	MMAR_2126	Zn-dependent glyoxylase
Mb2613	peptidyl-prolyl cis-trans isomerase B	MMAR_2125	peptidyl-prolyl cis-trans isomerase B PpiB
Mb2614c	GTP pyrophosphokinase	MMAR_2124	GTP pyrophosphokinase RelA
Mb2615c	adenine phosphoribosyltransferase	MMAR_2123	adenine phosphoribosyltransferase
Mb2616c	lipoprotein	MMAR_2122	dipeptide ABC transporter periplasmic protein
Mb2617c	preprotein translocase subunit SecF	MMAR_2121	preprotein translocase subunit SecF
Mb2618c	preprotein translocase subunit SecD	MMAR_2120	preprotein translocase subunit SecD
Mb2619c	preprotein translocase subunit YajC	MMAR_2119	preprotein translocase subunit YajC
Mb2620	4-aminobutyrate aminotransferase	MMAR_2118	4-aminobutyrate aminotransferase
Mb2621	fatty-acid--CoA ligase	MMAR_2117	fatty-acid-CoA ligase FadD9
Mb2622	PE-PGRS family protein	MMAR_2113	PE-PGRS family protein
Mb2623c	Holliday junction DNA helicase RuvB	MMAR_2111	Holliday junction DNA helicase RuvB
Mb2624c	Holliday junction DNA helicase RuvA	MMAR_2110	Holliday junction DNA helicase RuvA
Mb2625c	Holliday junction resolvase	MMAR_2109	Holliday junction resolvase
Mb2628	hypothetical protein	MMAR_2108	hypothetical protein
Mb2629	hypothetical protein	MMAR_2107	hypothetical protein
Mb2630	hypothetical protein	MMAR_2106	hypothetical protein
Mb2631	hypothetical protein	MMAR_2105	hypothetical protein
Mb2632	spermidine synthase	MMAR_2104	spermidine synthase
Mb2635c	hypothetical protein	MMAR_2098	hypothetical protein
Mb2636c	glutamine amidotransferase subunit PdxT	MMAR_2096	glutamine amidotransferase subunit PdxT
Mb2637c	acyl-CoA thioesterase	MMAR_2095	acyl-CoA thioesterase II TesB2
Mb2638c	pyridoxal biosynthesis lyase PdxS	MMAR_2094	pyridoxal biosynthesis lyase PdxS
Mb2639	pyridoxamine 5'-phosphate oxidase	MMAR_4642	pyridoxamine 5'-phosphate oxidase
Mb2641c	hypothetical protein	MMAR_2093	hypothetical protein
Mb2642c	alpha-mannosyltransferase PIMA	MMAR_2092	alpha-mannosyltransferase PimA
Mb2643c	lipid A biosynthesis lauroyl acyltransferase	MMAR_2091	lipid A biosynthesis lauroyl acyltransferase
Mb2644c	CDP-diacylglycerol--inositol 3-phosphatidyltransferase	MMAR_2090	pi synthase PgsA1
Mb2645c	hypothetical protein	MMAR_2089	hypothetical protein
Mb2646c	threonyl-tRNA synthetase	MMAR_2088	threonyl-tRNA synthetase
Mb2649	hypothetical protein	MMAR_2085	hypothetical protein
Mb2652c	hypothetical protein	MMAR_2083	hypothetical protein
Mb2653c	transmembrane protein	MMAR_2082	hypothetical protein
Mb2654c	transcriptional regulatory protein	MMAR_2081	transcriptional regulator
Mb2655	methyltransferase	MMAR_2078	methyltransferase
Mb2656	hypothetical protein	MMAR_2077	hypothetical protein
Mb2657c	hypothetical protein	MMAR_2076	hypothetical protein
Mb2658c	hypothetical protein	MMAR_2075	hypothetical protein
Mb2660c	hypothetical protein	MMAR_2072	hypothetical protein
Mb2662	hypothetical protein	MMAR_2070	hypothetical protein
Mb2665c	hypothetical protein	MMAR_2068	hypothetical protein
Mb2667c	PE-PGRS family protein	MMAR_2067	PE-PGRS family protein
Mb2669	hypothetical protein	MMAR_2065	chloramphenicol 3-O-phosphotransferase
Mb2670	transmembrane protein DedA	MMAR_2063	transmembrane protein DedA
Mb2671	hypothetical protein	MMAR_2061	hypothetical protein
Mb2672c	hypothetical protein	MMAR_2961	hypothetical protein
Mb2673c	ArsR family transcriptional regulator	MMAR_2058	ArsR family transcriptional regulator
Mb2674	cadmium inducible protein CADI	MMAR_2057	hypothetical protein
Mb2675	ArsR family transcriptional regulator	MMAR_2056	ArsR family transcriptional regulator
Mb2676	arsenic-transport integral membrane protein ArsC	MMAR_2055	arsenic-transport integral membrane protein ArsC
Mb2686	ATP-dependent protease ATP-binding subunit ClpX'	MMAR_2048	ATP-dependent protease ATP-binding subunit ClpC2
Mb2687	hypothetical protein	MMAR_2047	hypothetical protein
Mb2688	hypothetical protein	MMAR_5575	hypothetical protein
Mb2689c	hypothetical protein	MMAR_2046	hypothetical protein
Mb2690	hypothetical protein	MMAR_2045	hypothetical protein
Mb2691	secreted protease	MMAR_2044	hypothetical protein
Mb2692	hypothetical protein	MMAR_2043	transmembrane protein
Mb2693	hypothetical protein	MMAR_2042	hypothetical protein
Mb2694c	hypothetical protein	MMAR_2041	methyltransferase
Mb2695c	hypothetical protein	MMAR_2040	hypothetical protein
Mb2696c	protoporphyrinogen oxidase	MMAR_2039	protoporphyrinogen oxidase
Mb2697c	uroporphyrinogen decarboxylase	MMAR_2038	uroporphyrinogen decarboxylase
Mb2698	enoyl-CoA hydratase	MMAR_2037	enoyl-CoA hydratase
Mb2699	hypothetical protein	MMAR_2036	hypothetical protein
Mb2700	hypothetical protein	MMAR_2035	hypothetical protein
Mb2701c	1-deoxy-D-xylulose-5-phosphate synthase	MMAR_2032	1-deoxy-D-xylulose-5-phosphate synthase
Mb2702	hypothetical protein	MMAR_2031	hypothetical protein
Mb2704	arsenic-transport integral membrane protein ArsB1	MMAR_2029	arsenic-transport integral membrane protein ArsB1
Mb2705c	antibiotic ABC transporter transmembrane protein	MMAR_2028	antibiotic ABC transporter integral membrane protein
Mb2706c	antibiotic ABC transporter transmembrane protein	MMAR_2027	antibiotic ABC transporter integral membrane protein
Mb2707c	antibiotic ABC transporter ATP-binding protein	MMAR_2026	antibiotic-transport ATP-binding protein ABC transporter
Mb2708c	hypothetical protein	MMAR_2025	SAM-dependent methyltransferase
Mb2709c	hypothetical protein	MMAR_2024	integral membrane alanine, valine and leucine rich protein
Mb2710	TRK system potassium uptake protein CEOB	MMAR_2023	TRK system potassium uptake protein CeoB
Mb2711	TRK system potassium uptake protein CEOC	MMAR_2022	TRK system potassium uptake protein CeoC
Mb2712c	hypothetical protein	MMAR_2021	integral membrane alanine and leucine rich protein
Mb2713c	hypothetical protein	MMAR_2020	hypothetical protein
Mb2714	hypothetical protein	MMAR_2019	hypothetical protein
Mb2715c	hypothetical protein	MMAR_2018	hypothetical protein
Mb2716c	deoxyuridine 5'-triphosphate nucleotidohydrolase	MMAR_2017	deoxyuridine 5'-triphosphate nucleotidohydrolase
Mb2717	hypothetical protein	MMAR_2016	hypothetical protein
[truncated: 941 more rows]

## Sheet: 1C
TSS	Category	Strand	Promoter type	Associated gene	Synonym
1248	Antisense	-	Other	MMAR_0001	dnaA
1567	Intergenic	-	-10 box	NA	-
1802	Primary	+	-10 box	MMAR_0002	dnaN
2327	Antisense	-	-10 box	MMAR_0002	dnaN
2869	Antisense	-	Other	MMAR_0002	dnaN
3428	Internal	+	-10 box	MMAR_0003	recF
4058	Alternative	+	Other	MMAR_0004	-
4404	Primary	+	Other	MMAR_0004	-
5217	Primary	+	-10 box	MMAR_0005	gyrB
6633	Antisense	-	-10 box	MMAR_0005	gyrB
9042	Antisense	-	Other	MMAR_0006	gyrA
9926	Primary	+	-10 box	MMAR_0007	-
10895	Primary	+	-10 box	MMAR_0008	-
12262	Internal	-	-10 box	MMAR_0009	-
13592	Primary	-	Other	MMAR_0010	-
13708	Internal	+	Other	MMAR_0011	ppiA
14750	Primary	-	Other	MMAR_0012	-
15106	Internal	-	Other	MMAR_0013	-
15174	Primary	+	-10 box	MMAR_0014	-
15193	Primary	-	-10 box	MMAR_0013	-
15857	Antisense	-	Other	MMAR_0014	-
16023	Primary	+	-10 box	MMAR_0015	trpG
18223	Antisense	+	Other	MMAR_0016	pknB
18624	Antisense	+	-10 box	MMAR_0016	pknB
18701	Primary	-	Other	MMAR_0016	pknB
20192	Primary	-	-10 box	MMAR_0017	pknA
20210	Antisense	+	Extended -10 box	MMAR_0018	pbpA
21357	Antisense	+	Other	MMAR_0018	pbpA
21704	Antisense	+	Other	MMAR_0019	rodA
24361	Antisense	+	-10 box	MMAR_0020	pstP
24451	Antisense	+	Other	MMAR_0020	pstP
24454	Primary	-	-10 box	MMAR_0020	pstP
24525	Alternative	-	Other	MMAR_0020	pstP
24889	Primary	-	-10 box	MMAR_0021	-
24982	Alternative	-	Other	MMAR_0021	-
26149	Antisense	+	Other	MMAR_0022	-
26161	Internal	-	Other	MMAR_0022	-
26288	Internal	-	-10 box	MMAR_0022	-
26391	Internal	-	-10 box	MMAR_0022	-
26403	Antisense	+	Other	MMAR_0022	-
26544	Internal	-	Other	MMAR_0022	-
26672	Primary	-	-10 box	MMAR_0022	-
26873	Intergenic	+	-10 box	NA	-
34172	Internal	-	-10 box	MMAR_0030	-
34328	Primary	+	-10 box	MMAR_0031	-
36971	Alternative	-	-10 box	MMAR_0033	-
37068	Primary	-	-10 box	MMAR_0033	-
38730	Internal	-	-10 box	MMAR_0035	-
38782	Alternative	+	Other	MMAR_0036	-
38807	Primary	-	-10 box	MMAR_0035	-
38928	Primary	+	-10 box	MMAR_0036	-
39030	Alternative	+	-10 box	MMAR_0036	-
40539	Primary	-	Other	MMAR_0037	-
40644	Primary	+	-10 box	MMAR_0038	amt_1
41154	Internal	+	Other	MMAR_0038	amt_1
42474	Primary	-	Other	MMAR_0039	-
43293	Primary	-	-10 box	MMAR_0040	-
43914	Primary	+	-10 box	MMAR_0042	-
44350	Primary	+	-10 box	MMAR_0043	-
47156	Primary	+	-10 box	MMAR_0046	-
47255	Alternative	+	Other	MMAR_0046	-
48060	Intergenic	-	-10 box	NA	-
48139	Primary	+	-10 box	MMAR_0048	-
48310	Internal	+	Other	MMAR_0048	-
49337	Primary	+	-10 box	MMAR_0050	-
49777	Internal	+	-10 box	MMAR_0050	-
50798	Internal	-	Other	MMAR_0051	-
50971	Primary	-	-10 box	MMAR_0051	-
52193	Primary	-	-10 box	MMAR_0052	-
52283	Primary	+	Other	MMAR_0053	-
52508	Internal	+	Other	MMAR_0053	-
52607	Internal	+	Other	MMAR_0053	-
54273	Primary	-	-10 box	MMAR_0055	-
55538	Primary	-	-10 box	MMAR_0056	mtc28
55690	Primary	+	-10 box	MMAR_0057	leuS
55955	Internal	+	Other	MMAR_0057	leuS
56606	Internal	+	Other	MMAR_0057	leuS
57787	Internal	+	Other	MMAR_0057	leuS
59713	Antisense	+	-10 box	MMAR_0059	-
59862	Primary	-	-10 box	MMAR_0059	-
62474	Primary	-	-10 box	MMAR_0061	glnQ
63193	Internal	-	Other	MMAR_0062	-
63319	Primary	-	Other	MMAR_0062	-
63380	Intergenic	+	-10 box	NA	-
63979	Internal	-	Other	MMAR_0063	-
64185	Primary	-	-10 box	MMAR_0063	-
65131	Primary	-	-10 box	MMAR_0064	-
67019	Alternative	-	-10 box	MMAR_0066	-
67022	Intergenic	+	-10 box	NA	-
67177	Primary	-	-10 box	MMAR_0066	-
67191	Antisense	+	Other	MMAR_0067	-
67789	Internal	-	Other	MMAR_0067	-
67969	Alternative	-	-10 box	MMAR_0067	-
68030	Primary	-	Other	MMAR_0067	-
68080	Primary	+	-10 box	MMAR_0068	-
69043	Antisense	-	Other	MMAR_0069	ponA1
69456	Antisense	-	Other	MMAR_0069	ponA1
72368	Primary	+	Other	MMAR_0071	-
72832	Internal	+	Other	MMAR_0071	-
73371	Primary	+	-10 box	MMAR_0072	rpsF
73472	Primary	+	Other	MMAR_0073	ssb
74354	Antisense	-	Other	MMAR_0073	ssb
75374	Alternative	+	-10 box	MMAR_0076	dnaB
75427	Alternative	+	Other	MMAR_0076	dnaB
75576	Primary	+	-10 box	MMAR_0076	dnaB
75892	Antisense	-	Other	MMAR_0076	dnaB
76125	Internal	+	Other	MMAR_0076	dnaB
76354	Antisense	-	Other	MMAR_0076	dnaB
77480	Primary	+	Other	MMAR_0078	-
77805	Alternative	+	-10 box	MMAR_0078	-
88683	Primary	+	-10 box	MMAR_0087	-
88941	Primary	-	-10 box	MMAR_0086	-
88976	Alternative	+	-10 box	MMAR_0087	-
90492	Antisense	-	Other	MMAR_0087	-
94026	Antisense	+	Other	MMAR_0093	ermB
94335	Antisense	+	-10 box	MMAR_0093	ermB
94520	Internal	-	Extended -10 box	MMAR_0093	ermB
95122	Internal	-	-10 box	MMAR_0093	ermB
95590	Primary	-	Other	MMAR_0093	ermB
95692	Antisense	+	-10 box	MMAR_0094	mmpL5_3
95782	Internal	-	-10 box	MMAR_0094	mmpL5_3
97311	Antisense	+	-10 box	MMAR_0094	mmpL5_3
97408	Antisense	+	-10 box	MMAR_0094	mmpL5_3
100459	Antisense	-	Other	MMAR_0098	-
101673	Antisense	-	Other	MMAR_0098	-
102267	Antisense	-	-10 box	MMAR_0098	-
110658	Antisense	-	-10 box	MMAR_0099	-
110890	Antisense	-	-10 box	MMAR_0099	-
116681	Antisense	-	-10 box	MMAR_0101	-
119027	Antisense	-	-10 box	MMAR_0101	-
121213	Internal	+	Other	MMAR_0101	-
124588	Antisense	-	-10 box	MMAR_0102	-
124810	Internal	+	Other	MMAR_0102	-
129394	Primary	+	Other	MMAR_0103	-
129822	Internal	+	Other	MMAR_0103	-
130155	Primary	+	Other	MMAR_0104	-
132428	Primary	-	-10 box	MMAR_0105	-
133147	Antisense	+	Other	MMAR_0106	-
133577	Primary	+	-10 box	MMAR_0107	celA
133678	Primary	-	-10 box	MMAR_0106	-
133890	Internal	+	-10 box	MMAR_0107	celA
135063	Internal	+	Other	MMAR_0108	-
135742	Primary	+	-10 box	MMAR_0109	-
136481	Antisense	-	-10 box	MMAR_0109	-
136976	Primary	+	Other	MMAR_0110	-
139093	Antisense	+	Other	MMAR_0111	-
139515	Primary	-	-10 box	MMAR_0111	-
139785	Internal	+	-10 box	MMAR_0112	dhaA_1
140208	Antisense	-	Other	MMAR_0112	dhaA_1
144224	Primary	-	-10 box	MMAR_0118	-
146245	Antisense	-	Other	MMAR_0120	-
147197	Antisense	-	Other	MMAR_0121	-
147215	Internal	+	Other	MMAR_0121	-
149149	Antisense	-	Other	MMAR_0121	-
150943	Internal	+	-10 box	MMAR_0123	-
154377	Internal	-	-10 box	MMAR_0124	-
155264	Internal	-	Other	MMAR_0124	-
155334	Primary	-	-10 box	MMAR_0124	-
156643	Primary	-	Extended -10 box	MMAR_0126	-
157868	Primary	-	Other	MMAR_0127	adhD_1
162067	Primary	+	-10 box	MMAR_0132	-
163867	Primary	-	-10 box	MMAR_0133	-
164572	Primary	+	-10 box	MMAR_0135	-
166686	Primary	+	-10 box	MMAR_0137	-
171463	Primary	-	Extended -10 box	MMAR_0140	-
171589	Primary	+	-10 box	MMAR_0141	-
174011	Primary	-	-10 box	MMAR_0143	-
174447	Alternative	-	-10 box	MMAR_0143	-
174839	Primary	-	Other	MMAR_0144	-
174886	Primary	+	-10 box	MMAR_0146	-
175013	Primary	-	Other	MMAR_0145	-
175147	Alternative	+	-10 box	MMAR_0146	-
175437	Internal	+	-10 box	MMAR_0146	-
177444	Antisense	+	Other	MMAR_0148	-
177496	Antisense	+	Other	MMAR_0148	-
178478	Primary	-	Other	MMAR_0148	-
179660	Antisense	+	-10 box	MMAR_0150	-
180267	Internal	-	-10 box	MMAR_0150	-
181562	Primary	-	Other	MMAR_0151	eis1
181847	Antisense	+	Other	MMAR_0152	-
182270	Primary	-	-10 box	MMAR_0152	-
182288	Primary	+	Other	MMAR_0153	-
182487	Alternative	-	-10 box	MMAR_0152	-
182497	Primary	+	-10 box	MMAR_0154	-
182886	Alternative	+	Other	MMAR_0154	-
183276	Antisense	-	-10 box	MMAR_0154	-
184479	Internal	-	Other	MMAR_0155	fadE36_1
185973	Antisense	+	-10 box	MMAR_0156	fadE2_1
186314	Primary	-	Other	MMAR_0156	fadE2_1
187504	Primary	-	-10 box	MMAR_0157	cyaA
188017	Antisense	+	Other	MMAR_0158	icd2
188302	Antisense	+	Other	MMAR_0158	icd2
189403	Antisense	+	-10 box	MMAR_0158	icd2
189619	Antisense	+	Other	MMAR_0158	icd2
189913	Primary	-	Other	MMAR_0158	icd2
190010	Alternative	-	-10 box	MMAR_0158	icd2
190600	Internal	-	-10 box	MMAR_0159	-
191155	Internal	-	-10 box	MMAR_0159	-
191797	Antisense	+	Other	MMAR_0160	-
192214	Primary	-	Other	MMAR_0160	-
192419	Antisense	+	-10 box	MMAR_0161	-
194649	Internal	+	Other	MMAR_0163	-
194840	Antisense	-	-10 box	MMAR_0163	-
195494	Antisense	-	Extended -10 box	MMAR_0163	-
196327	Antisense	-	-10 box	MMAR_0164	-
199095	Internal	+	Other	MMAR_0167	-
203363	Antisense	-	-10 box	MMAR_0171	-
204201	Primary	+	Other	MMAR_0174	pks16_1
205932	Antisense	-	-10 box	MMAR_0174	pks16_1
207318	Antisense	-	Other	MMAR_0176	yrbE6B
207581	Primary	+	-10 box	MMAR_0177	mce6A
209645	Antisense	-	Other	MMAR_0178	mce6B
211152	Primary	+	Other	MMAR_0180	mce6D
212267	Antisense	-	-10 box	MMAR_0180	mce6D
212694	Antisense	-	Other	MMAR_0181	mce6E
213915	Internal	+	-10 box	MMAR_0182	mce6F
214535	Internal	+	Other	MMAR_0182	mce6F
215044	Intergenic	+	Other	NA	-
216337	Antisense	-	Other	MMAR_0183	-
219462	Internal	+	Other	MMAR_0184	-
219772	Internal	+	-10 box	MMAR_0184	-
219893	Antisense	-	-10 box	MMAR_0184	-
220219	Primary	+	Other	MMAR_0185	-
220372	Antisense	-	-10 box	MMAR_0185	-
221282	Antisense	-	Other	MMAR_0186	-
222079	Intergenic	-	Other	NA	-
223812	Antisense	-	-10 box	MMAR_0191	-
224004	Internal	+	-10 box	MMAR_0191	-
224284	Internal	+	Extended -10 box	MMAR_0191	-
224509	Antisense	-	Other	MMAR_0191	-
225358	Primary	+	Other	MMAR_0194	-
227493	Internal	+	Other	MMAR_0199	-
229073	Antisense	-	-10 box	MMAR_0199	-
229731	Antisense	-	Other	MMAR_0200	-
229988	Antisense	+	-10 box	MMAR_0201	-
230056	Internal	-	-10 box	MMAR_0201	-
231787	Internal	-	-10 box	MMAR_0202	-
232428	Primary	+	Other	MMAR_0203	-
234050	Primary	+	-10 box	MMAR_0204	-
236302	Primary	-	Extended -10 box	MMAR_0205	-
236474	Alternative	-	Other	MMAR_0205	-
237665	Internal	-	Other	MMAR_0207	sdaA
239041	Internal	-	-10 box	MMAR_0208	glyA
239185	Primary	-	Other	MMAR_0208	glyA
241428	Antisense	+	Other	MMAR_0211	gcvB_1
243605	Alternative	+	Other	MMAR_5544	-
243807	Primary	+	-10 box	MMAR_5544	-
243810	Primary	-	-10 box	MMAR_0211	gcvB_1
243971	Alternative	-	-10 box	MMAR_0211	gcvB_1
244847	Antisense	+	Other	MMAR_0212	-
246279	Internal	-	Other	MMAR_0213	-
246402	Internal	-	-10 box	MMAR_0213	-
247332	Primary	-	-10 box	MMAR_0213	-
247753	Alternative	+	Other	MMAR_0215	-
247913	Primary	-	-10 box	MMAR_0214	-
248022	Alternative	-	Other	MMAR_0214	-
248068	Primary	+	Extended -10 box	MMAR_0215	-
248154	Internal	+	-10 box	MMAR_0215	-
249442	Internal	+	Other	MMAR_0216	-
251086	Primary	-	Other	MMAR_0217	-
252337	Internal	-	-10 box	MMAR_0218	-
252478	Intergenic	+	Other	NA	-
252976	Primary	-	-10 box	MMAR_0219	-
253404	Antisense	+	Other	MMAR_0220	-
255232	Internal	-	Other	MMAR_0221	-
255810	Primary	-	Other	MMAR_0221	-
257626	Primary	+	-10 box	MMAR_0225	-
258175	Antisense	-	Other	MMAR_0225	-
258588	Primary	+	Other	MMAR_0226	-
260259	Internal	-	Other	MMAR_0227	lpqP_1
260305	Primary	+	-10 box	MMAR_0228	-
261646	Primary	-	Other	MMAR_0229	-
261665	Primary	+	-10 box	MMAR_0230	-
261828	Internal	+	-10 box	MMAR_0230	-
262328	Antisense	-	-10 box	MMAR_0230	-
266533	Primary	+	-10 box	MMAR_0234	-
266856	Primary	-	Other	MMAR_0233	-
267628	Intergenic	+	Other	NA	-
269416	Primary	+	-10 box	MMAR_0238	-
269920	Alternative	+	Other	MMAR_0239	-
270169	Primary	+	Extended -10 box	MMAR_0239	-
272786	Antisense	-	Other	MMAR_0240	-
273669	Internal	-	-10 box	MMAR_0241	adhD
274761	Primary	-	Other	MMAR_0241	adhD
274831	Alternative	-	-10 box	MMAR_0241	adhD
277563	Primary	+	-10 box	MMAR_0244	-
279024	Internal	-	-10 box	MMAR_0245	echA8_7
279326	Internal	+	Other	MMAR_0246	-
280785	Primary	+	Other	MMAR_0248	-
281711	Primary	+	-10 box	MMAR_0249	-
283205	Primary	+	-10 box	MMAR_0251	mtn
283867	Antisense	-	Other	MMAR_0251	mtn
284254	Intergenic	-	Other	NA	-
284385	Primary	+	Other	MMAR_0253	-
284516	Antisense	-	Other	MMAR_0253	-
284972	Primary	+	-10 box	MMAR_0254	-
285854	Primary	+	-10 box	MMAR_0255	mmpL5_4
286885	Internal	+	Other	MMAR_0255	mmpL5_4
287182	Antisense	-	Other	MMAR_0255	mmpL5_4
287903	Antisense	-	Other	MMAR_0255	mmpL5_4
287995	Antisense	-	Other	MMAR_0255	mmpL5_4
294200	Internal	-	Other	MMAR_0258	fadD10
294850	Internal	-	-10 box	MMAR_0258	fadD10
294979	Primary	-	Extended -10 box	MMAR_0258	fadD10
295771	Primary	-	-10 box	MMAR_0259	-
298024	Alternative	-	Other	MMAR_0261	-
298268	Primary	+	-10 box	MMAR_0262	omt_1
298432	Primary	-	-10 box	MMAR_0261	-
299159	Primary	+	Other	MMAR_0263	-
299809	Internal	+	-10 box	MMAR_0263	-
300340	Antisense	+	Other	MMAR_0264	ctpA
302220	Alternative	-	Other	MMAR_0264	ctpA
302299	Primary	-	Other	MMAR_0264	ctpA
302307	Primary	+	-10 box	MMAR_0265	sigC_1
303655	Alternative	+	Other	MMAR_0267	-
303737	Alternative	+	Other	MMAR_0267	-
303807	Primary	+	-10 box	MMAR_0267	-
305336	Internal	+	-10 box	MMAR_0267	-
307678	Internal	-	Other	MMAR_0269	ctpB
308317	Primary	-	-10 box	MMAR_0269	ctpB
308329	Intergenic	+	Other	NA	-
325442	Internal	+	Other	MMAR_0284	plcB_3
326802	Antisense	-	-10 box	MMAR_0284	plcB_3
327173	Intergenic	-	Extended -10 box	NA	-
327193	Primary	+	Extended -10 box	MMAR_0285	-
327262	Internal	+	Other	MMAR_0285	-
328411	Internal	+	-10 box	MMAR_0285	-
330756	Internal	-	-10 box	MMAR_0287	-
330895	Primary	+	-10 box	MMAR_0288	-
332179	Internal	-	Other	MMAR_0289	rpsR2
334618	Primary	+	Other	MMAR_0295	-
334978	Antisense	-	Other	MMAR_0295	-
341498	Antisense	+	Other	MMAR_0297	ctpI
342012	Primary	-	Other	MMAR_0297	ctpI
342182	Alternative	-	Other	MMAR_0297	ctpI
342690	Internal	-	-10 box	MMAR_0298	-
342986	Primary	+	-10 box	MMAR_0299	-
344861	Primary	+	Other	MMAR_0300	-
345278	Primary	+	-10 box	MMAR_0301	-
345766	Alternative	+	-10 box	MMAR_0301	-
346601	Internal	-	Other	MMAR_0302	-
347072	Primary	-	Other	MMAR_0302	-
347540	Antisense	+	Other	MMAR_0303	-
351022	Internal	-	Extended -10 box	MMAR_0305	-
351123	Primary	+	-10 box	MMAR_0306	-
352197	Internal	+	Other	MMAR_0307	-
355020	Internal	+	Other	MMAR_0309	-
356918	Antisense	-	-10 box	MMAR_0310	-
357389	Primary	+	-10 box	MMAR_0311	-
357440	Internal	+	Other	MMAR_0311	-
357958	Antisense	-	-10 box	MMAR_0311	-
357982	Internal	+	Other	MMAR_0311	-
358734	Primary	+	-10 box	MMAR_0312	-
358794	Antisense	-	Extended -10 box	MMAR_0312	-
359355	Antisense	-	-10 box	MMAR_0312	-
359451	Antisense	-	-10 box	MMAR_0312	-
360877	Internal	+	Extended -10 box	MMAR_0312	-
361563	Primary	-	-10 box	MMAR_0313	-
361666	Primary	+	Other	MMAR_0314	-
362141	Primary	+	-10 box	MMAR_0315	-
364213	Intergenic	+	Other	NA	-
364413	Antisense	+	-10 box	MMAR_0316	-
364974	Internal	-	-10 box	MMAR_0316	-
365048	Primary	-	-10 box	MMAR_0316	-
365117	Primary	+	-10 box	MMAR_0317	oxyS
365404	Internal	+	-10 box	MMAR_0317	oxyS
366141	Antisense	-	Other	MMAR_0317	oxyS
366917	Internal	-	Other	MMAR_0318	oxcA
367667	Antisense	+	Other	MMAR_0318	oxcA
368149	Primary	-	Other	MMAR_0318	oxcA
368336	Primary	+	Other	MMAR_0319	fadD7
369023	Internal	+	-10 box	MMAR_0319	fadD7
370247	Internal	-	Other	MMAR_0320	-
373238	Primary	-	-10 box	MMAR_0322	-
373299	Primary	+	-10 box	MMAR_0323	-
373482	Alternative	-	Other	MMAR_0322	-
373829	Primary	+	-10 box	MMAR_0324	pepA
373884	Alternative	+	-10 box	MMAR_0324	pepA
375107	Internal	+	-10 box	MMAR_0325	treS
375393	Internal	+	-10 box	MMAR_0325	treS
376137	Internal	+	Other	MMAR_0325	treS
378448	Primary	+	Other	MMAR_0327	-
380296	Primary	-	Other	MMAR_0328	fbpC
381098	Primary	-	Other	MMAR_0329	-
381118	Primary	+	-10 box	MMAR_0330	-
381264	Internal	+	Other	MMAR_0330	-
383018	Primary	-	-10 box	MMAR_0331	fadE1
383127	Primary	+	-10 box	MMAR_0332	-
384721	Antisense	+	Other	MMAR_0333	-
385800	Primary	-	-10 box	MMAR_0333	-
386464	Internal	-	Other	MMAR_0334	-
386600	Primary	-	Extended -10 box	MMAR_0334	-
386601	Alternative	+	-10 box	MMAR_0335	-
386670	Primary	+	Other	MMAR_0335	-
388319	Internal	+	-10 box	MMAR_0336	desA3_2
388585	Internal	+	Other	MMAR_0336	desA3_2
388809	Antisense	-	-10 box	MMAR_0336	desA3_2
389055	Primary	+	-10 box	MMAR_0337	-
389214	Internal	+	Other	MMAR_0337	-
390232	Antisense	-	Other	MMAR_0338	-
391289	Antisense	+	Other	MMAR_0339	-
392501	Primary	-	Extended -10 box	MMAR_0340	-
392527	Primary	+	-10 box	MMAR_0341	-
393807	Primary	+	-10 box	MMAR_0342	ephF
394337	Internal	+	-10 box	MMAR_0342	ephF
396059	Primary	-	-10 box	MMAR_0344	-
396721	Primary	-	-10 box	MMAR_0345	-
396738	Primary	+	-10 box	MMAR_0346	cyp138A3
397862	Antisense	-	Other	MMAR_0346	cyp138A3
398732	Primary	-	-10 box	MMAR_0347	msrA
398755	Primary	+	-10 box	MMAR_0348	-
399216	Antisense	-	-10 box	MMAR_0348	-
400449	Primary	+	Other	MMAR_0350	-
401249	Primary	-	Other	MMAR_0351	-
402800	Internal	-	Other	MMAR_0353	-
403642	Internal	-	Other	MMAR_0353	-
403775	Primary	-	-10 box	MMAR_0353	-
404208	Alternative	-	-10 box	MMAR_0353	-
404524	Alternative	+	-10 box	MMAR_0355	-
404839	Primary	+	-10 box	MMAR_0355	-
404920	Internal	+	Other	MMAR_0355	-
405159	Antisense	-	Other	MMAR_0355	-
405616	Primary	+	-10 box	MMAR_0356	-
406388	Primary	+	-10 box	MMAR_0357	-
407820	Antisense	-	Other	MMAR_0358	-
408501	Primary	+	Other	MMAR_0359	-
408574	Alternative	+	-10 box	MMAR_0359	-
410086	Primary	+	-10 box	MMAR_0360	-
411019	Internal	+	Other	MMAR_0361	-
411846	Internal	+	Other	MMAR_0361	-
431694	Antisense	+	Other	MMAR_0369	-
433032	Primary	-	-10 box	MMAR_0369	-
434903	Primary	-	-10 box	MMAR_0370	-
434921	Intergenic	+	-10 box	NA	-
436778	Alternative	-	-10 box	MMAR_0371	-
436897	Primary	-	Other	MMAR_0371	-
437562	Antisense	+	-10 box	MMAR_0372	-
437839	Antisense	+	Other	MMAR_0372	-
438164	Internal	-	Other	MMAR_0372	-
440667	Internal	-	-10 box	MMAR_0374	fadE2
440730	Primary	+	Other	MMAR_0375	-
440761	Primary	-	Other	MMAR_0374	fadE2
441763	Internal	+	Other	MMAR_0376	-
442405	Primary	+	-10 box	MMAR_0377	pntAa
443844	Primary	+	Other	MMAR_0379	pntB
443945	Internal	+	-10 box	MMAR_0379	pntB
445529	Primary	-	-10 box	MMAR_0380	-
445597	Primary	+	-10 box	MMAR_0381	-
447867	Primary	-	-10 box	MMAR_0382	-
448544	Internal	-	Other	MMAR_0383	-
449557	Primary	-	-10 box	MMAR_0383	-
449856	Antisense	+	Other	MMAR_0384	-
450163	Internal	-	Other	MMAR_0384	-
450382	Antisense	+	Other	MMAR_0384	-
451230	Primary	-	-10 box	MMAR_0384	-
452262	Primary	+	-10 box	MMAR_0386	-
453057	Primary	+	Other	MMAR_0387	fabG3
453240	Antisense	-	Other	MMAR_0387	fabG3
454126	Antisense	-	Other	MMAR_0387	fabG3
454159	Primary	+	Other	MMAR_0388	-
456051	Primary	-	-10 box	MMAR_0389	-
457804	Internal	-	Other	MMAR_0391	-
461611	Primary	-	-10 box	MMAR_0395	-
461708	Primary	+	Other	MMAR_0396	-
462370	Antisense	-	Other	MMAR_0396	-
464053	Antisense	-	-10 box	MMAR_0398	-
466605	Internal	+	-10 box	MMAR_0401	-
469383	Primary	+	-10 box	MMAR_0404	lipW
471525	Internal	-	Other	MMAR_0405	adhE
471540	Primary	+	Other	MMAR_0406	-
472041	Primary	-	-10 box	MMAR_0405	adhE
472109	Internal	+	-10 box	MMAR_0407	-
472338	Internal	+	Other	MMAR_0407	-
473270	Primary	+	-10 box	MMAR_0409	fadD5
473362	Alternative	+	-10 box	MMAR_0409	fadD5
473379	Primary	-	Other	MMAR_0408	-
473543	Internal	+	Other	MMAR_0409	fadD5
474132	Internal	+	Other	MMAR_0409	fadD5
474613	Internal	+	Other	MMAR_0409	fadD5
474693	Internal	+	Other	MMAR_0409	fadD5
474894	Alternative	+	Other	MMAR_0410	yrbE1A
474937	Antisense	-	-10 box	MMAR_0409	fadD5
475127	Primary	+	Other	MMAR_0410	yrbE1A
476774	Antisense	-	Other	MMAR_0411	yrbE1B
478212	Antisense	-	Other	MMAR_0412	mce1A
478624	Antisense	-	Other	MMAR_0413	mce1B
481808	Antisense	-	Other	MMAR_0415	mce1D
483521	Primary	+	Other	MMAR_0417	mce1F
485081	Primary	+	-10 box	MMAR_0418	-
487292	Primary	+	Other	MMAR_0421	-
488839	Antisense	+	-10 box	MMAR_0422	lprO
489249	Antisense	+	Other	MMAR_0422	lprO
489536	Internal	-	Other	MMAR_0422	lprO
490998	Primary	-	-10 box	MMAR_0423	-
491756	Primary	-	-10 box	MMAR_0424	-
492104	Antisense	+	-10 box	MMAR_0425	-
493459	Primary	-	-10 box	MMAR_0425	-
494417	Primary	-	-10 box	MMAR_0426	sigG
494478	Primary	+	-10 box	MMAR_0427	-
494626	Internal	+	-10 box	MMAR_0427	-
495742	Primary	+	Other	MMAR_0429	-
496514	Primary	+	Other	MMAR_0430	bglS
498409	Antisense	-	Other	MMAR_0430	bglS
503519	Antisense	+	Other	MMAR_0432	ilvD
504275	Alternative	+	-10 box	MMAR_0433	-
504414	Primary	-	-10 box	MMAR_0432	ilvD
504434	Primary	+	-10 box	MMAR_0433	-
504488	Alternative	+	-10 box	MMAR_0433	-
504582	Alternative	-	-10 box	MMAR_0432	ilvD
504907	Primary	+	-10 box	MMAR_0434	-
505685	Antisense	-	Other	MMAR_0434	-
506312	Primary	+	Other	MMAR_0435	-
507558	Primary	+	-10 box	MMAR_0436	-
510900	Internal	-	-10 box	MMAR_0438	-
512431	Primary	-	Other	MMAR_0438	-
512474	Primary	+	Other	MMAR_0439	-
513097	Primary	+	Other	MMAR_0440	-
514358	Antisense	+	Other	MMAR_0441	-
514385	Alternative	-	Other	MMAR_0441	-
514496	Primary	-	-10 box	MMAR_0441	-
517277	Alternative	+	-10 box	MMAR_0443	-
517393	Primary	-	-10 box	MMAR_0442	mmpL11
517563	Primary	+	Other	MMAR_0443	-
519431	Primary	-	-10 box	MMAR_0444	-
519613	Primary	+	-10 box	MMAR_0445	-
523690	Antisense	+	-10 box	MMAR_0446	mmpL3
523974	Primary	-	-10 box	MMAR_0446	mmpL3
524130	Alternative	-	Other	MMAR_0446	mmpL3
524544	Internal	-	Other	MMAR_0447	-
525424	Internal	-	Other	MMAR_0448	trmB
528290	Intergenic	-	Other	NA	-
528347	Primary	+	-10 box	MMAR_0451	pckA
528421	Antisense	-	Other	MMAR_0451	pckA
529066	Antisense	-	Other	MMAR_0451	pckA
533109	Internal	-	Other	MMAR_0454	-
533313	Primary	-	-10 box	MMAR_0454	-
533662	Antisense	+	-10 box	MMAR_0455	fadE3_2
534547	Primary	-	Other	MMAR_0455	fadE3_2
534574	Primary	+	Other	MMAR_0456	-
535653	Intergenic	+	Other	NA	-
537183	Antisense	-	Other	MMAR_0459	-
538492	Internal	+	Other	MMAR_0460	-
539662	Antisense	-	Other	MMAR_0461	-
539790	Antisense	-	Other	MMAR_0461	-
541118	Primary	+	-10 box	MMAR_0463	lipC
541976	Primary	+	-10 box	MMAR_0464	-
542430	Internal	+	Other	MMAR_0464	-
544663	Primary	+	-10 box	MMAR_0466	-
546113	Primary	+	-10 box	MMAR_0467	-
547168	Antisense	-	-10 box	MMAR_0468	-
547325	Internal	+	-10 box	MMAR_0468	-
548548	Antisense	-	Other	MMAR_0468	-
549654	Antisense	-	-10 box	MMAR_0469	-
550949	Internal	+	-10 box	MMAR_0469	-
551315	Antisense	-	Other	MMAR_0469	-
551647	Antisense	-	Other	MMAR_0469	-
552360	Internal	+	-10 box	MMAR_0469	-
553467	Internal	+	Other	MMAR_0469	-
553644	Internal	-	Other	MMAR_0470	-
553854	Internal	-	Other	MMAR_0470	-
554393	Primary	-	-10 box	MMAR_0470	-
554455	Alternative	-	-10 box	MMAR_0470	-
554576	Internal	+	Other	MMAR_0471	-
555667	Internal	-	-10 box	MMAR_0472	-
556916	Primary	-	-10 box	MMAR_0472	-
557728	Alternative	-	-10 box	MMAR_0473	-
557782	Primary	+	-10 box	MMAR_0474	-
557847	Primary	-	-10 box	MMAR_0473	-
558624	Internal	+	Other	MMAR_0474	-
561496	Antisense	+	Other	MMAR_0476	-
562125	Primary	-	Extended -10 box	MMAR_0476	-
562160	Primary	+	-10 box	MMAR_0477	-
562230	Internal	+	Other	MMAR_0477	-
565494	Primary	-	-10 box	MMAR_0478	-
565804	Alternative	-	-10 box	MMAR_0478	-
571177	Intergenic	-	Other	NA	-
571574	Intergenic	+	Extended -10 box	NA	-
572814	Primary	-	-10 box	MMAR_5555	-
573572	Internal	-	-10 box	MMAR_0487	php
573611	Antisense	+	Other	MMAR_0487	php
573826	Alternative	+	Other	MMAR_0488	fadE4
573897	Primary	-	-10 box	MMAR_0487	php
574039	Alternative	+	-10 box	MMAR_0488	fadE4
574202	Primary	+	-10 box	MMAR_0488	fadE4
578249	Primary	-	Other	MMAR_0490	gabD1
579996	Primary	+	Other	MMAR_0492	-
582923	Antisense	+	-10 box	MMAR_0493	-
583812	Antisense	+	Other	MMAR_0493	-
584566	Internal	-	Other	MMAR_0494	glpQ2
584918	Primary	-	Other	MMAR_0494	glpQ2
585036	Primary	+	Extended -10 box	MMAR_0495	-
585383	Internal	+	-10 box	MMAR_0495	-
589902	Antisense	+	-10 box	MMAR_0497	-
590101	Primary	-	Extended -10 box	MMAR_0497	-
590422	Primary	-	Extended -10 box	MMAR_0498	-
590488	Primary	+	Other	MMAR_0499	lpqI
591018	Internal	+	Other	MMAR_0499	lpqI
591720	Primary	+	-10 box	MMAR_0500	-
592404	Primary	+	-10 box	MMAR_0501	-
592463	Alternative	+	Other	MMAR_0501	-
592607	Antisense	-	Other	MMAR_0501	-
595815	Alternative	+	-10 box	MMAR_0504	fadA2
596146	Primary	-	Other	MMAR_0503	fabG
596166	Primary	+	-10 box	MMAR_0504	fadA2
597567	Antisense	-	Other	MMAR_0504	fadA2
599083	Antisense	+	Other	MMAR_0505	fadE5
599769	Primary	-	-10 box	MMAR_0505	fadE5
600204	Primary	+	-10 box	MMAR_0506	-
600277	Internal	+	Other	MMAR_0506	-
600446	Primary	+	Other	MMAR_0507	-
600682	Antisense	-	-10 box	MMAR_0506	-
600930	Primary	+	-10 box	MMAR_0508	-
602616	Internal	-	Other	MMAR_0509	-
603232	Internal	-	Other	MMAR_0510	sdhB_1
605872	Antisense	+	Other	MMAR_0512	-
606223	Alternative	+	-10 box	MMAR_0514	-
606238	Primary	-	-10 box	MMAR_0512	-
606628	Primary	-	-10 box	MMAR_0513	-
606649	Primary	+	-10 box	MMAR_0514	-
608028	Alternative	+	-10 box	MMAR_0516	nirB
608205	Primary	+	-10 box	MMAR_0516	nirB
608659	Antisense	-	-10 box	MMAR_0516	nirB
611470	Internal	-	-10 box	MMAR_0518	-
611683	Antisense	+	Other	MMAR_0518	-
611769	Primary	-	Other	MMAR_0518	-
613729	Primary	-	Other	MMAR_0520	-
615986	Primary	-	Other	MMAR_0522	aac
616566	Internal	-	-10 box	MMAR_0523	-
617451	Antisense	+	-10 box	MMAR_0524	-
617569	Primary	-	-10 box	MMAR_0524	-
618675	Primary	-	-10 box	MMAR_0525	-
618693	Primary	+	Other	MMAR_0526	narU
621591	Primary	-	-10 box	MMAR_0527	-
621656	Primary	+	-10 box	MMAR_0528	fadD2
622627	Internal	+	Other	MMAR_0528	fadD2
622735	Internal	+	Other	MMAR_0528	fadD2
623244	Antisense	-	Other	MMAR_0528	fadD2
624019	Antisense	+	Other	MMAR_0529	-
625126	Internal	-	Other	MMAR_0529	-
625409	Antisense	+	Other	MMAR_0530	fadE6
627092	Antisense	+	Other	MMAR_0530	fadE6
627594	Primary	-	Extended -10 box	MMAR_0530	fadE6
628405	Internal	-	-10 box	MMAR_0531	serA3
630168	Alternative	+	Other	MMAR_0534	-
630357	Primary	+	Extended -10 box	MMAR_0534	-
630492	Primary	+	-10 box	MMAR_0535	-
632195	Primary	-	Other	MMAR_0536	-
632426	Internal	+	Other	MMAR_0537	-
634177	Antisense	-	Other	MMAR_0538	-
635001	Primary	+	-10 box	MMAR_0539	-
635372	Internal	+	Other	MMAR_0539	-
636115	Alternative	+	-10 box	MMAR_0541	-
636211	Alternative	+	-10 box	MMAR_0541	-
636263	Intergenic	-	-10 box	NA	-
636292	Primary	+	Extended -10 box	MMAR_0541	-
638038	Antisense	-	Other	MMAR_0541	-
638054	Primary	+	-10 box	MMAR_0542	-
638471	Antisense	-	Other	MMAR_0542	-
642463	Internal	+	-10 box	MMAR_0543	-
642648	Antisense	-	Other	MMAR_0543	-
646317	Primary	+	Other	MMAR_0548	-
646969	Antisense	-	Other	MMAR_0548	-
647266	Primary	+	Other	MMAR_0549	-
650303	Antisense	-	Other	MMAR_0551	-
651456	Antisense	+	-10 box	MMAR_0552	-
651580	Internal	-	-10 box	MMAR_0552	-
652390	Primary	-	-10 box	MMAR_0552	-
652411	Primary	+	-10 box	MMAR_0553	tam
652464	Alternative	+	-10 box	MMAR_0553	tam
653047	Internal	+	-10 box	MMAR_0553	tam
653397	Antisense	+	-10 box	MMAR_0554	-
654114	Antisense	+	Other	MMAR_0554	-
654663	Internal	-	Other	MMAR_0554	-
654739	Primary	-	-10 box	MMAR_0554	-
655446	Primary	+	Other	MMAR_0556	-
655451	Primary	-	-10 box	MMAR_0555	-
656122	Primary	+	Other	MMAR_0558	-
656231	Internal	-	-10 box	MMAR_0557	-
656339	Primary	-	Other	MMAR_0557	-
656396	Alternative	+	Other	MMAR_0558	-
657168	Primary	+	Other	MMAR_0559	-
658105	Alternative	+	Other	MMAR_0561	-
658323	Primary	-	Other	MMAR_0560	-
658391	Alternative	-	Other	MMAR_0560	-
658401	Primary	+	-10 box	MMAR_0561	-
658910	Antisense	-	Other	MMAR_0561	-
659613	Antisense	-	Other	MMAR_0561	-
659749	Primary	+	-10 box	MMAR_0562	-
659868	Antisense	-	-10 box	MMAR_0562	-
660713	Internal	+	Other	MMAR_0562	-
661743	Primary	+	-10 box	MMAR_0563	-
663363	Primary	+	Other	MMAR_0564	-
664017	Internal	-	Other	MMAR_0565	-
664542	Primary	-	Other	MMAR_0565	-
664606	Primary	+	-10 box	MMAR_0566	-
665841	Internal	+	Extended -10 box	MMAR_0567	-
665866	Antisense	-	Other	MMAR_0567	-
667507	Primary	+	-10 box	MMAR_0569	-
672314	Primary	+	-10 box	MMAR_0572	-
676206	Antisense	+	Other	MMAR_0574	-
676279	Primary	-	Other	MMAR_0574	-
676528	Antisense	+	Other	MMAR_0575	-
677093	Internal	-	Other	MMAR_0575	-
677762	Antisense	+	Other	MMAR_0576	-
678256	Antisense	+	Other	MMAR_0576	-
679239	Antisense	+	-10 box	MMAR_0576	-
679717	Primary	-	Other	MMAR_0576	-
681011	Primary	-	-10 box	MMAR_0577	-
683144	Primary	+	Other	MMAR_0580	-
687125	Primary	+	Other	MMAR_0584	-
688282	Internal	-	-10 box	MMAR_0585	-
688395	Primary	-	-10 box	MMAR_0585	-
689646	Internal	-	-10 box	MMAR_0586	-
690250	Primary	+	-10 box	MMAR_0587	-
696048	Primary	-	Extended -10 box	MMAR_0594	-
696864	Internal	-	-10 box	MMAR_0595	-
696945	Primary	+	-10 box	MMAR_0596	-
698492	Primary	+	Other	MMAR_0597	-
698895	Primary	+	Other	MMAR_0598	pcp
699734	Alternative	+	-10 box	MMAR_0599	-
699810	Primary	+	-10 box	MMAR_0599	-
700464	Antisense	-	-10 box	MMAR_0599	-
700534	Primary	+	-10 box	MMAR_0600	dcd
701045	Primary	+	-10 box	MMAR_0601	-
701105	Alternative	+	-10 box	MMAR_0601	-
702999	Primary	+	-10 box	MMAR_0602	-
704753	Internal	+	Other	MMAR_0603	udgA
706036	Primary	+	-10 box	MMAR_0604	-
706106	Internal	+	-10 box	MMAR_0604	-
706827	Primary	+	-10 box	MMAR_0605	-
708140	Antisense	+	Other	MMAR_0607	-
711267	Primary	-	Other	MMAR_0608	-
716112	Internal	-	Other	MMAR_0610	aspC
717596	Antisense	+	Other	MMAR_0611	-
718279	Internal	-	Other	MMAR_0611	-
719023	Internal	-	Other	MMAR_0611	-
719181	Primary	-	-10 box	MMAR_0611	-
719239	Intergenic	+	-10 box	NA	-
721881	Primary	+	-10 box	MMAR_0613	-
722738	Internal	+	Other	MMAR_0614	iniB
723004	Internal	+	-10 box	MMAR_0614	iniB
725795	Primary	+	-10 box	MMAR_0615	iniA
731058	Primary	-	-10 box	MMAR_0617	-
731642	Primary	-	-10 box	MMAR_0618	-
731693	Alternative	-	-10 box	MMAR_0618	-
732330	Primary	-	-10 box	MMAR_0619	-
732965	Primary	-	-10 box	MMAR_0620	lpqJ
733061	Alternative	-	Other	MMAR_0620	lpqJ
733079	Antisense	+	Other	MMAR_0621	coxS_3
737838	Primary	-	-10 box	MMAR_0625	-
738612	Internal	-	-10 box	MMAR_0627	ansP1_1
738866	Internal	-	Other	MMAR_0627	ansP1_1
739493	Primary	-	Other	MMAR_0627	ansP1_1
752103	Primary	+	-10 box	MMAR_0637	dnaK
752171	Alternative	+	Other	MMAR_0637	dnaK
752175	Primary	-	-10 box	MMAR_0636	-
753456	Antisense	-	Other	MMAR_0637	dnaK
759725	Antisense	+	Other	MMAR_0641	-
760225	Internal	-	Other	MMAR_0641	-
760748	Antisense	+	-10 box	MMAR_0641	-
767553	Antisense	+	Other	MMAR_0642	-
767639	Antisense	+	Other	MMAR_0642	-
771367	Internal	-	Other	MMAR_0642	-
771433	Internal	-	Other	MMAR_0642	-
773207	Antisense	+	-10 box	MMAR_0642	-
776597	Primary	-	-10 box	MMAR_0643	-
776617	Intergenic	+	-10 box	NA	-
777855	Primary	-	-10 box	MMAR_0644	-
778154	Primary	+	Other	MMAR_0645	clpB
780315	Antisense	-	Other	MMAR_0645	clpB
781578	Primary	-	Other	MMAR_0646	echA8_1
781785	Alternative	-	Other	MMAR_0646	echA8_1
781849	Alternative	+	-10 box	MMAR_0647	-
781911	Primary	+	-10 box	MMAR_0647	-
782811	Primary	+	-10 box	MMAR_0648	-
785979	Primary	-	-10 box	MMAR_0652	secE2
786962	Primary	-	-10 box	MMAR_0653	-
786987	Primary	+	-10 box	MMAR_0654	-
787227	Internal	+	-10 box	MMAR_0654	-
788211	Primary	+	Other	MMAR_0655	coxM
789582	Antisense	-	Other	MMAR_0657	coxL
789706	Internal	+	-10 box	MMAR_0657	coxL
792323	Antisense	-	-10 box	MMAR_0658	-
793406	Primary	+	-10 box	MMAR_0660	-
796713	Antisense	+	Other	MMAR_0663	eutC
797242	Primary	-	-10 box	MMAR_0663	eutC
798010	Antisense	+	Other	MMAR_0664	eutB
798509	Primary	-	-10 box	MMAR_0664	eutB
798679	Antisense	+	-10 box	MMAR_0665	-
799318	Internal	-	-10 box	MMAR_0665	-
799811	Internal	-	Other	MMAR_0665	-
799888	Primary	-	Other	MMAR_0665	-
800082	Alternative	-	-10 box	MMAR_0665	-
800337	Primary	+	-10 box	MMAR_0666	cya_1
801323	Antisense	-	-10 box	MMAR_0666	cya_1
801761	Primary	+	Other	MMAR_0667	-
803025	Internal	-	Other	MMAR_0668	-
803560	Primary	-	-10 box	MMAR_0668	-
803631	Primary	+	Other	MMAR_0669	fba
803643	Alternative	-	Other	MMAR_0668	-
804548	Antisense	-	-10 box	MMAR_0669	fba
804871	Antisense	+	Other	MMAR_0670	mgtE
806278	Alternative	-	Other	MMAR_0670	mgtE
806542	Alternative	-	-10 box	MMAR_0670	mgtE
806646	Primary	-	Other	MMAR_0670	mgtE
807182	Antisense	+	-10 box	MMAR_0671	-
807836	Primary	-	-10 box	MMAR_0671	-
807839	Primary	+	-10 box	MMAR_0672	-
807945	Internal	+	Other	MMAR_0672	-
807967	Alternative	-	-10 box	MMAR_0671	-
808582	Primary	+	Extended -10 box	MMAR_0673	-
809260	Antisense	-	-10 box	MMAR_0673	-
809500	Primary	+	-10 box	MMAR_0675	-
811684	Primary	-	-10 box	MMAR_0677	-
812510	Primary	-	-10 box	MMAR_0678	-
813161	Alternative	+	Other	MMAR_0680	purA
813235	Primary	+	-10 box	MMAR_0680	purA
813523	Internal	+	Other	MMAR_0680	purA
815939	Internal	-	Other	MMAR_0684	-
817556	Internal	-	Other	MMAR_0685	-
818213	Primary	-	-10 box	MMAR_0685	-
818359	Primary	+	-10 box	MMAR_0686	purT
819725	Primary	+	Other	MMAR_0687	-
821848	Antisense	+	Other	MMAR_0689	ndh_1
822996	Primary	-	-10 box	MMAR_0689	ndh_1
823388	Alternative	-	-10 box	MMAR_0689	ndh_1
823401	Primary	+	-10 box	MMAR_0690	-
825712	Internal	-	Other	MMAR_0691	-
832160	Primary	-	Other	MMAR_0696	lpqK
832242	Antisense	+	Other	MMAR_0697	-
832467	Antisense	+	-10 box	MMAR_0697	-
834555	Primary	-	Other	MMAR_0698	fadE7
834591	Primary	+	-10 box	MMAR_0699	-
835137	Primary	+	Other	MMAR_0700	-
835351	Primary	+	Other	MMAR_0701	-
838160	Internal	+	-10 box	MMAR_0703	-
838416	Internal	+	-10 box	MMAR_0703	-
838592	Antisense	-	-10 box	MMAR_0703	-
839033	Internal	+	-10 box	MMAR_0703	-
840409	Antisense	+	Other	MMAR_0704	mmpL1
841334	Antisense	+	-10 box	MMAR_0704	mmpL1
841475	Antisense	+	Other	MMAR_0704	mmpL1
841613	Internal	-	-10 box	MMAR_0704	mmpL1
842144	Primary	-	-10 box	MMAR_0704	mmpL1
842400	Alternative	-	Other	MMAR_0704	mmpL1
842456	Primary	-	-10 box	MMAR_0705	mmpS1_1
842543	Primary	+	-10 box	MMAR_0706	fadD30
842597	Alternative	+	Other	MMAR_0706	fadD30
843000	Antisense	-	-10 box	MMAR_0706	fadD30
843176	Internal	+	-10 box	MMAR_0706	fadD30
843797	Internal	+	-10 box	MMAR_0706	fadD30
844256	Primary	+	Other	MMAR_0707	pks6
844655	Antisense	-	-10 box	MMAR_0707	pks6
844918	Internal	+	Other	MMAR_0707	pks6
848953	Antisense	-	-10 box	MMAR_0707	pks6
849029	Internal	+	-10 box	MMAR_0707	pks6
850949	Antisense	-	Other	MMAR_0707	pks6
852165	Antisense	+	Other	MMAR_0708	-
852725	Primary	-	-10 box	MMAR_0708	-
852968	Primary	+	Other	MMAR_0709	fgd1
854079	Internal	+	-10 box	MMAR_0710	pta
854938	Internal	+	Other	MMAR_0710	pta
855423	Internal	+	-10 box	MMAR_0710	pta
855787	Antisense	-	Other	MMAR_0710	pta
856971	Primary	+	-10 box	MMAR_0712	-
859345	Internal	-	Other	MMAR_0713	pknG
860789	Primary	-	Other	MMAR_0713	pknG
861372	Antisense	+	Other	MMAR_0714	glnH
861681	Primary	-	Other	MMAR_0714	glnH
861699	Antisense	+	-10 box	MMAR_0715	-
862253	Internal	-	-10 box	MMAR_0715	-
863044	Primary	-	-10 box	MMAR_0715	-
863151	Primary	+	-10 box	MMAR_0716	mutT3
864421	Primary	-	-10 box	MMAR_0717	thiE
864439	Primary	+	-10 box	MMAR_0718	thiO
865386	Primary	+	Other	MMAR_0719	thiS
866970	Antisense	-	-10 box	MMAR_0721	-
867942	Primary	-	-10 box	MMAR_0722	-
868357	Primary	+	-10 box	MMAR_0724	-
868470	Antisense	-	Other	MMAR_0724	-
868488	Primary	+	Other	MMAR_0725	-
869043	Alternative	+	-10 box	MMAR_0726	lpqL
869300	Primary	+	-10 box	MMAR_0726	lpqL
869490	Internal	+	Other	MMAR_0726	lpqL
872199	Antisense	-	Other	MMAR_0727	lpqL_1
872349	Primary	+	-10 box	MMAR_0728	lpqM
872672	Internal	+	Other	MMAR_0728	lpqM
872759	Internal	+	Other	MMAR_0728	lpqM
874090	Antisense	+	Other	MMAR_0729	-
877898	Antisense	-	Other	MMAR_0730	-
879868	Internal	+	-10 box	MMAR_5559	-
880886	Internal	+	Other	MMAR_5559	-
884175	Internal	-	Other	MMAR_0735	thiC
884303	Primary	-	-10 box	MMAR_0735	thiC
884778	Antisense	-	Other	MMAR_0736	-
885067	Antisense	-	-10 box	MMAR_0736	-
885154	Primary	+	-10 box	MMAR_0737	-
885215	Primary	+	-10 box	MMAR_0738	-
887096	Internal	+	Other	MMAR_0738	-
887632	Antisense	-	Other	MMAR_0738	-
887652	Internal	+	Other	MMAR_0738	-
889863	Antisense	+	Other	MMAR_0739	-
890169	Antisense	+	Other	MMAR_0739	-
890187	Primary	-	-10 box	MMAR_0739	-
895016	Primary	-	-10 box	MMAR_0741	-
895902	Primary	-	-10 box	MMAR_0742	xthA
896688	Internal	-	Other	MMAR_0743	-
897257	Primary	-	Other	MMAR_0743	-
897395	Primary	-	-10 box	MMAR_0744	def
897414	Alternative	+	-10 box	MMAR_0745	-
897563	Primary	+	Other	MMAR_0745	-
898016	Primary	+	-10 box	MMAR_0746	-
898572	Primary	+	-10 box	MMAR_0747	sodC
901014	Internal	-	Other	MMAR_0749	-
901196	Primary	-	-10 box	MMAR_0749	-
901251	Primary	+	-10 box	MMAR_0750	-
905766	Antisense	+	Other	MMAR_0753	pssA
906545	Primary	-	Other	MMAR_0753	pssA
907178	Primary	-	-10 box	MMAR_0754	psd
911935	Primary	-	Other	MMAR_0756	moeA2
912192	Antisense	+	Other	MMAR_0757	-
912892	Primary	-	-10 box	MMAR_0757	-
913442	Primary	-	Other	MMAR_0758	-
913578	Primary	+	Other	MMAR_0759	groEL
915881	Primary	-	-10 box	MMAR_0760	-
917384	Primary	-	-10 box	MMAR_0761	-
918442	Internal	-	Other	MMAR_0762	-
918993	Alternative	+	Other	MMAR_0763	-
919228	Primary	-	-10 box	MMAR_0762	-
919294	Primary	+	-10 box	MMAR_0763	-
919819	Primary	+	-10 box	MMAR_0764	-
920656	Internal	+	Other	MMAR_0764	-
921939	Primary	-	-10 box	MMAR_0766	sigK
922888	Primary	-	Other	MMAR_0767	-
926083	Primary	-	Other	MMAR_0770	-
926904	Antisense	+	Other	MMAR_0771	mmpL5_2
927704	Antisense	+	Other	MMAR_0771	mmpL5_2
928920	Antisense	+	-10 box	MMAR_0771	mmpL5_2
929150	Primary	-	-10 box	MMAR_0771	mmpL5_2
929496	Alternative	-	-10 box	MMAR_0772	mmpS4_2
929605	Primary	+	Other	MMAR_0773	-
929698	Alternative	-	-10 box	MMAR_0772	mmpS4_2
929776	Primary	-	-10 box	MMAR_0772	mmpS4_2
929840	Internal	+	-10 box	MMAR_0773	-
930607	Primary	+	-10 box	MMAR_0774	-
931545	Internal	+	Other	MMAR_0775	-
931927	Internal	+	Other	MMAR_0775	-
932508	Antisense	-	Other	MMAR_0775	-
932895	Internal	+	Other	MMAR_0775	-
933156	Internal	+	-10 box	MMAR_0775	-
933408	Antisense	-	Other	MMAR_0775	-
933465	Antisense	-	Other	MMAR_0775	-
934782	Intergenic	+	-10 box	NA	-
935340	Primary	-	Extended -10 box	MMAR_0777	-
936321	Alternative	-	Other	MMAR_0778	echA2
936421	Antisense	+	Other	MMAR_0779	-
936514	Primary	-	Other	MMAR_0778	echA2
938509	Primary	-	Other	MMAR_0779	-
938543	Primary	+	-10 box	MMAR_0780	putA_1
938809	Internal	+	Other	MMAR_0780	putA_1
939871	Primary	+	Other	MMAR_0781	-
940617	Primary	+	-10 box	MMAR_0782	-
941727	Antisense	+	-10 box	MMAR_0784	bioF2_4
942321	Antisense	+	Other	MMAR_0784	bioF2_4
943186	Internal	+	-10 box	MMAR_0785	lpd
943295	Primary	-	Other	MMAR_0784	bioF2_4
943857	Internal	+	Other	MMAR_0785	lpd
944582	Primary	+	Other	MMAR_0786	-
946362	Internal	-	-10 box	MMAR_0787	-
946504	Primary	-	Extended -10 box	MMAR_0787	-
947399	Primary	-	-10 box	MMAR_0789	-
948588	Primary	-	-10 box	MMAR_0790	-
948708	Primary	+	Other	MMAR_0791	-
949110	Antisense	-	-10 box	MMAR_0791	-
949491	Antisense	-	Other	MMAR_0791	-
949739	Primary	+	Other	MMAR_0792	icl
950368	Antisense	-	Other	MMAR_0792	icl
951268	Primary	+	Other	MMAR_0793	fadB2
951319	Internal	+	Other	MMAR_0793	fadB2
952058	Alternative	+	-10 box	MMAR_0794	umaA
952117	Antisense	-	-10 box	MMAR_0793	fadB2
952287	Primary	+	-10 box	MMAR_0794	umaA
956251	Primary	-	-10 box	MMAR_0797	-
956322	Alternative	-	-10 box	MMAR_0797	-
956339	Primary	+	Other	MMAR_0798	-
957753	Primary	+	-10 box	MMAR_0799	-
957917	Antisense	-	Other	MMAR_0799	-
957935	Internal	+	Other	MMAR_0799	-
958496	Primary	+	Other	MMAR_0800	hbhA
959313	Primary	+	-10 box	MMAR_0801	-
960974	Internal	-	-10 box	MMAR_0804	-
961045	Internal	-	Other	MMAR_0804	-
961052	Antisense	+	Other	MMAR_0804	-
961848	Primary	-	Other	MMAR_0804	-
962250	Antisense	+	Other	MMAR_0805	-
962673	Primary	-	-10 box	MMAR_0805	-
969662	Internal	-	Other	MMAR_0807	-
969885	Alternative	+	Other	MMAR_0808	murB
969955	Primary	-	-10 box	MMAR_0807	-
969977	Primary	+	-10 box	MMAR_0808	murB
970440	Alternative	-	Other	MMAR_0807	-
970981	Antisense	-	-10 box	MMAR_0808	murB
970999	Primary	+	-10 box	MMAR_0809	lprQ
971097	Alternative	+	Extended -10 box	MMAR_0809	lprQ
971182	Internal	+	-10 box	MMAR_0809	lprQ
971450	Internal	+	Other	MMAR_0809	lprQ
971493	Antisense	-	Other	MMAR_0809	lprQ
971982	Antisense	-	Other	MMAR_0809	lprQ
972000	Internal	+	Other	MMAR_0809	lprQ
973274	Primary	+	Extended -10 box	MMAR_0811	-
973275	Primary	-	Other	MMAR_0810	-
974787	Internal	+	Other	MMAR_0812	-
975246	Internal	+	-10 box	MMAR_0812	-
976195	Alternative	+	-10 box	MMAR_0814	gpmA
976692	Primary	+	Other	MMAR_0814	gpmA
977583	Primary	+	-10 box	MMAR_0815	senX3
978281	Antisense	-	Other	MMAR_0815	senX3
982792	Internal	-	Other	MMAR_0819	-
982950	Primary	+	-10 box	MMAR_0820	-
983837	Antisense	+	Other	MMAR_0821	-
984432	Alternative	+	-10 box	MMAR_0822	-
984498	Primary	-	-10 box	MMAR_0821	-
984638	Primary	+	-10 box	MMAR_0822	-
985380	Primary	+	-10 box	MMAR_0823	-
985622	Alternative	+	Other	MMAR_0823	-
987602	Internal	+	Other	MMAR_0825	-
988476	Internal	+	Other	MMAR_0826	proC
989418	Primary	+	-10 box	MMAR_0827	-
989841	Primary	+	-10 box	MMAR_0828	-
990066	Primary	+	-10 box	MMAR_0829	galE2
990855	Antisense	-	-10 box	MMAR_0829	galE2
991129	Primary	+	-10 box	MMAR_0830	-
991214	Internal	+	-10 box	MMAR_0830	-
993238	Primary	-	-10 box	MMAR_0831	cmaA2
993793	Primary	-	Extended -10 box	MMAR_0832	-
993797	Intergenic	+	-10 box	NA	-
994764	Alternative	-	-10 box	MMAR_0833	serB1
994888	Primary	-	-10 box	MMAR_0833	serB1
994905	Primary	+	-10 box	MMAR_0834	coxS_1
996183	Antisense	-	Other	MMAR_0835	coxM_1
996959	Antisense	-	Other	MMAR_0836	coxL_1
997380	Antisense	-	Other	MMAR_0836	coxL_1
997516	Antisense	-	Other	MMAR_0836	coxL_1
998235	Internal	+	Other	MMAR_0836	coxL_1
998384	Internal	+	Other	MMAR_0836	coxL_1
1002182	Primary	+	-10 box	MMAR_0839	-
1002213	Internal	-	-10 box	MMAR_5582	mimJ
1003280	Internal	+	-10 box	MMAR_0840	mmpL2
1003731	Internal	+	Other	MMAR_0840	mmpL2
1004013	Antisense	-	Other	MMAR_0840	mmpL2
1004157	Antisense	-	Other	MMAR_0840	mmpL2
1005784	Alternative	+	Other	MMAR_0842	hemA
1006118	Primary	+	-10 box	MMAR_0842	hemA
1006219	Antisense	-	Other	MMAR_0842	hemA
1008037	Internal	+	Other	MMAR_0843	hemC
1008573	Internal	+	Other	MMAR_0844	hemD
1010805	Primary	+	Other	MMAR_0846	-
1012944	Antisense	+	Other	MMAR_0851	-
1015635	Antisense	+	Other	MMAR_0851	-
1016210	Antisense	+	Other	MMAR_0851	-
1016281	Antisense	+	Other	MMAR_0851	-
1016883	Antisense	+	Other	MMAR_0851	-
1018845	Antisense	+	Other	MMAR_0851	-
1019491	Antisense	+	Other	MMAR_0851	-
1022621	Antisense	+	Other	MMAR_0851	-
1025241	Antisense	+	Other	MMAR_0851	-
1025887	Antisense	+	Other	MMAR_0851	-
1028469	Antisense	+	Other	MMAR_0851	-
1031673	Antisense	+	Other	MMAR_0851	-
1034027	Antisense	+	Other	MMAR_0851	-
1034880	Antisense	+	Other	MMAR_0851	-
1037544	Antisense	+	-10 box	MMAR_0851	-
1039086	Intergenic	+	Other	NA	-
1040078	Antisense	+	Other	MMAR_0852	cyp185A4
1040254	Antisense	+	-10 box	MMAR_0852	cyp185A4
1042979	Alternative	+	Other	MMAR_0854	-
1043100	Primary	+	Extended -10 box	MMAR_0854	-
1043847	Antisense	-	Other	MMAR_0854	-
1044097	Alternative	+	-10 box	MMAR_0855	-
1044335	Primary	+	-10 box	MMAR_0855	-
1044528	Alternative	+	-10 box	MMAR_0855	-
1045246	Internal	+	-10 box	MMAR_0855	-
1045479	Primary	-	Other	MMAR_0856	-
1045769	Antisense	+	Other	MMAR_0857	-
1048648	Internal	-	Other	MMAR_0858	-
1048817	Primary	+	-10 box	MMAR_0859	-
1049835	Primary	+	Other	MMAR_0860	ctpF
1052067	Antisense	-	Other	MMAR_0860	ctpF
1052207	Internal	+	Other	MMAR_0860	ctpF
1052635	Primary	+	-10 box	MMAR_0861	-
1054127	Antisense	-	Other	MMAR_0861	-
1054618	Primary	+	Other	MMAR_0862	gabP
1054963	Internal	+	Other	MMAR_0862	gabP
1057177	Alternative	-	Other	MMAR_0863	apbA
1057439	Primary	-	Other	MMAR_0863	apbA
1058238	Primary	-	Other	MMAR_0864	-
1058337	Primary	+	Other	MMAR_0866	-
1058973	Internal	-	Other	MMAR_0867	-
1060541	Primary	+	-10 box	MMAR_0869	-
1062003	Primary	+	Other	MMAR_0870	hemL
1066180	Antisense	-	Other	MMAR_0874	-
1066513	Internal	+	Other	MMAR_0874	-
1066900	Primary	+	-10 box	MMAR_0875	ccsB
1067768	Antisense	-	Other	MMAR_0875	ccsB
1068004	Primary	+	-10 box	MMAR_0876	-
1069565	Primary	-	-10 box	MMAR_0877	-
1069599	Primary	+	-10 box	MMAR_0878	-
1070494	Antisense	+	Other	MMAR_0879	fabH
1071002	Primary	-	Other	MMAR_0879	fabH
1071084	Alternative	-	-10 box	MMAR_0879	fabH
1071953	Internal	-	Other	MMAR_0880	menA
1072015	Internal	+	Other	MMAR_0881	pnp
1073147	Antisense	-	-10 box	MMAR_0882	galE3
1073529	Antisense	-	-10 box	MMAR_0882	galE3
1075437	Alternative	+	Other	MMAR_0884	-
1075537	Primary	+	-10 box	MMAR_0884	-
1075597	Alternative	+	Other	MMAR_0884	-
1075710	Alternative	+	-10 box	MMAR_0884	-
1075756	Primary	-	-10 box	MMAR_0883	-
1075945	Alternative	-	-10 box	MMAR_0883	-
1076102	Internal	+	Other	MMAR_0884	-
1080017	Antisense	+	Other	MMAR_0887	-
1080475	Primary	-	-10 box	MMAR_0887	-
1082028	Antisense	+	Other	MMAR_0890	-
1083539	Antisense	+	Other	MMAR_0891	pitA
1083556	Alternative	-	Other	MMAR_0891	pitA
1083667	Antisense	+	-10 box	MMAR_0892	-
1083871	Primary	-	Other	MMAR_0891	pitA
1084061	Primary	-	Other	MMAR_0892	-
1084753	Primary	-	-10 box	MMAR_0893	-
1085611	Primary	-	-10 box	MMAR_0894	-
1087075	Internal	-	-10 box	MMAR_0896	-
1087320	Primary	-	-10 box	MMAR_0896	-
1088965	Primary	-	-10 box	MMAR_0897	fadD8
1089054	Primary	+	-10 box	MMAR_0898	-
1089268	Alternative	-	Other	MMAR_0897	fadD8
1090091	Antisense	-	Other	MMAR_0898	-
1090109	Internal	+	Other	MMAR_0898	-
1090219	Antisense	-	Other	MMAR_0898	-
1091631	Primary	+	-10 box	MMAR_0900	bpoC
1092063	Alternative	+	-10 box	MMAR_0901	menD
1092483	Primary	+	Other	MMAR_0901	menD
1094774	Internal	+	Other	MMAR_0903	pimB
1097037	Antisense	-	Other	MMAR_0905	-
1098258	Internal	+	-10 box	MMAR_0906	-
1098495	Antisense	-	Other	MMAR_0906	-
1098981	Primary	+	Other	MMAR_0907	ubiE
1100056	Primary	-	-10 box	MMAR_0908	-
1100366	Antisense	+	-10 box	MMAR_0909	-
1100408	Alternative	-	Other	MMAR_0908	-
1100777	Primary	-	Other	MMAR_0909	-
1102069	Primary	-	Other	MMAR_0910	-
1102091	Primary	+	-10 box	MMAR_0911	grcC1
1102145	Internal	+	Other	MMAR_0911	grcC1
1103148	Primary	+	Other	MMAR_0912	hspX
1105820	Primary	-	-10 box	MMAR_0913	sulP
1105981	Alternative	-	Other	MMAR_0913	sulP
1106135	Alternative	-	-10 box	MMAR_0913	sulP
1106605	Internal	-	-10 box	MMAR_0914	sulP_1
1106635	Antisense	+	Other	MMAR_0914	sulP_1
1107245	Internal	-	Other	MMAR_0914	sulP_1
1107638	Primary	-	-10 box	MMAR_0914	sulP_1
1107888	Alternative	-	Other	MMAR_0914	sulP_1
1107969	Alternative	-	Other	MMAR_0914	sulP_1
1108775	Primary	-	-10 box	MMAR_0915	gpdA1
1108910	Alternative	-	-10 box	MMAR_0915	gpdA1
1111242	Internal	-	-10 box	MMAR_0917	-
1111406	Internal	-	Other	MMAR_0917	-
1111424	Antisense	+	Other	MMAR_0917	-
1111995	Primary	-	-10 box	MMAR_0917	-
1113139	Antisense	+	Other	MMAR_0918	-
1115749	Primary	-	-10 box	MMAR_0918	-
1116264	Internal	-	-10 box	MMAR_0919	rimL
1116413	Primary	-	-10 box	MMAR_0919	rimL
1117029	Primary	-	Other	MMAR_0920	-
1117051	Intergenic	+	-10 box	NA	-
1120130	Antisense	+	Other	MMAR_0922	-
1121528	Internal	-	-10 box	MMAR_0924	-
1121831	Primary	-	Extended -10 box	MMAR_0924	-
1124225	Internal	-	Other	MMAR_0926	-
1125599	Primary	-	-10 box	MMAR_0926	-
1125817	Primary	+	Other	MMAR_0927	-
1128731	Internal	-	Other	MMAR_0930	embR_2
1128821	Internal	-	-10 box	MMAR_0930	embR_2
1129184	Alternative	-	Other	MMAR_0930	embR_2
1129377	Primary	-	-10 box	MMAR_0930	embR_2
1131431	Antisense	-	-10 box	MMAR_0932	-
1132111	Internal	+	-10 box	MMAR_0932	-
1134424	Primary	+	-10 box	MMAR_0934	-
1135531	Primary	+	Other	MMAR_0935	-
1136450	Primary	+	-10 box	MMAR_0936	atsA_1
1137518	Antisense	-	Other	MMAR_0936	atsA_1
1140594	Primary	+	-10 box	MMAR_0938	cyp135B4
1140983	Internal	+	Other	MMAR_0938	cyp135B4
1142362	Internal	-	Other	MMAR_0939	-
1143139	Primary	-	Other	MMAR_0939	-
1143249	Primary	+	-10 box	MMAR_0940	galT
1145453	Primary	+	-10 box	MMAR_0942	-
1151102	Primary	+	Other	MMAR_0944	-
1153991	Primary	+	Other	MMAR_0946	-
1154267	Primary	-	-10 box	MMAR_0945	-
1154346	Internal	+	Other	MMAR_0946	-
1155035	Antisense	-	Other	MMAR_0946	-
1156769	Primary	-	Other	MMAR_0947	-
1157158	Primary	-	-10 box	MMAR_0948	-
1157873	Internal	-	-10 box	MMAR_0949	lppF
1158636	Primary	-	Other	MMAR_0949	lppF
1159507	Primary	-	-10 box	MMAR_0950	lpqN
1159708	Primary	+	Other	MMAR_0952	-
1160788	Antisense	-	Other	MMAR_0952	-
1162394	Internal	-	Other	MMAR_0953	-
1164804	Primary	-	Other	MMAR_0953	-
1166407	Primary	+	Other	MMAR_0955	-
1166524	Primary	-	-10 box	MMAR_0954	-
1166542	Alternative	+	-10 box	MMAR_0955	-
1168525	Antisense	+	Other	MMAR_0956	recD
1169012	Internal	-	Other	MMAR_0956	recD
1169518	Primary	-	-10 box	MMAR_0956	recD
1175850	Internal	-	Other	MMAR_0958	recC
1175990	Primary	-	-10 box	MMAR_0958	recC
1176040	Primary	+	Other	MMAR_0959	-
1176641	Primary	+	Other	MMAR_0961	-
1178884	Primary	-	Other	MMAR_0962	echA3
1179854	Primary	-	-10 box	MMAR_0963	-
1180161	Alternative	-	Other	MMAR_0963	-
1180421	Internal	-	Other	MMAR_0965	gloB
1180678	Primary	-	-10 box	MMAR_0965	gloB
1180811	Primary	+	-10 box	MMAR_0966	-
1180884	Internal	+	-10 box	MMAR_0966	-
1181066	Primary	+	Other	MMAR_0967	rpmG
1181186	Intergenic	-	-10 box	NA	-
1181625	Primary	+	-10 box	MMAR_0968	-
1183046	Primary	+	-10 box	MMAR_0971	secE
1184662	Primary	+	Other	MMAR_0973	rplK
1185057	Antisense	-	Other	MMAR_0973	rplK
1185118	Primary	+	-10 box	MMAR_0974	rplA
1188115	Antisense	+	-10 box	MMAR_0977	mmaA4
1189068	Primary	-	-10 box	MMAR_0977	mmaA4
1189354	Antisense	+	Other	MMAR_0978	mmaA3
1189937	Internal	-	Other	MMAR_0978	mmaA3
1190001	Primary	-	-10 box	MMAR_0978	mmaA3
1191506	Antisense	+	Other	MMAR_0980	mmaA1
1191979	Primary	-	-10 box	MMAR_0980	mmaA1
1193458	Primary	-	Other	MMAR_0981	lipG1
1194400	Primary	-	Other	MMAR_0982	-
1194509	Alternative	-	Other	MMAR_0982	-
1195449	Primary	-	Other	MMAR_0983	lipG2
1196911	Primary	-	-10 box	MMAR_0984	amiD
1197027	Primary	+	-10 box	MMAR_0985	-
1207317	Alternative	+	Other	MMAR_0990	rplJ
1207562	Primary	+	-10 box	MMAR_0990	rplJ
1209675	Primary	-	Extended -10 box	MMAR_0992	-
1211226	Primary	+	-10 box	MMAR_0994	mkl
1211376	Alternative	+	-10 box	MMAR_0994	mkl
1211795	Internal	+	Other	MMAR_0994	mkl
1211985	Internal	+	Other	MMAR_0994	mkl
1212683	Alternative	+	-10 box	MMAR_0995	rpoB
1212799	Primary	+	-10 box	MMAR_0995	rpoB
1213038	Antisense	-	-10 box	MMAR_0995	rpoB
1213467	Antisense	-	Other	MMAR_0995	rpoB
1216080	Antisense	-	Other	MMAR_0995	rpoB
1221515	Antisense	+	Other	MMAR_0997	-
1223000	Internal	-	Other	MMAR_0997	-
1223399	Primary	-	-10 box	MMAR_0997	-
1223532	Primary	+	-10 box	MMAR_0998	-
1224063	Alternative	+	Other	MMAR_0999	end
1224484	Primary	+	-10 box	MMAR_0999	end
1225307	Primary	+	-10 box	MMAR_1000	lpqP
1226217	Primary	+	-10 box	MMAR_1001	-
1227440	Primary	+	Other	MMAR_1002	echA4
1230754	Internal	-	Other	MMAR_1005	mmpL5
1230889	Antisense	+	Other	MMAR_1005	mmpL5
1231979	Antisense	+	-10 box	MMAR_1005	mmpL5
1232431	Antisense	+	Other	MMAR_1005	mmpL5
1233421	Alternative	+	-10 box	MMAR_1007	-
1233671	Primary	-	Other	MMAR_1005	mmpL5
1233841	Primary	-	-10 box	MMAR_1006	mmpS5
1233867	Primary	+	-10 box	MMAR_1007	-
1233923	Internal	+	Other	MMAR_1007	-
1234495	Antisense	+	Other	MMAR_1008	-
1234670	Internal	-	Other	MMAR_1008	-
1235366	Primary	-	-10 box	MMAR_1009	-
1235522	Primary	+	-10 box	MMAR_1010	-
1236333	Primary	+	-10 box	MMAR_1011	rpsL
1236535	Intergenic	-	-10 box	NA	-
1238366	Internal	+	Other	MMAR_1013	fusA1
1239748	Primary	+	-10 box	MMAR_1014	tuf
1241236	Primary	+	-10 box	MMAR_1015	-
1243059	Internal	+	Other	MMAR_1017	-
1245758	Alternative	+	Other	MMAR_1020	-
1246065	Alternative	-	Other	MMAR_1019	-
1246082	Primary	+	-10 box	MMAR_1020	-
1246119	Primary	-	Other	MMAR_1019	-
1248429	Internal	+	Other	MMAR_1022	lldD1
1248861	Antisense	-	Other	MMAR_1022	lldD1
1249089	Internal	+	-10 box	MMAR_1023	-
1249323	Primary	+	-10 box	MMAR_1024	-
1249565	Alternative	+	Other	MMAR_1024	-
1253296	Alternative	-	-10 box	MMAR_1026	-
1253608	Primary	-	-10 box	MMAR_1026	-
1255600	Intergenic	+	-10 box	NA	-
1260986	Internal	+	Other	MMAR_1029	-
1261046	Antisense	-	Other	MMAR_1029	-
1261392	Internal	+	Other	MMAR_1029	-
1262034	Antisense	-	Other	MMAR_1029	-
1262188	Internal	+	-10 box	MMAR_5549	-
1262377	Alternative	+	Other	MMAR_1030	rpsJ
1262503	Primary	+	-10 box	MMAR_1030	rpsJ
1263090	Intergenic	-	Other	NA	-
1264301	Antisense	-	Other	MMAR_1032	rplD
1267322	Primary	+	-10 box	MMAR_1039	rpmC
1268505	Internal	+	Other	MMAR_1041	atsA
1270593	Primary	+	-10 box	MMAR_1042	-
1271487	Primary	+	-10 box	MMAR_1043	-
1272440	Primary	+	Extended -10 box	MMAR_1044	-
1272973	Antisense	-	Other	MMAR_1044	-
1273306	Antisense	-	Other	MMAR_1044	-
1273501	Primary	+	-10 box	MMAR_1045	rplN
1278175	Internal	-	Other	MMAR_1055	-
1278931	Primary	-	-10 box	MMAR_1055	-
1279016	Primary	+	-10 box	MMAR_1056	ssp
1279409	Internal	+	-10 box	MMAR_1056	ssp
1280022	Antisense	-	Other	MMAR_1056	ssp
1281533	Antisense	+	Other	MMAR_1057	-
1281905	Primary	-	-10 box	MMAR_1057	-
1283666	Primary	-	Extended -10 box	MMAR_1059	-
1286542	Alternative	+	Other	MMAR_1063	-
1286618	Primary	+	-10 box	MMAR_1063	-
1289145	Primary	-	Other	MMAR_1065	serA2
1289175	Primary	+	-10 box	MMAR_1066	xylB
1290416	Alternative	+	Other	MMAR_1067	-
1290681	Primary	+	-10 box	MMAR_1067	-
1290893	Antisense	-	Other	MMAR_1067	-
1291656	Internal	-	-10 box	MMAR_1068	-
1293333	Primary	-	Other	MMAR_1069	-
1293342	Alternative	+	-10 box	MMAR_1070	secY
1293407	Primary	+	Extended -10 box	MMAR_1070	secY
1293580	Internal	+	-10 box	MMAR_1070	secY
1293889	Internal	+	Other	MMAR_1070	secY
1294777	Antisense	-	Other	MMAR_1070	secY
1296160	Primary	+	Other	MMAR_1073	sigL
1296748	Primary	+	-10 box	MMAR_1074	-
1297707	Primary	+	Other	MMAR_1075	-
1299795	Primary	-	-10 box	MMAR_1077	mmsB
1300247	Internal	-	Other	MMAR_1078	fadE9
1300961	Antisense	+	Other	MMAR_1079	mmsA
1302428	Primary	-	-10 box	MMAR_1079	mmsA
1303926	Internal	-	Other	MMAR_1080	-
1304181	Primary	-	-10 box	MMAR_1080	-
1305895	Primary	-	-10 box	MMAR_1082	rmlB
1306530	Antisense	+	Other	MMAR_1083	-
1306837	Primary	-	Other	MMAR_1083	-
1307779	Primary	+	-10 box	MMAR_1085	infA
1308607	Antisense	-	-10 box	MMAR_1087	rpsM
1314006	Antisense	+	Other	MMAR_1093	cycA
1314037	Primary	-	-10 box	MMAR_1093	cycA
1318600	Primary	-	-10 box	MMAR_1096	-
1319425	Primary	-	-10 box	MMAR_1097	cut4
1320260	Primary	-	-10 box	MMAR_1098	cut3
1322074	Antisense	+	Other	MMAR_1100	mycP4
1327177	Internal	+	Other	MMAR_1102	-
1328536	Internal	+	Other	MMAR_1103	-
1329622	Primary	+	Other	MMAR_1104	esxU
1330405	Primary	+	-10 box	MMAR_1106	rplM
1330506	Intergenic	-	-10 box	NA	-
1331532	Primary	+	Other	MMAR_1108	glmM
1336653	Primary	-	-10 box	MMAR_1112	-
1337122	Internal	-	-10 box	MMAR_1113	-
1337244	Primary	+	-10 box	MMAR_1114	glmS
1339958	Alternative	+	Other	MMAR_1116	-
1340082	Primary	+	Other	MMAR_1116	-
1340825	Internal	+	Other	MMAR_1117	-
1342286	Internal	+	Other	MMAR_1118	gadB
1342432	Antisense	-	-10 box	MMAR_1118	gadB
1343755	Primary	+	Other	MMAR_1119	alr
1345650	Alternative	+	-10 box	MMAR_1121	-
1345842	Primary	+	-10 box	MMAR_1121	-
1346494	Antisense	-	Other	MMAR_1122	-
1348734	Primary	+	-10 box	MMAR_1125	groES
1351061	Primary	+	Other	MMAR_1127	-
1351203	Alternative	+	-10 box	MMAR_1127	-
1354894	Primary	+	Other	MMAR_5550	-
1354945	Primary	-	-10 box	MMAR_1129	-
1356339	Antisense	+	Other	MMAR_1130	-
1357435	Primary	+	-10 box	MMAR_1131	-
1357812	Internal	+	Other	MMAR_1131	-
1357946	Antisense	-	Other	MMAR_1131	-
1359561	Primary	-	-10 box	MMAR_1132	whiB3
1359890	Alternative	+	-10 box	MMAR_1133	-
1359998	Primary	+	-10 box	MMAR_1133	-
1360902	Primary	+	-10 box	MMAR_1134	sigD
1360981	Internal	+	-10 box	MMAR_1134	sigD
1362054	Antisense	-	Other	MMAR_1135	-
1363058	Primary	-	-10 box	MMAR_1136	-
1363185	Primary	+	-10 box	MMAR_1137	guaB2
1363879	Internal	+	Other	MMAR_1137	guaB2
1366144	Internal	+	Other	MMAR_1139	-
1368051	Primary	+	Other	MMAR_1140	choD
1368121	Antisense	-	-10 box	MMAR_1140	choD
1370779	Primary	+	-10 box	MMAR_1142	-
1373816	Primary	-	-10 box	MMAR_1143	-
1374271	Internal	-	Other	MMAR_1144	-
1374534	Primary	-	Other	MMAR_1144	-
1375082	Intergenic	-	Extended -10 box	NA	-
1375100	Primary	+	Extended -10 box	MMAR_1145	-
1377349	Primary	+	Extended -10 box	MMAR_1147	-
1378108	Primary	+	-10 box	MMAR_1148	guaA
1379710	Intergenic	+	Other	NA	-
1379833	Internal	-	Other	MMAR_1149	-
1380416	Internal	-	Other	MMAR_1149	-
1380489	Primary	+	Other	MMAR_1150	-
1383801	Primary	-	-10 box	MMAR_1152	iunH
1385858	Primary	-	Other	MMAR_1153	acrA1
1386611	Primary	-	Other	MMAR_1154	lpqD
1386670	Primary	+	-10 box	MMAR_1155	-
1386861	Alternative	-	-10 box	MMAR_1154	lpqD
1386922	Internal	+	Other	MMAR_1155	-
1388710	Antisense	+	Other	MMAR_1156	otsB2
1388812	Primary	-	Other	MMAR_1156	otsB2
1389223	Antisense	+	-10 box	MMAR_1157	-
1390178	Primary	-	-10 box	MMAR_1157	-
1394137	Primary	-	-10 box	MMAR_1159	-
1394170	Primary	+	-10 box	MMAR_1160	-
1399215	Primary	-	Other	MMAR_1163	spoU
1399229	Primary	+	Other	MMAR_1164	-
1399894	Primary	+	Other	MMAR_1165	-
1403381	Alternative	+	Other	MMAR_1168	-
1403461	Primary	+	Other	MMAR_1168	-
1407084	Antisense	-	-10 box	MMAR_1170	fadD29_1
1409783	Primary	+	-10 box	MMAR_1172	-
1411327	Internal	-	Other	MMAR_1173	-
1413711	Primary	-	-10 box	MMAR_1173	-
1414054	Alternative	-	Other	MMAR_1173	-
1416161	Internal	-	Other	MMAR_1174	-
1416358	Primary	-	-10 box	MMAR_1174	-
1416639	Intergenic	+	Other	NA	-
1417927	Primary	-	-10 box	MMAR_1175	-
1418035	Primary	+	Other	MMAR_1176	folD
1419293	Internal	-	-10 box	MMAR_1178	-
1419647	Primary	-	Other	MMAR_1178	-
1419761	Alternative	+	Other	MMAR_1179	-
1419840	Primary	+	Other	MMAR_1179	-
1421534	Primary	+	-10 box	MMAR_1180	-
1422279	Internal	+	-10 box	MMAR_1180	-
1424749	Antisense	-	Other	MMAR_1180	-
1429995	Internal	+	-10 box	MMAR_1180	-
1432088	Primary	-	Other	MMAR_1181	-
1432644	Internal	-	-10 box	MMAR_1183	-
1435594	Primary	-	-10 box	MMAR_1185	metC
1435692	Primary	+	-10 box	MMAR_1186	icd1
1437149	Antisense	+	Other	MMAR_1187	-
1437855	Primary	-	-10 box	MMAR_1187	-
1437934	Primary	+	Other	MMAR_1188	trpS
1438521	Primary	+	Other	MMAR_1189	-
1438969	Internal	+	-10 box	MMAR_1189	-
1439839	Antisense	-	-10 box	MMAR_1189	-
1442646	Primary	-	Other	MMAR_1191	sugI
1443203	Antisense	+	Other	MMAR_1192	dacC
1443951	Primary	-	-10 box	MMAR_1192	dacC
1449748	Primary	-	-10 box	MMAR_1195	-
1449984	Primary	+	-10 box	MMAR_1196	sigJ
1451414	Primary	+	Other	MMAR_1198	-
1459164	Antisense	+	Other	MMAR_1201	sdhA
1459876	Antisense	+	Other	MMAR_1202	sdhD
1460085	Antisense	+	Other	MMAR_1202	sdhD
1460748	Primary	-	-10 box	MMAR_1203	sdhC
1460834	Primary	+	-10 box	MMAR_1204	cdd
1461002	Alternative	-	Other	MMAR_1203	sdhC
1461019	Primary	+	Other	MMAR_1205	deoA
1461787	Internal	+	Other	MMAR_1205	deoA
1462301	Primary	+	Other	MMAR_1206	add
1462569	Antisense	-	-10 box	MMAR_1206	add
1463984	Internal	-	Other	MMAR_1207	-
1466296	Antisense	+	Other	MMAR_1207	-
1466539	Primary	-	-10 box	MMAR_1207	-
1466540	Intergenic	+	-10 box	NA	-
1469681	Primary	-	Other	MMAR_1208	-
1469750	Alternative	+	-10 box	MMAR_1209	-
1469836	Primary	+	Other	MMAR_1209	-
1470593	Primary	+	-10 box	MMAR_1210	alc
1471488	Internal	+	Other	MMAR_1210	alc
1476090	Primary	+	-10 box	MMAR_1214	-
1477712	Internal	-	Other	MMAR_1215	-
1478449	Primary	-	-10 box	MMAR_1215	-
1479385	Primary	-	-10 box	MMAR_1216	-
1479471	Primary	+	-10 box	MMAR_1217	upp
1481876	Antisense	+	Other	MMAR_1219	deoD
1482493	Primary	-	-10 box	MMAR_1219	deoD
1482504	Alternative	+	Other	MMAR_1220	amiB1
1482566	Alternative	-	Other	MMAR_1219	deoD
1482576	Primary	+	Other	MMAR_1220	amiB1
1486493	Primary	-	-10 box	MMAR_1223	-
1486616	Alternative	-	-10 box	MMAR_1223	-
1486633	Primary	+	-10 box	MMAR_1224	lpdA
1488088	Primary	+	-10 box	MMAR_1225	glpD2
1489010	Antisense	-	Other	MMAR_1225	glpD2
1490172	Intergenic	-	-10 box	NA	-
1495257	Antisense	+	-10 box	MMAR_1228	ctpH_1
1497185	Primary	-	-10 box	MMAR_1228	ctpH_1
1497585	Internal	+	Other	MMAR_1229	phoY1
1498110	Primary	+	Other	MMAR_1230	corA_1
1499264	Primary	+	-10 box	MMAR_1231	-
1499526	Internal	+	-10 box	MMAR_1231	-
1503654	Primary	+	Extended -10 box	MMAR_1234	phoS2_1
1504603	Primary	+	-10 box	MMAR_1235	-
1506088	Primary	+	-10 box	MMAR_1236	lpqC
1506854	Antisense	-	Other	MMAR_1236	lpqC
1512407	Primary	-	-10 box	MMAR_1238	lhr
1513114	Primary	-	-10 box	MMAR_1239	-
1514543	Internal	-	Other	MMAR_1240	pcd
1516060	Primary	+	-10 box	MMAR_1242	-
1516200	Internal	+	Other	MMAR_1242	-
1516566	Primary	+	-10 box	MMAR_1243	lat
1517201	Internal	+	-10 box	MMAR_1243	lat
1517819	Primary	+	-10 box	MMAR_1244	-
1517900	Alternative	+	Other	MMAR_1244	-
1517953	Alternative	+	Other	MMAR_1244	-
1518509	Primary	+	-10 box	MMAR_1246	-
1519194	Primary	+	Other	MMAR_1247	rsbW
1519240	Antisense	-	-10 box	MMAR_1247	rsbW
1520572	Internal	-	Other	MMAR_1249	-
1520991	Internal	-	Other	MMAR_1249	-
1521174	Primary	-	-10 box	MMAR_1249	-
1521246	Alternative	-	-10 box	MMAR_1249	-
1524197	Internal	+	Other	MMAR_1250	-
1528266	Antisense	-	-10 box	MMAR_1250	-
1530782	Antisense	-	-10 box	MMAR_1250	-
1533112	Primary	-	-10 box	MMAR_1251	accA3
1534483	Primary	-	-10 box	MMAR_1253	sseA
1535392	Primary	-	-10 box	MMAR_1254	-
1537130	Primary	-	-10 box	MMAR_1256	accD5
1537278	Primary	+	-10 box	MMAR_1257	birA
1538171	Primary	+	-10 box	MMAR_1258	-
1539208	Internal	-	-10 box	MMAR_1259	-
1539270	Primary	+	Other	MMAR_1260	purK
1539361	Alternative	-	-10 box	MMAR_1259	-
1539435	Internal	+	Other	MMAR_1260	purK
1539450	Primary	-	Other	MMAR_1259	-
1540600	Primary	+	Other	MMAR_1261	purE
1540673	Internal	+	Other	MMAR_1261	purE
1541144	Primary	+	-10 box	MMAR_1262	fadE25
1545727	Internal	+	Other	MMAR_1265	-
1546114	Antisense	+	-10 box	MMAR_1266	sulP_2
1546425	Internal	-	-10 box	MMAR_1266	sulP_2
1547522	Internal	-	-10 box	MMAR_1266	sulP_2
1547552	Antisense	+	Other	MMAR_1266	sulP_2
1548272	Primary	-	Other	MMAR_1266	sulP_2
1549627	Primary	-	Other	MMAR_1267	-
1550397	Primary	-	-10 box	MMAR_1268	-
1552247	Internal	+	-10 box	MMAR_1270	-
1555516	Primary	-	Extended -10 box	MMAR_1272	-
1557769	Primary	-	Other	MMAR_1274	-
1557779	Primary	+	-10 box	MMAR_1275	rmlD
1558186	Alternative	-	-10 box	MMAR_1274	-
1558748	Primary	+	-10 box	MMAR_1276	wbbL1
1559586	Primary	+	-10 box	MMAR_1277	manB
1560158	Antisense	-	Other	MMAR_1277	manB
1560172	Internal	+	Other	MMAR_1277	manB
1560855	Antisense	+	Other	MMAR_1278	-
1562282	Internal	-	Other	MMAR_1279	-
1562442	Internal	-	-10 box	MMAR_1279	-
1562873	Primary	-	Other	MMAR_1279	-
1564985	Antisense	+	-10 box	MMAR_1281	fbiA
1565176	Alternative	+	Other	MMAR_1282	whiB2
1565252	Primary	-	-10 box	MMAR_1281	fbiA
1565332	Alternative	+	-10 box	MMAR_1282	whiB2
1565443	Alternative	-	-10 box	MMAR_1281	fbiA
1565510	Primary	+	Other	MMAR_1282	whiB2
1566597	Internal	-	-10 box	MMAR_1283	-
1566683	Primary	-	-10 box	MMAR_1283	-
1566686	Internal	+	-10 box	MMAR_1284	-
1567242	Primary	+	-10 box	MMAR_1285	manB
1567298	Antisense	-	Other	MMAR_1285	manB
1567897	Internal	+	Other	MMAR_1285	manB
1568476	Antisense	-	Other	MMAR_1285	manB
1568492	Primary	+	Other	MMAR_1286	-
1569741	Primary	+	Other	MMAR_1287	manA
1569802	Internal	+	Other	MMAR_1287	manA
1571274	Antisense	+	Other	MMAR_1288	-
1572419	Primary	-	-10 box	MMAR_1288	-
1573116	Internal	-	Other	MMAR_1289	-
1573844	Primary	-	-10 box	MMAR_1289	-
1573874	Primary	+	-10 box	MMAR_1290	-
1574048	Internal	+	-10 box	MMAR_1290	-
1577141	Internal	+	-10 box	MMAR_1294	-
1577783	Primary	+	-10 box	MMAR_1295	sahH
1578227	Antisense	-	-10 box	MMAR_1295	sahH
1581214	Internal	+	-10 box	MMAR_1297	-
1581288	Internal	+	-10 box	MMAR_1297	-
1582821	Primary	+	-10 box	MMAR_1298	tmk
1582909	Antisense	-	Other	MMAR_1298	tmk
1582933	Internal	+	Other	MMAR_1298	tmk
1583554	Primary	+	Other	MMAR_1299	mtrA
1584073	Primary	+	Other	MMAR_1300	mtrB
1587503	Alternative	+	Other	MMAR_1302	-
1587660	Alternative	+	Other	MMAR_1302	-
1587783	Primary	+	-10 box	MMAR_1302	-
1589418	Primary	+	Other	MMAR_1304	-
1589646	Antisense	-	-10 box	MMAR_1304	-
1590394	Primary	+	-10 box	MMAR_1305	secA1
1591084	Antisense	-	Other	MMAR_1305	secA1
1593333	Primary	+	-10 box	MMAR_1306	-
1595981	Antisense	-	Other	MMAR_1306	-
1596659	Primary	+	Other	MMAR_1307	-
1597216	Alternative	+	-10 box	MMAR_1308	-
1597463	Primary	+	-10 box	MMAR_1308	-
1597921	Primary	+	-10 box	MMAR_1309	-
1599762	Internal	-	Other	MMAR_1310	-
1599841	Primary	+	-10 box	MMAR_1311	-
1600245	Internal	+	Other	MMAR_1311	-
1601341	Primary	+	-10 box	MMAR_1312	pvdS
1601758	Internal	+	Other	MMAR_1312	pvdS
1602854	Primary	+	-10 box	MMAR_1314	-
1604121	Primary	+	Extended -10 box	MMAR_1315	desA3
1605625	Intergenic	-	Extended -10 box	NA	-
1607838	Internal	-	-10 box	MMAR_1317	fadA6_4
1608206	Primary	-	-10 box	MMAR_1317	fadA6_4
1608251	Primary	+	-10 box	MMAR_1318	-
1611019	Primary	-	Other	MMAR_1320	aroA
1611074	Internal	+	Other	MMAR_1321	-
1611959	Antisense	-	Other	MMAR_1322	fadB3
1612894	Primary	+	-10 box	MMAR_1323	-
1614370	Internal	+	Other	MMAR_5565	-
1616043	Antisense	-	Other	MMAR_1324	-
1622977	Antisense	-	Other	MMAR_1329	-
1625604	Internal	+	Other	MMAR_1331	-
1627292	Primary	-	-10 box	MMAR_1333	-
1627335	Alternative	+	Other	MMAR_1334	sigH
1627480	Primary	+	-10 box	MMAR_1334	sigH
1628029	Primary	+	Other	MMAR_1335	-
1628325	Internal	+	-10 box	MMAR_1335	-
1628742	Alternative	+	Other	MMAR_1336	-
1628783	Intergenic	-	Other	NA	-
1628865	Primary	+	-10 box	MMAR_1336	-
1631146	Primary	-	Other	MMAR_1338	whiB1
1631208	Alternative	-	-10 box	MMAR_1338	whiB1
1631361	Alternative	-	-10 box	MMAR_1338	whiB1
1632253	Primary	-	-10 box	MMAR_1339	-
1632378	Primary	+	-10 box	MMAR_1340	-
1633565	Primary	-	Extended -10 box	MMAR_1341	-
1634663	Primary	-	-10 box	MMAR_1342	entC
1634938	Internal	-	Other	MMAR_1343	gpm2
1635013	Primary	+	Other	MMAR_1344	-
1637794	Internal	-	Other	MMAR_1346	rhlE
1637956	Antisense	+	Other	MMAR_1346	rhlE
1638658	Alternative	+	Other	MMAR_1347	-
1638812	Primary	-	-10 box	MMAR_1346	rhlE
1638881	Primary	+	-10 box	MMAR_1347	-
1639218	Internal	+	Other	MMAR_1347	-
1640383	Internal	-	-10 box	MMAR_1348	-
1640920	Primary	-	Other	MMAR_1348	-
1641266	Alternative	+	-10 box	MMAR_1351	-
1641565	Primary	-	-10 box	MMAR_1350	-
1641619	Alternative	-	-10 box	MMAR_1350	-
1641695	Primary	+	Other	MMAR_1351	-
1642130	Internal	+	Other	MMAR_1351	-
1642804	Primary	+	Other	MMAR_1352	moeB1
1642969	Antisense	-	Other	MMAR_1352	moeB1
1642973	Internal	+	-10 box	MMAR_1352	moeB1
1643361	Antisense	-	-10 box	MMAR_1352	moeB1
1644078	Alternative	+	Other	MMAR_1353	-
1644139	Primary	+	-10 box	MMAR_1353	-
1645527	Primary	-	Other	MMAR_1354	-
1646086	Primary	-	Other	MMAR_1355	lipV
1646389	Alternative	+	Other	MMAR_1357	-
1646401	Alternative	-	-10 box	MMAR_1356	-
1646453	Primary	-	-10 box	MMAR_1356	-
1646472	Primary	+	-10 box	MMAR_1357	-
1647530	Primary	+	Other	MMAR_1358	-
1654024	Primary	+	Other	MMAR_1360	-
1654294	Internal	+	Other	MMAR_1360	-
1654512	Internal	+	Other	MMAR_1360	-
1655311	Internal	+	-10 box	MMAR_1361	nudC
1656304	Internal	-	-10 box	MMAR_1362	lpqQ
1657042	Alternative	-	-10 box	MMAR_1362	lpqQ
1657053	Primary	+	Other	MMAR_1364	uvrD2
1657295	Primary	-	-10 box	MMAR_1362	lpqQ
1657346	Alternative	-	-10 box	MMAR_1362	lpqQ
1657400	Primary	-	-10 box	MMAR_1363	-
1657552	Internal	+	Other	MMAR_1364	uvrD2
1657881	Internal	+	Other	MMAR_1364	uvrD2
1657991	Internal	+	Extended -10 box	MMAR_1364	uvrD2
1658257	Antisense	-	Other	MMAR_1364	uvrD2
1659716	Primary	+	-10 box	MMAR_1365	whiB7
1661777	Internal	-	-10 box	MMAR_1366	-
1661928	Primary	+	-10 box	MMAR_1367	-
1664455	Internal	-	-10 box	MMAR_1369	-
1664515	Primary	+	Other	MMAR_1370	-
1664533	Primary	-	-10 box	MMAR_1369	-
1664702	Alternative	-	-10 box	MMAR_1369	-
1665602	Primary	+	-10 box	MMAR_1371	-
1667262	Antisense	-	Other	MMAR_1371	-
1668324	Internal	+	Other	MMAR_1371	-
1669843	Primary	-	-10 box	MMAR_1372	-
1670062	Primary	+	-10 box	MMAR_1373	-
1670222	Alternative	+	-10 box	MMAR_1373	-
1672268	Primary	+	Other	MMAR_1374	-
1673295	Antisense	-	Other	MMAR_1375	atsD_1
1675328	Primary	+	-10 box	MMAR_1376	-
1675564	Antisense	-	-10 box	MMAR_1376	-
1679266	Antisense	-	Other	MMAR_1379	-
1679379	Antisense	-	Other	MMAR_1379	-
1680200	Antisense	-	Other	MMAR_1380	-
1682418	Primary	+	Other	MMAR_1383	-
1683197	Primary	+	-10 box	MMAR_1384	-
1683652	Alternative	+	Other	MMAR_1385	-
1683982	Primary	+	-10 box	MMAR_1385	-
1684269	Antisense	-	Other	MMAR_1385	-
1684275	Primary	+	Other	MMAR_1386	-
1684916	Antisense	+	Other	MMAR_1387	-
1685863	Antisense	+	Other	MMAR_1387	-
1686235	Primary	-	Other	MMAR_1387	-
1686353	Primary	+	-10 box	MMAR_1388	hpx
1688349	Internal	-	-10 box	MMAR_1389	aofH
1688615	Internal	-	Other	MMAR_1389	aofH
1688717	Primary	-	-10 box	MMAR_1389	aofH
1688762	Primary	+	-10 box	MMAR_1390	-
1692539	Primary	-	-10 box	MMAR_1391	-
1692698	Alternative	-	Other	MMAR_1391	-
1693808	Antisense	+	Other	MMAR_1393	-
1694931	Primary	+	-10 box	MMAR_1394	-
1694994	Primary	-	Other	MMAR_1393	-
1695206	Alternative	-	Other	MMAR_1393	-
1697962	Primary	+	-10 box	MMAR_1397	-
1698161	Alternative	+	-10 box	MMAR_1397	-
1698674	Antisense	-	Other	MMAR_1397	-
1699631	Primary	+	Other	MMAR_1399	moxR3
1702535	Primary	+	-10 box	MMAR_1402	-
1702919	Internal	+	Other	MMAR_1402	-
1706099	Primary	+	-10 box	MMAR_1404	-
1710118	Internal	-	-10 box	MMAR_1406	-
1712246	Primary	+	-10 box	MMAR_5541	-
1764110	Antisense	+	-10 box	MMAR_5540	-
1764425	Intergenic	+	-10 box	NA	-
1779374	Alternative	+	-10 box	MMAR_1469	-
1779474	Primary	+	Other	MMAR_1469	-
1780456	Internal	+	-10 box	MMAR_1469	-
1784158	Internal	-	Other	MMAR_1471	nuoM
1784665	Internal	-	Other	MMAR_1471	nuoM
1786794	Primary	-	Other	MMAR_1472	nuoL
1791619	Internal	-	Other	MMAR_1477	nuoG
1794697	Antisense	+	Other	MMAR_1480	nuoD
1794955	Internal	-	Other	MMAR_1480	nuoD
1795026	Internal	-	-10 box	MMAR_1480	nuoD
1795843	Antisense	+	Other	MMAR_1481	nuoC
1796780	Primary	-	-10 box	MMAR_1482	nuoB
1797009	Alternative	+	Other	MMAR_1484	-
1797022	Internal	-	Other	MMAR_1483	nuoA
1797114	Internal	-	-10 box	MMAR_1483	nuoA
1797367	Primary	+	Extended -10 box	MMAR_1484	-
1797439	Alternative	+	Other	MMAR_1484	-
1800986	Internal	-	-10 box	MMAR_1486	-
1801591	Internal	-	Other	MMAR_1487	-
1801820	Primary	-	Other	MMAR_1487	-
1806344	Primary	-	Other	MMAR_1493	-
1806437	Alternative	-	Other	MMAR_1493	-
1807542	Primary	-	-10 box	MMAR_1494	-
1808926	Antisense	+	Other	MMAR_1496	-
1809916	Primary	+	-10 box	MMAR_1497	-
1811678	Antisense	-	Other	MMAR_1497	-
1811813	Antisense	-	Other	MMAR_1497	-
1812971	Primary	-	-10 box	MMAR_1498	fadB4
1813981	Primary	-	-10 box	MMAR_1499	-
1818085	Antisense	+	Other	MMAR_1503	-
1818634	Primary	+	-10 box	MMAR_1504	-
1821384	Primary	+	Other	MMAR_1507	-
1821572	Internal	+	Other	MMAR_1507	-
1824521	Antisense	+	Other	MMAR_1509	fadE23
1825129	Intergenic	+	-10 box	NA	-
1826575	Primary	-	-10 box	MMAR_1510	fadE24
1827258	Internal	-	Other	MMAR_1511	-
1827412	Primary	-	Other	MMAR_1511	-
1827436	Primary	+	-10 box	MMAR_1512	-
1828292	Antisense	+	Other	MMAR_1513	-
1829432	Primary	-	Other	MMAR_1513	-
1829731	Antisense	+	Other	MMAR_1514	-
1830526	Internal	-	Other	MMAR_1514	-
1830807	Primary	-	-10 box	MMAR_1514	-
1831244	Intergenic	-	-10 box	NA	-
1831281	Alternative	+	Other	MMAR_1515	-
1831533	Primary	+	-10 box	MMAR_1515	-
1832416	Internal	+	Other	MMAR_1516	devR
1832692	Primary	+	-10 box	MMAR_1517	devS
1835839	Primary	-	Other	MMAR_1518	-
1835928	Primary	+	Other	MMAR_1519	-
1836715	Internal	+	Other	MMAR_1519	-
1838315	Primary	-	-10 box	MMAR_1521	-
1839300	Primary	-	-10 box	MMAR_1522	-
1840744	Antisense	-	Other	MMAR_1523	-
1840846	Primary	+	Other	MMAR_1524	-
1842898	Antisense	+	Other	MMAR_1526	fprA_1
1844105	Primary	-	-10 box	MMAR_1526	fprA_1
1844154	Primary	+	-10 box	MMAR_1527	prfB
1845048	Primary	+	Other	MMAR_1528	-
1845303	Antisense	-	Other	MMAR_1528	-
1846001	Antisense	-	-10 box	MMAR_1528	-
1846789	Primary	+	-10 box	MMAR_1530	ftsE
1846793	Antisense	-	Other	MMAR_1530	ftsE
1846888	Internal	+	Other	MMAR_1530	ftsE
1847334	Primary	+	Other	MMAR_1531	ftsX
1847745	Internal	+	Other	MMAR_1531	ftsX
1850253	Antisense	+	-10 box	MMAR_1534	-
1852225	Primary	-	-10 box	MMAR_1534	-
1852415	Primary	+	Other	MMAR_1535	-
1852990	Antisense	-	-10 box	MMAR_1535	-
1854756	Primary	+	-10 box	MMAR_1537	-
1855640	Internal	+	Other	MMAR_5496	MMAR_5496
1857908	Internal	-	-10 box	MMAR_1538	-
1858121	Primary	-	Other	MMAR_1538	-
1858714	Internal	-	Other	MMAR_1540	-
1858829	Alternative	+	Other	MMAR_1541	-
1858991	Primary	-	-10 box	MMAR_1540	-
1859086	Alternative	-	Other	MMAR_1540	-
1859199	Primary	+	-10 box	MMAR_1541	-
1860810	Primary	-	Other	MMAR_1542	-
1862223	Primary	-	-10 box	MMAR_1544	-
1862266	Primary	+	Other	MMAR_1545	-
1863285	Internal	-	Other	MMAR_1546	-
1864010	Primary	+	-10 box	MMAR_1547	-
1864772	Antisense	-	-10 box	MMAR_1547	-
1865193	Antisense	-	Other	MMAR_1547	-
1865754	Primary	+	Other	MMAR_1548	glsA
1865872	Antisense	-	-10 box	MMAR_1548	glsA
1866463	Alternative	+	Other	MMAR_1549	-
1866810	Primary	+	Other	MMAR_1549	-
1869348	Primary	-	-10 box	MMAR_1550	-
1869826	Internal	-	Other	MMAR_1551	-
1870529	Primary	-	-10 box	MMAR_1551	-
1870609	Primary	+	-10 box	MMAR_1552	-
1871048	Primary	+	Other	MMAR_1553	-
1872768	Alternative	-	-10 box	MMAR_1554	-
1872877	Primary	-	-10 box	MMAR_1554	-
1872974	Intergenic	+	-10 box	NA	-
1873508	Primary	-	-10 box	MMAR_1555	-
1873560	Primary	+	Extended -10 box	MMAR_1556	-
1875624	Primary	+	Other	MMAR_1558	-
1875853	Internal	+	Other	MMAR_1558	-
1878275	Primary	-	-10 box	MMAR_1559	-
1879703	Primary	-	-10 box	MMAR_1560	-
1881595	Antisense	+	-10 box	MMAR_1563	-
1882466	Antisense	+	Other	MMAR_1564	cyp276A1
1883107	Primary	-	Other	MMAR_1564	cyp276A1
1885608	Antisense	+	-10 box	MMAR_1566	miaB
1886470	Primary	+	-10 box	MMAR_1567	-
1887258	Internal	+	Other	MMAR_1567	-
1887566	Antisense	+	Other	MMAR_1568	-
1889710	Internal	-	-10 box	MMAR_1570	-
1891462	Primary	-	Other	MMAR_1571	-
1893247	Internal	-	Other	MMAR_1573	-
1894013	Primary	-	-10 box	MMAR_1573	-
1894077	Primary	+	Other	MMAR_1574	-
1895297	Primary	+	-10 box	MMAR_1576	-
1895492	Alternative	+	-10 box	MMAR_1576	-
1897879	Primary	-	Other	MMAR_1577	-
1898197	Primary	-	-10 box	MMAR_1578	-
1899738	Antisense	+	Other	MMAR_1579	-
1899984	Primary	-	Other	MMAR_1579	-
1902594	Antisense	+	-10 box	MMAR_1581	-
1903141	Alternative	+	Other	MMAR_1582	-
1903321	Alternative	+	Other	MMAR_1582	-
1903478	Primary	+	-10 box	MMAR_1582	-
1904563	Alternative	+	Other	MMAR_1583	citE_2
1904821	Primary	+	-10 box	MMAR_1583	citE_2
1905535	Internal	+	Other	MMAR_1583	citE_2
1907077	Primary	-	Extended -10 box	MMAR_1584	-
1907135	Primary	+	-10 box	MMAR_1585	-
1907533	Primary	+	Other	MMAR_1586	-
1908422	Primary	+	-10 box	MMAR_1587	-
1908713	Antisense	-	-10 box	MMAR_1587	-
1910965	Alternative	-	-10 box	MMAR_1590	-
1911058	Primary	+	Other	MMAR_1591	pgmA
1911138	Primary	-	Other	MMAR_1590	-
1912041	Antisense	-	Other	MMAR_1591	pgmA
1931703	Internal	+	Other	MMAR_1595	-
1934629	Primary	+	-10 box	MMAR_1598	-
1935809	Primary	+	-10 box	MMAR_1600	-
1936992	Primary	-	Extended -10 box	MMAR_1601	-
1938082	Internal	+	Other	MMAR_1602	-
1938891	Internal	+	-10 box	MMAR_1602	-
1940602	Primary	-	-10 box	MMAR_1603	-
1942021	Antisense	-	Other	MMAR_1605	-
1943276	Primary	+	Other	MMAR_1606	-
1945716	Internal	+	-10 box	MMAR_1607	putA_2
1946447	Intergenic	+	-10 box	NA	-
1948334	Primary	-	-10 box	MMAR_1608	-
1949265	Primary	-	Other	MMAR_1610	-
1949554	Antisense	+	Other	MMAR_1611	-
1950345	Primary	-	-10 box	MMAR_1612	mmr
1953508	Primary	-	-10 box	MMAR_1615	dnaK1
1954178	Internal	-	Other	MMAR_1616	cstA
1954617	Antisense	+	Other	MMAR_1616	cstA
1956588	Antisense	-	Other	MMAR_1618	cueO
1957797	Antisense	-	Other	MMAR_1618	cueO
1958844	Primary	+	-10 box	MMAR_1620	-
1960327	Primary	-	-10 box	MMAR_1621	-
1962407	Primary	-	-10 box	MMAR_1623	ligB
1962483	Primary	+	-10 box	MMAR_1624	-
1966315	Primary	-	Other	MMAR_1626	-
1967629	Primary	+	-10 box	MMAR_1629	-
1967682	Primary	-	-10 box	MMAR_1628	-
1968864	Primary	+	Other	MMAR_1630	-
1970734	Internal	+	Other	MMAR_1631	-
1971485	Alternative	+	-10 box	MMAR_1633	-
1971673	Internal	-	-10 box	MMAR_1632	-
1971805	Primary	+	-10 box	MMAR_1633	-
1973767	Internal	-	Other	MMAR_1634	cyp136A2
1974074	Primary	+	Other	MMAR_1635	-
1974808	Primary	+	-10 box	MMAR_1636	-
1975156	Internal	+	Other	MMAR_1636	-
1976346	Primary	-	-10 box	MMAR_1637	-
1976395	Primary	+	Other	MMAR_1638	-
1977144	Primary	+	Other	MMAR_1639	-
1978198	Internal	+	Other	MMAR_1639	-
1980090	Antisense	-	-10 box	MMAR_1639	-
1985622	Internal	+	-10 box	MMAR_1639	-
1986018	Primary	+	-10 box	MMAR_1640	nrdH
1987289	Antisense	-	Other	MMAR_1642	nrdE
1989187	Primary	+	Other	MMAR_1643	-
1990002	Primary	+	Other	MMAR_1644	-
1990059	Alternative	+	-10 box	MMAR_1644	-
1991196	Internal	+	-10 box	MMAR_1644	-
1991334	Internal	+	Other	MMAR_1644	-
1992745	Primary	+	-10 box	MMAR_1647	nrdF
1992835	Internal	+	Other	MMAR_1647	nrdF
1993908	Internal	+	-10 box	MMAR_1648	-
1995406	Alternative	-	-10 box	MMAR_1649	adh
1995600	Primary	-	-10 box	MMAR_1649	adh
1996553	Primary	-	Extended -10 box	MMAR_1650	fecB
1996622	Alternative	-	Other	MMAR_1650	fecB
1996681	Primary	+	-10 box	MMAR_1651	ctaD
1999875	Primary	+	Extended -10 box	MMAR_1653	-
2002055	Antisense	-	Other	MMAR_1655	-
2004360	Internal	+	Other	MMAR_1658	hycQ
2006359	Internal	+	-10 box	MMAR_1659	hycE
2007416	Primary	+	Other	MMAR_1660	-
2008122	Antisense	-	Other	MMAR_1660	-
2009878	Primary	+	-10 box	MMAR_1663	-
2012084	Primary	+	-10 box	MMAR_1665	-
2012725	Antisense	-	Other	MMAR_1665	-
2013214	Primary	-	Other	MMAR_1666	-
2014232	Alternative	+	Other	MMAR_1668	-
2014609	Primary	-	-10 box	MMAR_1667	-
2014620	Alternative	+	Other	MMAR_1668	-
2014724	Primary	+	-10 box	MMAR_1668	-
2016913	Primary	-	-10 box	MMAR_1670	-
2016935	Intergenic	+	-10 box	NA	-
2017041	Antisense	+	-10 box	MMAR_1671	phrI
2018896	Primary	-	-10 box	MMAR_1672	-
2019134	Antisense	+	-10 box	MMAR_1673	-
2020190	Antisense	+	Other	MMAR_1673	-
2020902	Primary	-	Other	MMAR_1673	-
2020990	Alternative	-	-10 box	MMAR_1673	-
2021010	Primary	+	-10 box	MMAR_1674	ampC
2021102	Alternative	+	-10 box	MMAR_1674	ampC
2022445	Internal	+	-10 box	MMAR_1675	-
2023386	Primary	-	-10 box	MMAR_1676	-
2023498	Primary	+	-10 box	MMAR_1677	-
2023746	Internal	+	-10 box	MMAR_1677	-
2023892	Alternative	+	-10 box	MMAR_1678	-
2024185	Primary	+	-10 box	MMAR_1678	-
2024256	Alternative	+	-10 box	MMAR_1678	-
2024505	Internal	+	Other	MMAR_1678	-
2026406	Primary	-	-10 box	MMAR_1679	-
2026473	Primary	+	Other	MMAR_1680	-
2031196	Primary	-	-10 box	MMAR_1683	-
2031354	Primary	+	-10 box	MMAR_1684	fixA
2031974	Antisense	-	Other	MMAR_1684	fixA
2035198	Internal	+	Other	MMAR_1688	-
2035738	Primary	+	-10 box	MMAR_1689	iscS
2035969	Antisense	-	-10 box	MMAR_1689	iscS
2038652	Primary	-	-10 box	MMAR_1691	lpqA
2038733	Primary	+	-10 box	MMAR_1692	-
2041724	Primary	+	-10 box	MMAR_1694	ligA
2041995	Antisense	-	-10 box	MMAR_1694	ligA
2042303	Internal	+	Other	MMAR_1694	ligA
2043676	Alternative	+	Other	MMAR_1695	-
2043991	Primary	+	-10 box	MMAR_1695	-
2044491	Antisense	-	Other	MMAR_1695	-
2044548	Antisense	-	Other	MMAR_1695	-
2044676	Primary	+	-10 box	MMAR_1696	-
2047161	Intergenic	-	-10 box	NA	-
2049998	Internal	-	Other	MMAR_1700	-
2050152	Primary	+	-10 box	MMAR_1701	gatC
2052031	Primary	+	Other	MMAR_1703	pfkA
2052287	Antisense	-	-10 box	MMAR_1703	pfkA
2053343	Primary	+	-10 box	MMAR_1704	gatB
2053646	Antisense	-	Other	MMAR_1704	gatB
2054863	Primary	+	-10 box	MMAR_1705	-
2054926	Internal	+	Other	MMAR_1705	-
2055492	Intergenic	+	Other	NA	-
2055851	Antisense	+	Other	MMAR_1706	lppZ
2056648	Primary	-	Other	MMAR_1706	lppZ
2056865	Primary	+	-10 box	MMAR_1707	-
2057346	Antisense	-	Other	MMAR_1707	-
2058101	Primary	-	Other	MMAR_1708	cfp6
2058119	Primary	+	-10 box	MMAR_1709	-
2058228	Alternative	-	-10 box	MMAR_1708	cfp6
2058250	Primary	+	-10 box	MMAR_1710	ilvB1
2058532	Alternative	-	-10 box	MMAR_1708	cfp6
[truncated: 4,331 more rows]

## Sheet: 1D
TSS	Category	Strand	Promoter type	Associated gene	Synonym
114	Internal	+	Extended -10 box	Mb0001	dnaA
321	Antisense	-	-10 box	Mb0001	dnaA
435	Antisense	-	-10 box	Mb0001	dnaA
538	Internal	+	Extended -10 box	Mb0001	dnaA
1267	Antisense	-	-10 box	Mb0001	dnaA
1792	Alternative	+	-10 box	Mb0002	dnaN
1925	Primary	+	Other	Mb0002	dnaN
2305	Antisense	-	-10 box	Mb0002	dnaN
3034	Primary	+	Other	Mb0003	recF
3397	Internal	+	-10 box	Mb0003	recF
3834	Internal	+	Other	Mb0003	recF
5128	Alternative	+	Other	Mb0005	gyrB
5181	Primary	+	-10 box	Mb0005	gyrB
5287	Antisense	-	Other	Mb0005	gyrB
5347	Internal	+	-10 box	Mb0005	gyrB
6847	Antisense	-	-10 box	Mb0005	gyrB
8207	Antisense	-	-10 box	Mb0006	gyrA
9112	Internal	+	Extended -10 box	Mb0006	gyrA
9786	Primary	+	Other	Mb0007	-
10839	Intergenic	+	-10 box	NA	-
11185	Intergenic	-	-10 box	NA	-
11450	Intergenic	-	Other	NA	-
12067	Primary	+	-10 box	Mb0009	ppiA
12238	Internal	-	-10 box	Mb0008c	-
12304	Internal	-	Other	Mb0008c	-
12367	Primary	-	Other	Mb0008c	-
12484	Internal	+	Other	Mb0009	ppiA
12836	Antisense	-	Other	Mb0009	ppiA
13596	Alternative	-	Extended -10 box	Mb0010c	-
13687	Primary	-	-10 box	Mb0010c	-
13890	Internal	-	-10 box	Mb0011c	-
14065	Primary	+	Other	Mb0012	-
14085	Primary	-	-10 box	Mb0011c	-
14144	Internal	+	Other	Mb0012	-
14894	Intergenic	-	Other	NA	-
14913	Primary	+	-10 box	Mb0013	trpG
16022	Antisense	+	Other	Mb0014c	pknB
16284	Antisense	+	-10 box	Mb0014c	pknB
17598	Antisense	+	-10 box	Mb0015c	pknA
18633	Internal	-	Other	Mb0015c	pknA
19031	Primary	-	-10 box	Mb0015c	pknA
19137	Alternative	-	-10 box	Mb0015c	pknA
19430	Antisense	+	Other	Mb0016c	pbpA
19825	Internal	-	-10 box	Mb0016c	pbpA
20619	Antisense	+	Other	Mb0017c	rodA
21400	Internal	-	-10 box	Mb0017c	rodA
22569	Internal	-	-10 box	Mb0018c	ppp
22590	Antisense	+	-10 box	Mb0018c	ppp
22891	Antisense	+	Other	Mb0018c	ppp
23086	Internal	-	-10 box	Mb0018c	ppp
23370	Primary	-	-10 box	Mb0018c	ppp
23562	Antisense	+	-10 box	Mb0019c	-
23795	Alternative	-	-10 box	Mb0019c	-
23867	Antisense	+	-10 box	Mb0020c	TB39.8
24124	Primary	-	-10 box	Mb0019c	-
24992	Internal	-	Other	Mb0020c	TB39.8
25006	Antisense	+	Other	Mb0020c	TB39.8
25113	Internal	-	-10 box	Mb0020c	TB39.8
25222	Internal	-	-10 box	Mb0020c	TB39.8
25246	Antisense	+	Other	Mb0020c	TB39.8
25500	Primary	-	-10 box	Mb0020c	TB39.8
25609	Intergenic	+	-10 box	NA	-
25700	Alternative	-	-10 box	Mb0020c	TB39.8
25724	Intergenic	+	-10 box	NA	-
26411	Antisense	+	Other	Mb0021c	-
27560	Primary	+	-10 box	Mb0023	-
29217	Primary	+	Other	Mb0026	-
29449	Alternative	+	-10 box	Mb0027	-
29612	Primary	+	-10 box	Mb0027	-
29665	Alternative	+	-10 box	Mb0027	-
29744	Internal	+	Other	Mb0027	-
30164	Antisense	-	-10 box	Mb0027	-
31062	Primary	+	-10 box	Mb0028	-
31951	Intergenic	-	-10 box	NA	-
32041	Primary	+	-10 box	Mb0030	-
33031	Antisense	-	-10 box	Mb0030	-
33055	Primary	+	-10 box	Mb0031	-
33211	Primary	+	-10 box	Mb0032	-
33778	Antisense	-	-10 box	Mb0032	-
34136	Intergenic	-	-10 box	NA	-
36696	Antisense	-	Other	Mb0034	acpA
37852	Antisense	-	Other	Mb0036	fadD34
38069	Antisense	-	Other	Mb0036	fadD34
39286	Antisense	+	-10 box	Mb0037c	-
39851	Primary	-	-10 box	Mb0037c	-
39984	Alternative	-	-10 box	Mb0037c	-
40235	Antisense	+	-10 box	Mb0038c	-
41215	Primary	-	-10 box	Mb0038c	-
41288	Primary	+	Other	Mb0039	-
41369	Internal	+	-10 box	Mb0039	-
41449	Internal	+	-10 box	Mb0039	-
41888	Antisense	-	-10 box	Mb0039	-
41959	Intergenic	-	-10 box	NA	-
42335	Primary	-	-10 box	Mb0040c	-
42824	Alternative	-	-10 box	Mb0040c	-
43393	Primary	-	-10 box	Mb0041c	mtc28
43546	Primary	+	-10 box	Mb0042	leuS
43606	Alternative	-	-10 box	Mb0041c	mtc28
43625	Internal	+	Other	Mb0042	leuS
43899	Internal	+	-10 box	Mb0042	leuS
44299	Internal	+	-10 box	Mb0042	leuS
45631	Antisense	-	-10 box	Mb0042	leuS
45643	Internal	+	-10 box	Mb0042	leuS
45727	Internal	+	-10 box	Mb0042	leuS
45839	Internal	+	-10 box	Mb0042	leuS
45917	Internal	+	-10 box	Mb0042	leuS
46083	Internal	+	-10 box	Mb0042	leuS
46562	Intergenic	+	Extended -10 box	NA	-
47073	Primary	-	-10 box	Mb0043c	-
47386	Antisense	+	Extended -10 box	Mb0044c	-
48125	Primary	-	Other	Mb0044c	-
49011	Primary	-	-10 box	Mb0045c	-
49923	Alternative	-	-10 box	Mb0046c	-
49994	Primary	-	-10 box	Mb0046c	-
50775	Internal	-	-10 box	Mb0047c	ino1
51143	Intergenic	+	-10 box	NA	-
51768	Primary	-	-10 box	Mb0048c	-
51883	Alternative	-	Other	Mb0048c	-
52681	Primary	-	-10 box	Mb0049c	-
52700	Alternative	+	Other	Mb0050	-
52792	Primary	+	-10 box	Mb0050	-
54046	Internal	+	Other	Mb0051	ponA1
54634	Internal	+	-10 box	Mb0051	ponA1
56825	Primary	+	Extended -10 box	Mb0053	-
57281	Alternative	+	-10 box	Mb0053	-
57584	Internal	+	Other	Mb0053	-
58004	Alternative	+	Other	Mb0054	rpsF
58107	Primary	+	-10 box	Mb0054	rpsF
58191	Antisense	-	-10 box	Mb0054	rpsF
58528	Primary	+	-10 box	Mb0055	ssb
59384	Intergenic	-	Extended -10 box	NA	-
59408	Alternative	+	-10 box	Mb0058	-
59459	Alternative	+	Other	Mb0058	-
59565	Antisense	-	-10 box	Mb0057	rplI
59872	Primary	+	Other	Mb0058	-
60072	Alternative	+	-10 box	Mb0059	dnaB
60275	Primary	+	-10 box	Mb0059	dnaB
63555	Antisense	-	-10 box	Mb0060	-
63862	Primary	+	Other	Mb0061	-
64420	Internal	+	Other	Mb0061	-
65297	Antisense	-	Other	Mb0062	-
65528	Intergenic	-	-10 box	NA	-
65668	Internal	+	-10 box	Mb0063	celA1
67718	Internal	+	Other	Mb0064	-
68410	Primary	+	-10 box	Mb0065	-
68770	Antisense	-	-10 box	Mb0065	-
69425	Internal	+	-10 box	Mb0065	-
69654	Internal	+	-10 box	Mb0065	-
71616	Primary	+	-10 box	Mb0066	-
72731	Internal	-	Other	Mb0067c	icd2
72985	Antisense	+	Other	Mb0067c	icd2
73437	Internal	-	Other	Mb0067c	icd2
73956	Internal	-	Other	Mb0067c	icd2
74216	Antisense	+	-10 box	Mb0067c	icd2
74595	Primary	-	Other	Mb0067c	icd2
74948	Primary	+	-10 box	Mb0069	-
75302	Primary	-	-10 box	Mb0068c	-
79341	Primary	-	-10 box	Mb0071c	glyA
79513	Primary	+	-10 box	Mb0072	-
80276	Primary	+	-10 box	Mb0073	-
80377	Intergenic	-	-10 box	NA	-
80439	Intergenic	-	-10 box	NA	-
80660	Alternative	+	Extended -10 box	Mb0073	-
81658	Primary	+	-10 box	Mb0074	-
81869	Antisense	-	Other	Mb0074	-
81921	Antisense	-	-10 box	Mb0074	-
82385	Antisense	-	-10 box	Mb0074	-
83286	Internal	+	-10 box	Mb0076	-
84040	Internal	+	-10 box	Mb0077	-
84597	Internal	+	Other	Mb0077	-
85225	Antisense	+	-10 box	Mb0078c	-
85300	Internal	-	-10 box	Mb0078c	-
85598	Internal	-	-10 box	Mb0078c	-
86537	Primary	-	Extended -10 box	Mb0079c	-
87797	Internal	-	-10 box	Mb0081c	-
88039	Primary	-	-10 box	Mb0081c	-
88049	Alternative	+	Other	Mb0082	-
88201	Primary	+	Other	Mb0082	-
89571	Primary	+	Extended -10 box	Mb0084	-
92862	Primary	+	-10 box	Mb0088	hycP
94585	Internal	+	-10 box	Mb0089	hycQ
95458	Internal	+	-10 box	Mb0090	hycE
95596	Internal	+	-10 box	Mb0090	hycE
96703	Alternative	+	-10 box	Mb0091	-
97016	Primary	+	Other	Mb0091	-
97916	Antisense	-	-10 box	Mb0092	-
99610	Primary	+	Other	Mb0094	mtn
100553	Primary	+	-10 box	Mb0095	ctpA
101129	Internal	+	-10 box	Mb0095	ctpA
103076	Internal	-	Other	Mb0096c	-
103560	Internal	-	Other	Mb0096c	-
105137	Primary	-	-10 box	Mb0097c	-
105304	Primary	+	Other	Mb0099	PPE1
106791	Internal	+	-10 box	Mb0100	-
106989	Internal	+	-10 box	Mb0100	-
107503	Primary	+	Other	Mb0101	-
107760	Antisense	-	-10 box	Mb0101	-
107843	Primary	+	-10 box	Mb0102	fadD10
108333	Internal	+	-10 box	Mb0102	fadD10
109716	Primary	+	Other	Mb0103	-
110084	Antisense	-	Extended -10 box	Mb0104	nrp
110173	Antisense	-	-10 box	Mb0104	nrp
110242	Internal	+	Other	Mb0104	nrp
110600	Antisense	-	Extended -10 box	Mb0104	nrp
111870	Internal	+	-10 box	Mb0104	nrp
112298	Antisense	-	-10 box	Mb0104	nrp
112931	Antisense	-	-10 box	Mb0104	nrp
113444	Internal	+	-10 box	Mb0104	nrp
114084	Internal	+	Other	Mb0104	nrp
115509	Internal	+	-10 box	Mb0104	nrp
115974	Internal	+	-10 box	Mb0104	nrp
117542	Antisense	-	-10 box	Mb0104	nrp
117667	Alternative	+	Other	Mb0105	-
117750	Primary	+	-10 box	Mb0105	-
117909	Internal	+	-10 box	Mb0105	-
118865	Internal	+	-10 box	Mb0105	-
119262	Internal	+	-10 box	Mb0105	-
119683	Antisense	-	-10 box	Mb0105	-
120335	Internal	-	-10 box	Mb0106c	ctpB
120814	Internal	-	Other	Mb0106c	ctpB
122242	Primary	-	-10 box	Mb0106c	ctpB
122656	Internal	+	-10 box	Mb0107	-
123111	Antisense	-	Other	Mb0107	-
123267	Antisense	-	-10 box	Mb0107	-
123290	Internal	+	-10 box	Mb0107	-
123661	Internal	+	-10 box	Mb0107	-
124835	Internal	+	-10 box	Mb0109	-
125643	Intergenic	-	-10 box	NA	-
131167	Primary	-	-10 box	Mb0112c	-
132952	Primary	+	Other	Mb0114	-
133883	Primary	+	-10 box	Mb0115	-
134513	Internal	+	-10 box	Mb0115	-
136180	Primary	+	Other	Mb0116	gca
137332	Primary	+	-10 box	Mb0117	gmhA
137732	Antisense	-	-10 box	Mb0117	gmhA
138778	Antisense	-	-10 box	Mb0119	-
139744	Intergenic	+	Other	NA	-
140452	Internal	-	Other	Mb0120c	-
140517	Internal	-	-10 box	Mb0120c	-
140999	Primary	+	-10 box	Mb0121	oxyS
141094	Primary	-	-10 box	Mb0120c	-
141114	Alternative	+	Other	Mb0121	oxyS
141212	Alternative	+	-10 box	Mb0121	oxyS
141711	Internal	+	Other	Mb0121	oxyS
141770	Internal	+	-10 box	Mb0121	oxyS
143916	Primary	-	Other	Mb0122c	oxcA
146414	Internal	-	Other	Mb0124c	fusA2b
148380	Primary	-	-10 box	Mb0126c	-
148402	Primary	+	-10 box	Mb0127	-
148673	Primary	+	Other	Mb0128	-
148948	Internal	+	Other	Mb0128	-
149178	Antisense	-	-10 box	Mb0128	-
149502	Primary	+	-10 box	Mb0129	PE_PGRS2
151266	Primary	+	-10 box	Mb0130	pepA
151321	Antisense	-	-10 box	Mb0130	pepA
151666	Antisense	-	-10 box	Mb0130	pepA
152514	Primary	+	Other	Mb0131	treS
153005	Internal	+	-10 box	Mb0131	treS
153109	Antisense	-	Other	Mb0131	treS
154255	Antisense	-	Other	Mb0131	treS
154262	Primary	+	Other	Mb0132	-
154572	Antisense	-	-10 box	Mb0132	-
154896	Internal	+	-10 box	Mb0132	-
155858	Primary	+	Other	Mb0133	-
155932	Internal	+	Other	Mb0133	-
156042	Antisense	-	-10 box	Mb0133	-
156443	Internal	+	-10 box	Mb0133	-
157845	Primary	-	Other	Mb0134c	fbpC
158021	Primary	+	-10 box	Mb0135	-
159861	Primary	-	-10 box	Mb0136c	fadE1
160467	Antisense	+	-10 box	Mb0137c	fgd2
161007	Primary	-	Other	Mb0137c	fgd2
161057	Primary	+	-10 box	Mb0138	-
161169	Internal	+	-10 box	Mb0138	-
161586	Internal	+	-10 box	Mb0138	-
161806	Intergenic	+	Other	NA	-
161959	Intergenic	+	-10 box	NA	-
162214	Intergenic	+	Other	NA	-
162376	Intergenic	+	Other	NA	-
162975	Internal	-	-10 box	Mb0140c	-
163376	Internal	-	-10 box	Mb0140c	-
163507	Primary	-	Extended -10 box	Mb0140c	-
163707	Alternative	-	Other	Mb0140c	-
164974	Antisense	+	-10 box	Mb0142c	msrA
165328	Primary	+	-10 box	Mb0143	-
165461	Primary	-	-10 box	Mb0142c	msrA
165484	Alternative	+	-10 box	Mb0143	-
165848	Alternative	-	Other	Mb0142c	msrA
165858	Primary	+	Other	Mb0144	-
166254	Internal	+	-10 box	Mb0144	-
166853	Antisense	-	-10 box	Mb0144	-
167251	Internal	+	-10 box	Mb0145	-
167761	Primary	+	Other	Mb0147	-
167874	Primary	-	Other	Mb0146c	-
169494	Antisense	+	Other	Mb0148c	-
169533	Internal	-	-10 box	Mb0148c	-
170318	Internal	-	Extended -10 box	Mb0148c	-
170673	Primary	-	Other	Mb0148c	-
170675	Internal	+	-10 box	Mb0149	-
170909	Antisense	-	Other	Mb0149	-
170999	Antisense	-	Other	Mb0149	-
171404	Primary	+	-10 box	Mb0150	-
171991	Antisense	-	-10 box	Mb0150	-
173421	Primary	+	-10 box	Mb0152	-
173890	Internal	+	Other	Mb0152	-
175563	Primary	+	-10 box	Mb0154	-
175871	Alternative	+	Other	Mb0154	-
176397	Internal	+	Other	Mb0154	-
176511	Internal	+	-10 box	Mb0154	-
176598	Internal	+	-10 box	Mb0154	-
177531	Primary	-	Other	Mb0155c	-
177792	Internal	-	Other	Mb0156c	PE1
177925	Antisense	+	Other	Mb0156c	PE1
179031	Antisense	+	-10 box	Mb0156c	PE1
180466	Internal	-	-10 box	Mb0157c	PE2
181212	Primary	-	Other	Mb0157c	PE2
182430	Primary	-	Other	Mb0158c	ptbB
183079	Internal	-	Other	Mb0159c	fadE2
183400	Primary	-	-10 box	Mb0159c	fadE2
183769	Primary	+	-10 box	Mb0160	pntAa
184418	Primary	+	-10 box	Mb0161	pntAb
185268	Antisense	-	Other	Mb0162	pntB
185689	Internal	+	-10 box	Mb0162	pntB
186619	Alternative	+	-10 box	Mb0163	-
186841	Intergenic	-	-10 box	NA	-
186910	Primary	+	-10 box	Mb0163	-
187701	Antisense	+	Other	Mb0164c	PE3
188309	Internal	-	-10 box	Mb0164c	PE3
189054	Primary	-	-10 box	Mb0164c	PE3
191979	Internal	+	Other	Mb0166	-
193292	Internal	-	Other	Mb0167c	adhE1
193303	Primary	+	Other	Mb0168	-
193550	Primary	-	-10 box	Mb0167c	adhE1
193861	Primary	+	-10 box	Mb0169	TB18.5
193960	Internal	+	Other	Mb0169	TB18.5
194708	Primary	+	Other	Mb0172	fadD5
195112	Internal	-	Other	Mb0170c	-
196880	Primary	+	-10 box	Mb0173	yrbE1A
197118	Antisense	-	Other	Mb0173	yrbE1A
197276	Antisense	-	Other	Mb0173	yrbE1A
198339	Primary	+	-10 box	Mb0175	mce1A
198399	Antisense	-	Other	Mb0175	mce1A
199697	Antisense	-	-10 box	Mb0175	mce1A
200467	Antisense	-	Other	Mb0176	mce1B
200774	Primary	+	-10 box	Mb0177	mce1C
201219	Antisense	-	-10 box	Mb0177	mce1C
201775	Antisense	-	-10 box	Mb0177	mce1C
201867	Antisense	-	Extended -10 box	Mb0177	mce1C
203020	Antisense	-	-10 box	Mb0178	mce1D
203066	Internal	+	Other	Mb0178	mce1D
203141	Internal	+	-10 box	Mb0178	mce1D
203501	Antisense	-	Other	Mb0178	mce1D
205416	Primary	+	Other	Mb0180	mce1F
206160	Antisense	-	-10 box	Mb0180	mce1F
206252	Internal	+	-10 box	Mb0180	mce1F
206802	Antisense	-	-10 box	Mb0180	mce1F
207362	Primary	+	-10 box	Mb0182	-
207626	Alternative	+	-10 box	Mb0182	-
208810	Alternative	+	-10 box	Mb0184	-
208951	Primary	+	-10 box	Mb0184	-
209639	Antisense	-	-10 box	Mb0184	-
210263	Antisense	+	Other	Mb0185c	lprO
210284	Internal	-	-10 box	Mb0185c	lprO
210801	Antisense	+	-10 box	Mb0185c	lprO
211009	Primary	-	Other	Mb0185c	lprO
211517	Antisense	+	-10 box	Mb0186c	-
211629	Internal	-	-10 box	Mb0186c	-
212459	Primary	-	-10 box	Mb0186c	-
214218	Primary	-	-10 box	Mb0188c	sigG
214273	Alternative	-	Other	Mb0188c	sigG
214279	Primary	+	-10 box	Mb0189	-
214771	Antisense	-	-10 box	Mb0189	-
215161	Primary	+	-10 box	Mb0190	-
216221	Primary	+	Other	Mb0192	bglS
217867	Internal	+	-10 box	Mb0192	bglS
218207	Internal	+	-10 box	Mb0192	bglS
218584	Alternative	+	Other	Mb0193	-
218802	Intergenic	-	-10 box	NA	-
218903	Primary	+	-10 box	Mb0193	-
219350	Primary	+	-10 box	Mb0194	-
219621	Alternative	+	-10 box	Mb0194	-
219695	Internal	+	-10 box	Mb0194	-
219856	Antisense	-	-10 box	Mb0194	-
219882	Internal	+	-10 box	Mb0194	-
219937	Antisense	-	-10 box	Mb0194	-
220028	Internal	+	Other	Mb0194	-
220247	Internal	-	-10 box	Mb0195c	ilvD
221437	Antisense	+	-10 box	Mb0195c	ilvD
221915	Primary	-	-10 box	Mb0195c	ilvD
221925	Alternative	+	Other	Mb0196	-
222011	Primary	+	-10 box	Mb0196	-
222164	Internal	+	Other	Mb0196	-
222416	Primary	+	-10 box	Mb0197	-
222584	Antisense	-	Other	Mb0197	-
223771	Primary	+	Other	Mb0198	-
223789	Antisense	-	-10 box	Mb0198	-
224340	Internal	+	-10 box	Mb0198	-
224610	Antisense	-	-10 box	Mb0198	-
224928	Antisense	+	Other	Mb0199c	-
225211	Internal	-	-10 box	Mb0199c	-
228379	Antisense	-	Other	Mb0200	-
230807	Primary	+	-10 box	Mb0201	-
234060	Internal	+	-10 box	Mb0203	-
234701	Intergenic	-	-10 box	NA	-
235309	Antisense	+	-10 box	Mb0204c	-
235785	Antisense	+	-10 box	Mb0204c	-
235858	Internal	-	-10 box	Mb0204c	-
236201	Internal	-	-10 box	Mb0204c	-
236703	Alternative	-	Other	Mb0204c	-
236746	Primary	+	Other	Mb0205	-
236878	Primary	-	-10 box	Mb0204c	-
236956	Alternative	-	-10 box	Mb0204c	-
237172	Primary	+	Other	Mb0206	-
238755	Primary	-	-10 box	Mb0207c	-
238806	Alternative	-	-10 box	Mb0207c	-
239093	Internal	-	-10 box	Mb0208c	mmpL11
240916	Internal	-	-10 box	Mb0208c	mmpL11
241531	Primary	-	-10 box	Mb0208c	mmpL11
241632	Primary	+	Other	Mb0209	-
242998	Internal	-	-10 box	Mb0210c	-
243412	Internal	-	-10 box	Mb0210c	-
243580	Primary	+	-10 box	Mb0211	-
244831	Antisense	+	-10 box	Mb0212c	mmpL3
247479	Antisense	+	-10 box	Mb0212c	mmpL3
247593	Antisense	+	Other	Mb0212c	mmpL3
247723	Primary	-	-10 box	Mb0212c	mmpL3
247932	Antisense	+	-10 box	Mb0213c	-
248311	Primary	-	Other	Mb0213c	-
248667	Alternative	-	Other	Mb0213c	-
249084	Internal	-	Other	Mb0214c	trmB
249216	Primary	+	Other	Mb0215	-
249826	Alternative	+	-10 box	Mb0216	-
250207	Primary	+	Other	Mb0216	-
251869	Primary	+	-10 box	Mb0217	pckA
252205	Internal	+	Other	Mb0217	pckA
253403	Internal	+	Other	Mb0217	pckA
254080	Antisense	+	Other	Mb0218c	nadR
254862	Primary	-	-10 box	Mb0218c	nadR
255053	Antisense	+	-10 box	Mb0219c	-
255116	Antisense	+	-10 box	Mb0219c	-
255284	Alternative	-	Other	Mb0218c	nadR
256356	Primary	+	-10 box	Mb0220	fadD4
257245	Internal	+	Other	Mb0220	fadD4
257558	Antisense	-	Other	Mb0220	fadD4
257757	Internal	+	-10 box	Mb0220	fadD4
257996	Antisense	+	Other	Mb0221c	fadE3
258264	Internal	-	-10 box	Mb0221c	fadE3
259110	Primary	-	Other	Mb0221c	fadE3
259128	Primary	+	-10 box	Mb0222	-
261647	Antisense	-	Other	Mb0224	-
261748	Internal	+	-10 box	Mb0224	-
262706	Antisense	-	-10 box	Mb0225	-
263037	Primary	+	-10 box	Mb0226	lipC
264275	Primary	+	-10 box	Mb0227	-
264459	Internal	+	-10 box	Mb0227	-
265176	Internal	-	-10 box	Mb0228c	-
265993	Internal	-	-10 box	Mb0228c	-
266026	Antisense	+	-10 box	Mb0228c	-
266138	Primary	-	-10 box	Mb0228c	-
266876	Internal	-	Other	Mb0229c	-
266986	Primary	+	-10 box	Mb0230	-
271290	Alternative	-	Other	Mb0232c	-
271365	Primary	-	-10 box	Mb0232c	-
271445	Internal	+	Other	Mb0233	-
272665	Antisense	+	Other	Mb0234c	-
272720	Antisense	+	-10 box	Mb0234c	-
273163	Internal	-	Other	Mb0234c	-
273228	Internal	-	-10 box	Mb0234c	-
273505	Primary	-	Other	Mb0234c	-
274287	Primary	-	-10 box	Mb0235c	php
274349	Primary	+	-10 box	Mb0236	fadE4
275777	Antisense	-	-10 box	Mb0236	fadE4
276074	Antisense	-	-10 box	Mb0236	fadE4
276198	Primary	+	-10 box	Mb0237	-
277078	Antisense	-	Other	Mb0238	nrdB
277710	Internal	+	Other	Mb0238	nrdB
279341	Internal	-	Other	Mb0239c	gabD1
279857	Antisense	+	-10 box	Mb0240c	-
282443	Antisense	+	-10 box	Mb0241c	-
283511	Internal	-	-10 box	Mb0241c	-
283533	Antisense	+	Extended -10 box	Mb0241c	-
285119	Internal	-	-10 box	Mb0241c	-
285318	Alternative	+	Other	Mb0243	lpqI
285435	Primary	-	Extended -10 box	Mb0242c	-
285442	Primary	+	Other	Mb0243	lpqI
285510	Alternative	+	Other	Mb0243	lpqI
286720	Primary	+	-10 box	Mb0244	-
287411	Primary	+	-10 box	Mb0245	-
287683	Antisense	-	Other	Mb0246	-
287702	Internal	+	-10 box	Mb0246	-
290381	Alternative	+	-10 box	Mb0249	fadA2
290438	Primary	-	Other	Mb0248c	fabG
290458	Primary	+	-10 box	Mb0249	fadA2
290710	Alternative	-	-10 box	Mb0248c	fabG
291928	Intergenic	+	Other	NA	-
293341	Antisense	+	Other	Mb0250c	fadE5
293956	Internal	-	Other	Mb0250c	fadE5
294037	Primary	-	-10 box	Mb0250c	fadE5
294291	Primary	+	-10 box	Mb0251	-
294623	Antisense	-	-10 box	Mb0251	-
294769	Antisense	-	Other	Mb0251	-
295005	Primary	+	Other	Mb0252	-
295700	Internal	+	-10 box	Mb0252	-
295845	Internal	+	Extended -10 box	Mb0252	-
296473	Internal	-	-10 box	Mb0253c	-
297243	Antisense	+	-10 box	Mb0253c	-
297616	Primary	-	-10 box	Mb0253c	-
298285	Antisense	+	Other	Mb0254c	sdhA
299117	Internal	-	-10 box	Mb0254c	sdhA
299292	Alternative	-	Other	Mb0254c	sdhA
299627	Primary	-	Extended -10 box	Mb0254c	sdhA
299685	Antisense	+	-10 box	Mb0255c	-
299803	Antisense	+	Extended -10 box	Mb0255c	-
299995	Antisense	+	-10 box	Mb0255c	-
300008	Primary	-	-10 box	Mb0255c	-
300362	Antisense	+	Other	Mb0256c	-
300393	Primary	-	-10 box	Mb0256c	-
300821	Internal	-	Other	Mb0257c	hsp
300975	Internal	-	Other	Mb0257c	hsp
301178	Primary	+	-10 box	Mb0258	nirB
301782	Internal	+	Other	Mb0258	nirB
302222	Internal	+	Other	Mb0258	nirB
303936	Internal	+	-10 box	Mb0259	nirD
304674	Primary	-	-10 box	Mb0260c	cobU
306256	Antisense	+	Other	Mb0262c	PPE2
307248	Antisense	+	-10 box	Mb0262c	PPE2
308164	Primary	-	-10 box	Mb0262c	PPE2
308180	Primary	+	Other	Mb0263	-
308587	Intergenic	-	-10 box	NA	-
309074	Primary	-	Other	Mb0264c	-
309411	Alternative	-	-10 box	Mb0264c	-
309642	Antisense	+	Other	Mb0265c	-
314073	Internal	-	Other	Mb0269c	-
314761	Primary	-	-10 box	Mb0270c	-
315828	Primary	-	-10 box	Mb0271c	-
316273	Alternative	-	-10 box	Mb0271c	-
316326	Alternative	-	Other	Mb0271c	-
316458	Internal	-	-10 box	Mb0272c	oplA
317992	Internal	-	Other	Mb0272c	oplA
318663	Antisense	+	-10 box	Mb0272c	oplA
318940	Internal	-	-10 box	Mb0272c	oplA
319678	Primary	-	Other	Mb0272c	oplA
319716	Internal	+	Other	Mb0273	narU
319802	Internal	+	-10 box	Mb0273	narU
321217	Antisense	+	-10 box	Mb0274c	-
321345	Antisense	+	-10 box	Mb0274c	-
321637	Primary	-	Other	Mb0274c	-
322847	Internal	-	-10 box	Mb0275c	-
322892	Primary	+	Extended -10 box	Mb0276	fadD2
323596	Antisense	-	Extended -10 box	Mb0276	fadD2
324101	Internal	+	-10 box	Mb0276	fadD2
324937	Internal	-	-10 box	Mb0277c	fadE6
326676	Internal	-	-10 box	Mb0277c	fadE6
326824	Primary	-	Extended -10 box	Mb0277c	fadE6
327427	Antisense	+	Extended -10 box	Mb0278c	-
328044	Primary	-	-10 box	Mb0278c	-
328675	Primary	-	-10 box	Mb0279c	-
328699	Primary	+	Extended -10 box	Mb0280	-
329974	Primary	+	-10 box	Mb0282	-
330000	Primary	-	-10 box	Mb0281c	-
331349	Antisense	+	-10 box	Mb0283c	-
331745	Primary	-	-10 box	Mb0283c	-
334507	Primary	-	Other	Mb0285c	PE_PGRS3a
337399	Primary	-	Other	Mb0286c	PE_PGRS3
338244	Antisense	+	-10 box	Mb0287c	PE_PGRS4
339193	Internal	-	Other	Mb0287c	PE_PGRS4
340183	Primary	-	-10 box	Mb0287c	PE_PGRS4
341047	Antisense	-	-10 box	Mb0288	PPE3
341998	Primary	+	-10 box	Mb0289	-
342678	Alternative	+	-10 box	Mb0290	-
342810	Primary	+	-10 box	Mb0290	-
342978	Alternative	+	-10 box	Mb0290	-
343008	Antisense	-	Other	Mb0290	-
343283	Antisense	-	-10 box	Mb0290	-
345946	Antisense	-	-10 box	Mb0291	-
346434	Primary	+	-10 box	Mb0292	-
346943	Antisense	-	-10 box	Mb0292	-
348563	Internal	+	Other	Mb0292	-
349189	Internal	+	Extended -10 box	Mb0292	-
349823	Antisense	-	-10 box	Mb0292	-
350987	Internal	+	-10 box	Mb0294	PPE4
351253	Antisense	-	-10 box	Mb0294	PPE4
351619	Internal	+	Other	Mb0294	PPE4
359114	Primary	-	-10 box	Mb0301c	-
359139	Primary	+	-10 box	Mb0302	tam
359296	Alternative	-	-10 box	Mb0301c	-
359629	Internal	+	Other	Mb0302	tam
360750	Primary	-	-10 box	Mb0303c	-
361092	Alternative	-	-10 box	Mb0303c	-
361548	Internal	-	-10 box	Mb0304c	-
362202	Primary	-	-10 box	Mb0304c	-
362211	Alternative	+	Other	Mb0305	PE_PGRS5
362263	Primary	+	-10 box	Mb0305	PE_PGRS5
364289	Primary	+	-10 box	Mb0306	-
364447	Antisense	-	-10 box	Mb0306	-
364873	Primary	+	-10 box	Mb0308	-
365222	Alternative	+	Other	Mb0310	-
365416	Antisense	-	-10 box	Mb0309	-
365569	Primary	+	-10 box	Mb0310	-
367134	Internal	+	-10 box	Mb0311	-
371342	Antisense	+	-10 box	Mb0313c	PPE6
372254	Antisense	+	Other	Mb0313c	PPE6
373928	Antisense	+	Other	Mb0313c	PPE6
375361	Antisense	+	Other	Mb0313c	PPE6
376776	Primary	-	-10 box	Mb0313c	PPE6
376788	Primary	+	-10 box	Mb0314	-
376909	Alternative	+	Other	Mb0314	-
377216	Internal	+	Other	Mb0314	-
378020	Internal	-	-10 box	Mb0315c	-
378085	Primary	-	Other	Mb0315c	-
378103	Primary	+	Other	Mb0316	-
378332	Internal	+	Other	Mb0316	-
378552	Alternative	-	-10 box	Mb0315c	-
378961	Primary	+	-10 box	Mb0317	-
379623	Intergenic	-	Other	NA	-
380160	Internal	-	Other	Mb0318c	-
380202	Primary	+	-10 box	Mb0319	-
381551	Primary	+	-10 box	Mb0320	-
383500	Primary	+	-10 box	Mb0321	-
383917	Antisense	+	-10 box	Mb0322c	-
384560	Internal	-	Other	Mb0322c	-
384618	Primary	-	Other	Mb0322c	-
384636	Internal	+	Extended -10 box	Mb0323	-
385902	Antisense	-	Other	Mb0324	-
386997	Primary	-	Other	Mb0325c	glpQ2
387330	Alternative	-	Other	Mb0325c	glpQ2
388103	Internal	-	Other	Mb0326c	-
388113	Primary	+	Other	Mb0327	pcp
389610	Primary	+	-10 box	Mb0329	dcd
389868	Antisense	-	Other	Mb0329	dcd
390781	Antisense	-	-10 box	Mb0330	udgA
391370	Internal	+	-10 box	Mb0330	udgA
392145	Internal	-	Other	Mb0331c	-
392391	Primary	-	-10 box	Mb0331c	-
392891	Antisense	-	Other	Mb0332	-
393076	Antisense	-	-10 box	Mb0333	-
393284	Internal	+	Other	Mb0333	-
395141	Primary	+	-10 box	Mb0335	-
397117	Alternative	-	-10 box	Mb0337c	-
397198	Primary	+	-10 box	Mb0338	-
397314	Primary	-	-10 box	Mb0337c	-
397879	Antisense	-	Other	Mb0338	-
398502	Primary	+	-10 box	Mb0339	-
399284	Primary	+	-10 box	Mb0340	-
399377	Primary	+	Other	Mb0341	rmlA
401126	Primary	-	-10 box	Mb0342c	PE6
401198	Primary	+	Extended -10 box	Mb0343	-
401725	Internal	+	-10 box	Mb0343	-
402335	Antisense	-	-10 box	Mb0343	-
403419	Internal	-	-10 box	Mb0344c	aspC
403938	Internal	-	-10 box	Mb0344c	aspC
404165	Internal	-	Other	Mb0344c	aspC
405688	Internal	-	Other	Mb0345c	-
406917	Primary	-	-10 box	Mb0345c	-
408664	Internal	-	Extended -10 box	Mb0346c	-
409452	Alternative	+	-10 box	Mb0347	-
409495	Primary	-	-10 box	Mb0346c	-
409626	Primary	+	-10 box	Mb0347	-
410341	Primary	+	-10 box	Mb0348	iniB
411904	Primary	+	-10 box	Mb0349	iniA
411984	Antisense	-	-10 box	Mb0349	iniA
413450	Alternative	+	Other	Mb0350	iniC
413723	Primary	+	-10 box	Mb0350	iniC
415434	Internal	-	Other	Mb0351c	lpqJ
415999	Primary	-	-10 box	Mb0351c	lpqJ
416074	Primary	+	Other	Mb0353	-
417157	Internal	-	Other	Mb0354c	ansP2
417442	Internal	-	-10 box	Mb0354c	ansP2
418056	Primary	-	-10 box	Mb0354c	ansP2
418121	Alternative	+	Other	Mb0355	-
418279	Primary	+	-10 box	Mb0355	-
418572	Internal	+	Other	Mb0355	-
418608	Antisense	-	Other	Mb0355	-
418659	Internal	+	Other	Mb0355	-
418715	Internal	+	Other	Mb0355	-
419871	Primary	+	-10 box	Mb0357	-
419918	Antisense	-	-10 box	Mb0357	-
420369	Alternative	+	Other	Mb0358	dnaK
420542	Alternative	+	Other	Mb0358	dnaK
420742	Primary	+	-10 box	Mb0358	dnaK
420810	Alternative	+	Other	Mb0358	dnaK
421184	Antisense	-	-10 box	Mb0358	dnaK
422094	Antisense	-	Other	Mb0358	dnaK
423433	Primary	+	Other	Mb0360	dnaJ1
424910	Internal	+	Other	Mb0361	hspR
425197	Antisense	+	-10 box	Mb0362c	PPE8
429014	Antisense	+	-10 box	Mb0362c	PPE8
430113	Internal	-	-10 box	Mb0362c	PPE8
432523	Antisense	+	-10 box	Mb0362c	PPE8
435395	Antisense	+	-10 box	Mb0362c	PPE8
435779	Primary	-	Other	Mb0362c	PPE8
435986	Antisense	+	-10 box	Mb0363c	-
436076	Antisense	+	Other	Mb0363c	-
437202	Antisense	+	Other	Mb0364c	purA
437593	Primary	+	-10 box	Mb0365	-
437841	Primary	-	-10 box	Mb0364c	purA
438533	Primary	+	-10 box	Mb0366	-
439732	Internal	-	Other	Mb0367c	-
439807	Primary	+	-10 box	Mb0368	-
439926	Primary	-	-10 box	Mb0367c	-
440195	Internal	+	Other	Mb0368	-
440824	Primary	+	Other	Mb0369	mgtE
441855	Antisense	-	Other	Mb0369	mgtE
443084	Alternative	+	-10 box	Mb0371	-
443342	Primary	-	Other	Mb0370c	fba
443409	Primary	+	-10 box	Mb0371	-
443504	Alternative	-	Other	Mb0370c	fba
443803	Internal	+	Other	Mb0371	-
446276	Primary	-	-10 box	Mb0374c	-
448003	Primary	-	-10 box	Mb0375c	-
455179	Alternative	+	-10 box	Mb0384	-
455413	Primary	-	-10 box	Mb0383c	-
455438	Primary	+	-10 box	Mb0384	-
456473	Primary	+	Other	Mb0385	-
456966	Intergenic	-	-10 box	NA	-
456992	Primary	+	-10 box	Mb0386	secE2
457096	Internal	+	-10 box	Mb0386	secE2
458043	Antisense	+	-10 box	Mb0388c	-
459934	Antisense	+	-10 box	Mb0390c	-
460334	Primary	-	-10 box	Mb0390c	-
460884	Antisense	+	Other	Mb0391c	clpB
463055	Primary	-	-10 box	Mb0391c	clpB
463150	Primary	+	-10 box	Mb0392	-
463690	Internal	+	-10 box	Mb0392	-
464012	Antisense	-	-10 box	Mb0392	-
464411	Primary	+	-10 box	Mb0393	-
464623	Internal	+	Extended -10 box	Mb0393	-
465931	Internal	+	Other	Mb0393	-
466048	Antisense	-	-10 box	Mb0393	-
467025	Antisense	-	-10 box	Mb0393	-
468707	Antisense	+	-10 box	Mb0394c	PPE9
469264	Primary	-	-10 box	Mb0394c	PPE9
469314	Primary	+	Other	Mb0395	purT
469978	Internal	+	Other	Mb0395	purT
470608	Primary	+	Other	Mb0396	-
473688	Primary	-	-10 box	Mb0398c	ndhA
473737	Primary	+	-10 box	Mb0399	-
475216	Antisense	+	Other	Mb0400c	-
475392	Internal	-	-10 box	Mb0400c	-
475860	Primary	-	-10 box	Mb0400c	-
476763	Primary	+	Other	Mb0403	-
477576	Intergenic	+	-10 box	NA	-
480772	Primary	-	Other	Mb0406c	fadE7
480808	Primary	+	-10 box	Mb0407	-
481758	Internal	-	Other	Mb0408c	mmpL1b
481927	Antisense	+	Other	Mb0408c	mmpL1b
482082	Antisense	+	Other	Mb0408c	mmpL1b
482617	Primary	-	Other	Mb0408c	mmpL1b
483287	Internal	-	-10 box	Mb0409c	mmpL1a
483303	Antisense	+	-10 box	Mb0409c	mmpL1a
483948	Antisense	+	Other	Mb0409c	mmpL1a
484033	Antisense	+	Other	Mb0409c	mmpL1a
484141	Internal	-	-10 box	Mb0409c	mmpL1a
484295	Antisense	+	Other	Mb0409c	mmpL1a
484392	Primary	-	-10 box	Mb0409c	mmpL1a
484772	Primary	+	-10 box	Mb0411	fadD30
484846	Alternative	+	-10 box	Mb0411	fadD30
486114	Antisense	-	Extended -10 box	Mb0411	fadD30
487993	Primary	+	-10 box	Mb0413	pks6b
489087	Internal	+	Other	Mb0413	pks6b
491014	Antisense	+	Other	Mb0414c	-
491423	Internal	-	Other	Mb0414c	-
491664	Internal	-	-10 box	Mb0414c	-
491802	Primary	+	Other	Mb0415	fgd1
491981	Primary	-	Extended -10 box	Mb0414c	-
492833	Antisense	-	Other	Mb0416	pta
495765	Internal	+	-10 box	Mb0417	ackA
496021	Antisense	-	-10 box	Mb0417	ackA
496572	Antisense	+	Other	Mb0418c	pknG
498771	Antisense	+	Other	Mb0419c	glnH
499389	Antisense	+	-10 box	Mb0420c	-
499523	Antisense	+	-10 box	Mb0420c	-
499891	Internal	-	-10 box	Mb0420c	-
500684	Primary	-	-10 box	Mb0420c	-
500765	Primary	+	-10 box	Mb0421	mutT3
502037	Primary	-	-10 box	Mb0422c	thiE
502068	Primary	+	-10 box	Mb0423	thiO
504231	Alternative	+	-10 box	Mb0426	lpqL
504432	Alternative	+	-10 box	Mb0426	lpqL
504514	Primary	+	-10 box	Mb0426	lpqL
504795	Internal	+	Other	Mb0426	lpqL
506070	Primary	+	-10 box	Mb0427	lpqM
506486	Internal	+	-10 box	Mb0427	lpqM
506668	Internal	+	Other	Mb0427	lpqM
506791	Internal	+	-10 box	Mb0427	lpqM
508059	Primary	-	-10 box	Mb0428c	-
509119	Primary	-	Other	Mb0429c	-
511342	Primary	-	-10 box	Mb0431c	thiC
511449	Alternative	-	-10 box	Mb0431c	thiC
511469	Antisense	+	Other	Mb0432c	-
511587	Alternative	-	-10 box	Mb0431c	thiC
514231	Internal	-	-10 box	Mb0433c	ctpH
516382	Primary	-	-10 box	Mb0433c	ctpH
516949	Primary	-	Other	Mb0434c	-
517104	Antisense	+	-10 box	Mb0435c	xthA
517911	Primary	-	-10 box	Mb0435c	xthA
519208	Primary	-	-10 box	Mb0436c	-
519415	Primary	-	-10 box	Mb0437c	def
519429	Alternative	+	-10 box	Mb0438	-
519663	Alternative	-	Other	Mb0437c	def
519678	Primary	+	Other	Mb0438	-
520112	Primary	+	-10 box	Mb0439	-
520412	Antisense	-	-10 box	Mb0439	-
520619	Primary	+	-10 box	Mb0440	sodC
521598	Internal	+	-10 box	Mb0441	-
522009	Internal	+	Other	Mb0441	-
522871	Internal	+	-10 box	Mb0442	-
523236	Intergenic	-	-10 box	NA	-
523750	Antisense	+	-10 box	Mb0443c	-
525863	Primary	-	-10 box	Mb0443c	-
525973	Antisense	+	Other	Mb0444c	pssA
526056	Internal	-	Other	Mb0444c	pssA
527101	Primary	-	-10 box	Mb0445c	psd
528379	Primary	-	Other	Mb0446c	moeA2
529180	Internal	-	-10 box	Mb0447c	-
529333	Primary	-	-10 box	Mb0447c	-
529445	Primary	+	-10 box	Mb0448	groEL
530493	Antisense	-	Other	Mb0448	groEL
531506	Antisense	+	-10 box	Mb0449c	-
531743	Primary	-	-10 box	Mb0449c	-
533234	Primary	-	-10 box	Mb0450c	PPE10
533326	Alternative	-	-10 box	Mb0450c	PPE10
533415	Primary	+	-10 box	Mb0451	-
533595	Internal	+	Other	Mb0451	-
533774	Internal	+	-10 box	Mb0451	-
533996	Intergenic	-	-10 box	NA	-
535091	Primary	-	-10 box	Mb0452c	-
535230	Alternative	-	-10 box	Mb0452c	-
535340	Antisense	+	-10 box	Mb0453c	sigK
535417	Primary	-	-10 box	Mb0453c	sigK
535767	Alternative	-	Other	Mb0453c	sigK
536043	Internal	-	-10 box	Mb0454c	-
536499	Alternative	-	Extended -10 box	Mb0454c	-
536537	Antisense	+	Other	Mb0455c	ufaA1
536688	Primary	-	-10 box	Mb0454c	-
537584	Antisense	+	-10 box	Mb0456c	-
538229	Antisense	+	Other	Mb0456c	-
538898	Internal	-	-10 box	Mb0457c	-
539569	Primary	-	Other	Mb0457c	-
539964	Alternative	-	-10 box	Mb0457c	-
540173	Antisense	+	Other	Mb0458c	mmpL4
541246	Antisense	+	-10 box	Mb0458c	mmpL4
541863	Internal	-	-10 box	Mb0458c	mmpL4
542251	Antisense	+	-10 box	Mb0458c	mmpL4
542666	Primary	-	Extended -10 box	Mb0458c	mmpL4
542968	Alternative	-	-10 box	Mb0459c	mmpS4
543034	Primary	-	-10 box	Mb0459c	mmpS4
543113	Alternative	-	-10 box	Mb0459c	mmpS4
543179	Internal	+	-10 box	Mb0460	-
544585	Antisense	-	-10 box	Mb0461	PPE11
545744	Antisense	-	-10 box	Mb0461	PPE11
545788	Primary	+	-10 box	Mb0462	-
546133	Antisense	-	-10 box	Mb0462	-
546245	Intergenic	-	Other	NA	-
546699	Antisense	+	-10 box	Mb0463c	-
546840	Primary	-	Extended -10 box	Mb0463c	-
547739	Antisense	+	Other	Mb0464c	echA2
547850	Alternative	-	Other	Mb0464c	echA2
547977	Primary	-	-10 box	Mb0464c	echA2
548500	Primary	-	-10 box	Mb0465c	-
549264	Internal	-	-10 box	Mb0466c	-
550128	Antisense	+	-10 box	Mb0466c	-
550201	Alternative	+	Other	Mb0467	-
550626	Internal	-	Other	Mb0466c	-
550660	Primary	+	-10 box	Mb0467	-
552519	Alternative	+	Other	Mb0469	-
552728	Primary	+	-10 box	Mb0469	-
553224	Antisense	-	-10 box	Mb0470	-
553340	Primary	+	Other	Mb0471	lpd
553633	Alternative	+	-10 box	Mb0471	lpd
553741	Antisense	-	Other	Mb0471	lpd
554539	Antisense	-	-10 box	Mb0471	lpd
555344	Antisense	+	-10 box	Mb0473c	-
555489	Antisense	+	Other	Mb0473c	-
555591	Antisense	+	-10 box	Mb0473c	-
555647	Internal	-	-10 box	Mb0473c	-
556137	Primary	-	-10 box	Mb0473c	-
556403	Antisense	+	-10 box	Mb0474c	-
557327	Primary	-	-10 box	Mb0474c	-
557423	Primary	+	Other	Mb0475	-
558455	Primary	+	Other	Mb0476	icl
560273	Antisense	-	Other	Mb0477	fadB2
560281	Internal	+	Other	Mb0477	fadB2
560769	Antisense	-	-10 box	Mb0477	fadB2
560880	Primary	+	-10 box	Mb0478	umaA1
561171	Internal	+	-10 box	Mb0478	umaA1
561880	Antisense	+	-10 box	Mb0479c	pcaA
562156	Antisense	+	Other	Mb0479c	pcaA
562806	Primary	-	-10 box	Mb0479c	pcaA
563732	Primary	-	-10 box	Mb0481c	-
564448	Alternative	+	-10 box	Mb0483	-
564471	Primary	-	-10 box	Mb0482c	-
564542	Alternative	-	-10 box	Mb0482c	-
564564	Primary	+	Other	Mb0483	-
565014	Internal	+	Other	Mb0483	-
565270	Internal	+	Other	Mb0483	-
565738	Alternative	+	Other	Mb0484	-
566006	Primary	+	-10 box	Mb0484	-
567241	Alternative	+	-10 box	Mb0486	-
567503	Primary	+	-10 box	Mb0486	-
567859	Primary	+	-10 box	Mb0488	deoC
569370	Antisense	+	-10 box	Mb0489c	-
569575	Internal	-	-10 box	Mb0489c	-
569986	Alternative	-	Other	Mb0489c	-
570242	Primary	-	-10 box	Mb0489c	-
570825	Internal	-	-10 box	Mb0490c	-
571029	Primary	-	Other	Mb0490c	-
571475	Alternative	-	-10 box	Mb0491c	-
571774	Primary	-	-10 box	Mb0491c	-
571799	Internal	+	-10 box	Mb0492	murB
572713	Primary	+	-10 box	Mb0493	lprQ
573614	Internal	+	Other	Mb0493	lprQ
574765	Alternative	-	-10 box	Mb0494c	-
574800	Primary	+	Extended -10 box	Mb0495	-
575242	Primary	-	Other	Mb0494c	-
576320	Internal	+	Other	Mb0496	-
579420	Primary	+	Other	Mb0499	gpmA
579473	Internal	+	Other	Mb0499	gpmA
580311	Primary	+	-10 box	Mb0500	senX3
580370	Alternative	+	-10 box	Mb0500	senX3
584725	Antisense	+	-10 box	Mb0503c	-
585728	Internal	-	Other	Mb0504c	-
587369	Internal	-	-10 box	Mb0506c	-
587497	Primary	+	-10 box	Mb0507	-
587869	Internal	+	Other	Mb0507	-
588906	Antisense	-	-10 box	Mb0508	-
589295	Antisense	-	-10 box	Mb0508	-
589436	Primary	+	-10 box	Mb0509	-
591045	Primary	+	-10 box	Mb0511	proC
591246	Internal	+	Other	Mb0511	proC
591954	Antisense	-	-10 box	Mb0511	proC
592192	Primary	+	-10 box	Mb0512	-
592259	Alternative	+	Other	Mb0512	-
592409	Alternative	+	Other	Mb0513	galE2
592598	Primary	+	-10 box	Mb0513	galE2
592805	Alternative	+	-10 box	Mb0513	galE2
593430	Antisense	-	-10 box	Mb0513	galE2
593826	Antisense	-	Other	Mb0513	galE2
593865	Primary	+	-10 box	Mb0514	-
593946	Internal	+	-10 box	Mb0514	-
594297	Antisense	-	Other	Mb0514	-
594546	Internal	+	-10 box	Mb0514	-
595017	Antisense	-	Other	Mb0514	-
595310	Antisense	+	Other	Mb0515c	cmaA2
595385	Antisense	+	Other	Mb0515c	cmaA2
595931	Primary	-	-10 box	Mb0515c	cmaA2
596129	Antisense	+	Other	Mb0516c	-
596600	Primary	-	Extended -10 box	Mb0516c	-
597761	Alternative	+	Other	Mb0518	mmpS2
597813	Primary	+	-10 box	Mb0518	mmpS2
597830	Primary	-	-10 box	Mb0517c	serB1
599571	Internal	+	-10 box	Mb0519	mmpL2
599892	Internal	+	Other	Mb0519	mmpL2
600680	Internal	+	-10 box	Mb0519	mmpL2
600878	Alternative	+	-10 box	Mb0520	-
600995	Primary	+	-10 box	Mb0520	-
601541	Antisense	-	Other	Mb0520	-
601548	Primary	+	-10 box	Mb0521	hemA
601649	Antisense	-	Other	Mb0521	hemA
602482	Antisense	-	-10 box	Mb0521	hemA
602736	Primary	+	Other	Mb0523	hemC
603446	Internal	+	Other	Mb0523	hemC
603975	Internal	+	Other	Mb0524	hemD
604253	Internal	+	-10 box	Mb0524	hemD
606638	Primary	+	Other	Mb0526	-
607678	Primary	+	Extended -10 box	Mb0528	-
608205	Internal	+	-10 box	Mb0528	-
608815	Antisense	-	-10 box	Mb0528	-
609739	Primary	-	-10 box	Mb0529c	-
609867	Primary	+	Extended -10 box	Mb0530	-
610978	Primary	+	Other	Mb0531	-
611271	Alternative	+	-10 box	Mb0531	-
611364	Antisense	-	Other	Mb0531	-
612219	Intergenic	-	Other	NA	-
613170	Internal	-	Other	Mb0532c	-
613362	Primary	-	Other	Mb0532c	-
614058	Primary	+	-10 box	Mb0535	gabP
614437	Internal	+	Other	Mb0535	gabP
614471	Antisense	-	-10 box	Mb0535	gabP
614491	Internal	+	-10 box	Mb0535	gabP
615182	Antisense	-	-10 box	Mb0535	gabP
615751	Alternative	+	-10 box	Mb0537	hemL
615871	Alternative	-	Other	Mb0536c	-
615964	Primary	-	-10 box	Mb0536c	-
615985	Primary	+	Other	Mb0537	hemL
617414	Antisense	-	-10 box	Mb0538	-
620901	Primary	+	-10 box	Mb0542	ccsA
623445	Intergenic	-	-10 box	NA	-
623479	Primary	+	-10 box	Mb0544	-
623534	Primary	+	Other	Mb0545	PE_PGRS6a
625868	Internal	-	Other	Mb0547c	fabH
626251	Internal	-	Other	Mb0547c	fabH
626741	Alternative	-	Other	Mb0547c	fabH
626795	Primary	-	-10 box	Mb0547c	fabH
627684	Primary	-	Other	Mb0548c	menA
627685	Primary	+	Other	Mb0549	pnp
628934	Internal	+	Other	Mb0550	galE3
631061	Alternative	-	-10 box	Mb0551c	-
631081	Alternative	+	-10 box	Mb0552	-
631179	Primary	+	-10 box	Mb0552	-
631217	Primary	-	-10 box	Mb0551c	-
631742	Internal	+	-10 box	Mb0552	-
632062	Internal	+	Other	Mb0552	-
633184	Antisense	-	-10 box	Mb0553	-
635648	Primary	-	-10 box	Mb0555c	-
637988	Antisense	+	-10 box	Mb0559c	pitA
638785	Primary	-	Extended -10 box	Mb0559c	pitA
639213	Primary	-	Other	Mb0560c	-
639632	Alternative	-	-10 box	Mb0560c	-
639696	Alternative	-	-10 box	Mb0560c	-
640160	Primary	-	-10 box	Mb0561c	-
641223	Primary	-	-10 box	Mb0562c	menB
642101	Primary	-	-10 box	Mb0564c	-
643427	Antisense	+	-10 box	Mb0566c	fadD8
644054	Primary	-	-10 box	Mb0566c	fadD8
644113	Primary	+	-10 box	Mb0567	-
645071	Antisense	-	Other	Mb0567	-
645643	Primary	+	-10 box	Mb0568	menC
646074	Antisense	-	Other	Mb0568	menC
646710	Primary	+	-10 box	Mb0569	bpoC
646924	Antisense	-	-10 box	Mb0569	bpoC
647541	Primary	+	-10 box	Mb0570	menD
648736	Primary	+	-10 box	Mb0571	-
648951	Alternative	+	Other	Mb0571	-
649400	Primary	+	-10 box	Mb0572	pimB
650600	Alternative	+	Other	Mb0573	ubiE
650932	Primary	+	-10 box	Mb0573	ubiE
650991	Antisense	-	Other	Mb0573	ubiE
651989	Primary	-	-10 box	Mb0574c	-
652153	Alternative	-	Other	Mb0574c	-
652699	Primary	-	Other	Mb0575c	-
652955	Alternative	-	-10 box	Mb0575c	-
653992	Primary	-	Other	Mb0576c	-
654014	Primary	+	-10 box	Mb0577	grcC1
655080	Primary	+	Other	Mb0578	htpX
655499	Internal	+	-10 box	Mb0578	htpX
656131	Intergenic	+	-10 box	NA	-
656875	Internal	-	Other	Mb0579c	gpsA
657192	Primary	-	-10 box	Mb0579c	gpsA
657992	Antisense	+	-10 box	Mb0580c	-
658740	Primary	-	-10 box	Mb0580c	-
659315	Primary	-	Other	Mb0581c	-
659352	Primary	+	-10 box	Mb0582	-
659630	Internal	+	-10 box	Mb0582	-
660445	Alternative	+	Other	Mb0583	cyp135B1
660587	Alternative	+	Other	Mb0583	cyp135B1
660692	Primary	+	-10 box	Mb0583	cyp135B1
661472	Internal	+	Extended -10 box	Mb0583	cyp135B1
661967	Antisense	-	Other	Mb0583	cyp135B1
662226	Primary	+	Other	Mb0584	-
663713	Internal	+	-10 box	Mb0585	nrdZ
666060	Alternative	-	Other	Mb0586c	-
666155	Primary	-	-10 box	Mb0586c	-
666654	Primary	-	Other	Mb0587c	-
667404	Internal	-	-10 box	Mb0588c	-
667793	Antisense	+	-10 box	Mb0588c	-
668939	Primary	-	-10 box	Mb0588c	-
669695	Primary	-	Other	Mb0589c	-
669701	Intergenic	+	-10 box	NA	-
670639	Alternative	+	Other	Mb0591	-
670988	Alternative	-	-10 box	Mb0590c	-
671080	Primary	+	-10 box	Mb0591	-
671382	Primary	-	Other	Mb0590c	-
672171	Primary	+	-10 box	Mb0592	TB27.3
672396	Antisense	-	Other	Mb0592	TB27.3
675644	Internal	-	Other	Mb0593c	PE_PGRS7
677275	Primary	-	-10 box	Mb0593c	PE_PGRS7
677298	Alternative	+	-10 box	Mb0594	-
677481	Primary	+	Other	Mb0594	-
677601	Internal	+	Other	Mb0594	-
677715	Internal	+	-10 box	Mb0594	-
678859	Primary	-	-10 box	Mb0595c	-
678953	Primary	+	-10 box	Mb0596	-
679827	Antisense	+	Other	Mb0598c	lpqN
680104	Primary	+	Other	Mb0599	-
680388	Primary	-	Extended -10 box	Mb0598c	lpqN
680900	Antisense	-	-10 box	Mb0599	-
681736	Antisense	-	-10 box	Mb0599	-
682905	Internal	+	-10 box	Mb0599	-
683766	Internal	-	-10 box	Mb0600c	-
683985	Internal	-	-10 box	Mb0600c	-
685653	Primary	+	Other	Mb0601	-
687179	Internal	+	-10 box	Mb0603	yrbE2B
690483	Internal	+	-10 box	Mb0606	mce2C
693501	Antisense	-	Extended -10 box	Mb0609	lprL
693750	Antisense	-	-10 box	Mb0609	lprL
694747	Internal	+	Other	Mb0610	mce2F
695100	Internal	+	-10 box	Mb0610	mce2F
695311	Internal	+	-10 box	Mb0610	mce2F
696729	Antisense	+	-10 box	Mb0612c	-
696730	Primary	-	-10 box	Mb0612c	-
697047	Antisense	+	-10 box	Mb0613c	-
697581	Antisense	+	Other	Mb0613c	-
698148	Primary	-	-10 box	Mb0613c	-
698878	Primary	-	Other	Mb0614c	-
699045	Primary	-	Extended -10 box	Mb0615c	-
701092	Primary	+	-10 box	Mb0619	-
701422	Primary	+	-10 box	Mb0620	lpqO
701679	Internal	+	Other	Mb0620	lpqO
702388	Antisense	-	-10 box	Mb0620	lpqO
702581	Intergenic	-	-10 box	NA	-
702675	Internal	+	Other	Mb0621	-
704464	Primary	+	Other	Mb0624	-
704899	Antisense	-	-10 box	Mb0625	-
705431	Intergenic	+	-10 box	NA	-
706145	Internal	-	-10 box	Mb0627c	-
707320	Primary	+	-10 box	Mb0629	-
707498	Primary	-	Other	Mb0627c	-
710761	Primary	-	-10 box	Mb0630c	-
711285	Alternative	+	-10 box	Mb0632	-
711581	Primary	+	-10 box	Mb0632	-
711841	Alternative	+	Other	Mb0634	-
712025	Primary	+	Extended -10 box	Mb0634	-
712718	Primary	+	Other	Mb0635	galT
713057	Antisense	-	Other	Mb0635	galT
715436	Primary	+	-10 box	Mb0637	-
717178	Antisense	-	-10 box	Mb0638	-
717637	Primary	+	-10 box	Mb0639	-
718947	Internal	-	-10 box	Mb0641c	-
719142	Primary	-	Other	Mb0641c	-
719259	Primary	+	-10 box	Mb0642	-
721158	Alternative	-	Other	Mb0644c	-
721262	Primary	-	-10 box	Mb0644c	-
725473	Antisense	+	-10 box	Mb0647c	recBa
728573	Antisense	+	-10 box	Mb0648c	recC
729772	Intergenic	+	Other	NA	-
730523	Primary	-	Other	Mb0649c	echA3
730755	Alternative	-	-10 box	Mb0649c	echA3
731399	Internal	-	-10 box	Mb0650c	-
732269	Primary	-	-10 box	Mb0651c	-
732388	Internal	+	-10 box	Mb0652	-
732414	Alternative	-	-10 box	Mb0651c	-
732461	Internal	+	-10 box	Mb0652	-
732690	Primary	+	-10 box	Mb0653	rpmG
733166	Primary	+	-10 box	Mb0654	-
733868	Antisense	-	Other	Mb0655	-
734598	Primary	+	-10 box	Mb0657	secE
734912	Alternative	+	Other	Mb0657	secE
735340	Primary	+	-10 box	Mb0658	nusG
738327	Antisense	+	-10 box	Mb0661c	mmaA4
738492	Alternative	-	-10 box	Mb0661c	mmaA4
738918	Primary	-	-10 box	Mb0661c	mmaA4
739427	Primary	-	-10 box	Mb0662c	mmaA3
740104	Internal	-	Other	Mb0663c	mmaA2
740479	Primary	-	-10 box	Mb0663c	mmaA2
741236	Antisense	+	-10 box	Mb0664c	mmaA1
741413	Antisense	+	-10 box	Mb0664c	mmaA1
742324	Internal	-	Other	Mb0665c	lipG
743733	Primary	-	Other	Mb0666c	-
743939	Intergenic	+	-10 box	NA	-
746409	Antisense	-	Other	Mb0667	-
746729	Antisense	-	Other	Mb0667	-
749828	Primary	+	-10 box	Mb0670	rplJ
751311	Primary	+	Other	Mb0673	-
751736	Alternative	+	-10 box	Mb0673	-
752184	Internal	+	Other	Mb0673	-
753027	Alternative	+	Other	Mb0674	mkl
753303	Primary	+	-10 box	Mb0674	mkl
753429	Internal	+	Other	Mb0674	mkl
753723	Internal	+	Other	Mb0674	mkl
753913	Internal	+	Other	Mb0674	mkl
754428	Intergenic	+	-10 box	NA	-
755412	Primary	-	-10 box	Mb0676c	-
755834	Alternative	-	-10 box	Mb0676c	-
756178	Primary	-	-10 box	Mb0677c	-
756559	Antisense	+	Other	Mb0678c	-
756996	Antisense	+	Other	Mb0679c	-
757006	Primary	-	-10 box	Mb0679c	-
757792	Primary	-	Other	Mb0680c	-
757884	Primary	+	-10 box	Mb0682	atsD
758536	Internal	+	-10 box	Mb0682	atsD
760405	Antisense	-	-10 box	Mb0683	-
761249	Alternative	+	Other	Mb0686	rpoB
761361	Primary	+	-10 box	Mb0686	rpoB
768880	Internal	+	-10 box	Mb0687	rpoC
769322	Intergenic	-	-10 box	NA	-
770000	Antisense	+	-10 box	Mb0688c	-
770296	Antisense	+	-10 box	Mb0688c	-
771203	Alternative	+	Other	Mb0689	end
771442	Primary	-	-10 box	Mb0688c	-
771561	Primary	+	-10 box	Mb0689	end
772351	Primary	+	-10 box	Mb0690	lpqP
773253	Primary	+	-10 box	Mb0691	fadE8
777880	Antisense	+	Other	Mb0695c	mmpL5
780664	Primary	-	Other	Mb0695c	mmpL5
780736	Primary	-	-10 box	Mb0696c	mmpS5
780759	Primary	+	-10 box	Mb0697	-
781848	Antisense	+	-10 box	Mb0699c	-
782241	Primary	-	-10 box	Mb0699c	-
782355	Primary	+	-10 box	Mb0700	-
783144	Primary	+	-10 box	Mb0701	rpsL
783392	Primary	+	-10 box	Mb0702	rpsG
784508	Internal	+	-10 box	Mb0703	fusA1
786517	Primary	+	-10 box	Mb0704	tuf
787889	Primary	+	-10 box	Mb0705	-
788852	Primary	+	Extended -10 box	Mb0706	fabG
789721	Internal	+	Other	Mb0707	-
790705	Antisense	-	Other	Mb0707	-
791339	Intergenic	+	-10 box	NA	-
792341	Internal	-	-10 box	Mb0709c	-
793043	Primary	-	-10 box	Mb0709c	-
793465	Primary	-	Other	Mb0710c	-
793482	Primary	+	-10 box	Mb0711	-
794195	Internal	+	Extended -10 box	Mb0712	pqqE
795421	Internal	+	-10 box	Mb0713	lldD1
795929	Antisense	-	Other	Mb0713	lldD1
796508	Internal	+	-10 box	Mb0714	-
796805	Antisense	-	Other	Mb0714	-
800441	Primary	+	-10 box	Mb0717	-
800985	Antisense	-	-10 box	Mb0718	-
801970	Primary	+	-10 box	Mb0720	rpsJ
805421	Antisense	-	Other	Mb0725	rpsS
805472	Antisense	-	-10 box	Mb0725	rpsS
806960	Primary	+	-10 box	Mb0729	rpmC
807315	Antisense	-	Other	Mb0728	rplP
807465	Antisense	-	-10 box	Mb0729	rpmC
808103	Intergenic	-	-10 box	NA	-
808123	Primary	+	-10 box	Mb0731	atsAa
808474	Primary	+	-10 box	Mb0732	atsAb
809203	Antisense	-	Other	Mb0732	atsAb
809652	Antisense	-	Other	Mb0732	atsAb
810446	Alternative	+	-10 box	Mb0733	-
810568	Primary	+	-10 box	Mb0733	-
811715	Primary	+	Extended -10 box	Mb0734	-
812138	Internal	+	Other	Mb0734	-
812346	Internal	+	Other	Mb0734	-
812404	Internal	+	Other	Mb0734	-
812805	Alternative	+	-10 box	Mb0735	rplN
813050	Primary	+	-10 box	Mb0735	rplN
813618	Primary	+	Other	Mb0737	rplE
815209	Primary	+	Other	Mb0740	rplF
815442	Primary	+	-10 box	Mb0741	rplR
817550	Primary	+	-10 box	Mb0745	sppA
820332	Primary	-	-10 box	Mb0746c	-
821495	Alternative	-	Extended -10 box	Mb0747c	-
821697	Primary	-	-10 box	Mb0747c	-
822091	Antisense	+	-10 box	Mb0748c	fucA
823298	Primary	-	Other	Mb0749c	serA2
823329	Primary	+	-10 box	Mb0750	xylB
824436	Antisense	-	-10 box	Mb0750	xylB
824730	Internal	+	-10 box	Mb0751	-
825427	Intergenic	+	-10 box	NA	-
825838	Antisense	+	-10 box	Mb0752c	-
826517	Alternative	-	Other	Mb0752c	-
826537	Primary	+	Extended -10 box	Mb0753	secY
826690	Primary	-	Other	Mb0752c	-
827012	Internal	+	-10 box	Mb0753	secY
828085	Antisense	-	-10 box	Mb0754	adk
829243	Primary	+	Other	Mb0756	sigL
830532	Alternative	+	-10 box	Mb0758	-
830987	Primary	+	Other	Mb0758	-
831846	Primary	+	Other	Mb0759	-
833363	Primary	+	Other	Mb0761	-
833423	Alternative	+	-10 box	Mb0761	-
833581	Alternative	+	Other	Mb0761	-
834249	Primary	+	-10 box	Mb0762	-
836527	Primary	-	-10 box	Mb0764c	-
836770	Primary	-	Other	Mb0765c	-
837456	Primary	+	Other	Mb0767	PE_PGRS9
838073	Antisense	-	-10 box	Mb0767	PE_PGRS9
840241	Primary	+	-10 box	Mb0768	PE_PGRS10
843137	Primary	+	-10 box	Mb0769	-
844109	Primary	-	-10 box	Mb0771c	-
844200	Alternative	-	-10 box	Mb0771c	-
844218	Primary	+	-10 box	Mb0772	-
845542	Primary	-	-10 box	Mb0773c	mmsB
846603	Internal	-	-10 box	Mb0774c	fadE9
846621	Antisense	+	Other	Mb0775c	mmsA
848183	Primary	-	-10 box	Mb0775c	mmsA
848204	Primary	+	-10 box	Mb0776	PE_PGRS11
848265	Alternative	-	Other	Mb0775c	mmsA
848713	Internal	+	-10 box	Mb0776	PE_PGRS11
851099	Internal	-	-10 box	Mb0777c	PPE12
852263	Alternative	-	-10 box	Mb0777c	PPE12
852696	Primary	-	Other	Mb0777c	PPE12
853039	Primary	-	-10 box	Mb0778c	-
853443	Alternative	+	-10 box	Mb0780	phoP
853656	Alternative	-	-10 box	Mb0779c	-
853738	Alternative	+	Other	Mb0780	phoP
853797	Primary	+	-10 box	Mb0780	phoP
853929	Primary	-	-10 box	Mb0779c	-
854250	Primary	+	-10 box	Mb0781	phoR
854784	Antisense	-	-10 box	Mb0781	phoR
854802	Internal	+	-10 box	Mb0781	phoR
854873	Antisense	-	Other	Mb0781	phoR
856416	Primary	-	-10 box	Mb0782c	-
856485	Alternative	-	Other	Mb0782c	-
857597	Antisense	+	-10 box	Mb0784c	adhB
858081	Primary	-	-10 box	Mb0784c	adhB
858638	Internal	-	-10 box	Mb0785c	-
858957	Antisense	+	-10 box	Mb0787c	cyp51
861667	Internal	-	-10 box	Mb0789c	cyp123
862001	Internal	-	-10 box	Mb0789c	cyp123
862170	Internal	-	-10 box	Mb0789c	cyp123
862970	Alternative	+	-10 box	Mb0791	aldA
863058	Primary	+	-10 box	Mb0791	aldA
864328	Primary	+	Other	Mb0792	-
864770	Internal	+	-10 box	Mb0792	-
864885	Internal	+	-10 box	Mb0792	-
866565	Antisense	-	-10 box	Mb0794	-
866772	Primary	+	-10 box	Mb0795	purD
867001	Internal	+	-10 box	Mb0795	purD
867588	Internal	+	-10 box	Mb0795	purD
867971	Internal	+	Other	Mb0795	purD
868537	Internal	-	Other	Mb0796c	ggtA
869222	Internal	-	-10 box	Mb0796c	ggtA
869347	Antisense	+	-10 box	Mb0796c	ggtA
869580	Primary	-	-10 box	Mb0796c	ggtA
870469	Primary	+	-10 box	Mb0798	-
870528	Internal	-	Other	Mb0797c	-
870600	Internal	+	Other	Mb0798	-
871094	Internal	+	-10 box	Mb0798	-
871254	Antisense	+	Other	Mb0799c	-
871952	Primary	-	-10 box	Mb0799c	-
872182	Primary	+	-10 box	Mb0800	purB
872617	Internal	+	-10 box	Mb0800	purB
873168	Alternative	+	Other	Mb0801	cyp126
873322	Alternative	+	-10 box	Mb0801	cyp126
873617	Primary	+	Other	Mb0801	cyp126
874291	Antisense	-	Extended -10 box	Mb0801	cyp126
874316	Internal	+	-10 box	Mb0801	cyp126
875274	Primary	+	-10 box	Mb0803	hemH
875481	Primary	-	Other	Mb0802c	-
875532	Alternative	+	-10 box	Mb0803	hemH
876101	Antisense	-	Other	Mb0803	hemH
876353	Antisense	-	-10 box	Mb0803	hemH
876371	Primary	+	-10 box	Mb0804	ptrB
876741	Internal	+	-10 box	Mb0804	ptrB
876901	Internal	+	-10 box	Mb0804	ptrB
877675	Antisense	-	-10 box	Mb0804	ptrB
878284	Internal	+	Other	Mb0804	ptrB
878774	Intergenic	+	Other	NA	-
879661	Antisense	+	Other	Mb0805c	emrB
880516	Internal	-	-10 box	Mb0805c	emrB
880619	Internal	-	-10 box	Mb0805c	emrB
880809	Primary	+	Other	Mb0806	-
881549	Internal	+	-10 box	Mb0807	-
882618	Internal	+	Other	Mb0808	-
883903	Primary	-	Other	Mb0809c	-
884577	Antisense	-	-10 box	Mb0810	-
884645	Primary	+	-10 box	Mb0811	-
884873	Primary	+	-10 box	Mb0812	purQ
885321	Internal	+	-10 box	Mb0812	purQ
885463	Internal	+	-10 box	Mb0812	purQ
886114	Primary	-	Other	Mb0813c	-
886378	Alternative	-	Other	Mb0813c	-
887058	Antisense	+	Other	Mb0815c	-
888096	Antisense	+	-10 box	Mb0816c	-
888270	Antisense	+	-10 box	Mb0816c	-
888836	Alternative	-	Other	Mb0816c	-
889069	Primary	-	-10 box	Mb0816c	-
889921	Internal	-	Other	Mb0818c	-
890059	Primary	-	Other	Mb0818c	-
890274	Antisense	+	-10 box	Mb0819c	-
890851	Alternative	-	-10 box	Mb0819c	-
891034	Primary	+	Other	Mb0820	-
891211	Primary	-	Other	Mb0819c	-
892568	Antisense	+	-10 box	Mb0821c	cfp29
892744	Antisense	+	-10 box	Mb0821c	cfp29
894123	Primary	-	-10 box	Mb0822c	-
894148	Primary	+	-10 box	Mb0823	pepC
895459	Primary	+	-10 box	Mb0824	-
896057	Internal	-	-10 box	Mb0825c	-
896348	Internal	-	Other	Mb0825c	-
896458	Primary	-	Other	Mb0825c	-
896474	Alternative	+	Other	Mb0826	purL
896611	Primary	+	-10 box	Mb0826	purL
896712	Internal	+	-10 box	Mb0826	purL
899620	Primary	+	-10 box	Mb0828	-
899678	Internal	+	-10 box	Mb0828	-
900554	Antisense	-	Other	Mb0828	-
900807	Internal	-	-10 box	Mb0829c	cpsY
900881	Antisense	+	Other	Mb0829c	cpsY
902202	Alternative	+	Other	Mb0830	-
902447	Primary	-	-10 box	Mb0829c	cpsY
902465	Primary	+	-10 box	Mb0830	-
902960	Internal	+	-10 box	Mb0831	purF
904204	Antisense	-	-10 box	Mb0831	purF
904554	Primary	+	-10 box	Mb0832	purM
905039	Antisense	-	-10 box	Mb0832	purM
905056	Internal	+	-10 box	Mb0832	purM
905680	Intergenic	+	Other	NA	-
905993	Primary	-	-10 box	Mb0833c	-
907170	Primary	-	-10 box	Mb0834c	-
907233	Primary	+	-10 box	Mb0835	-
907981	Antisense	-	-10 box	Mb0835	-
908286	Antisense	+	-10 box	Mb0836c	-
908375	Internal	-	Other	Mb0836c	-
908943	Primary	-	-10 box	Mb0836c	-
910282	Antisense	+	-10 box	Mb0838c	cysA2
910411	Primary	-	-10 box	Mb0838c	cysA2
910862	Antisense	+	Other	Mb0840c	-
911666	Internal	-	Other	Mb0840c	-
911736	Primary	+	-10 box	Mb0841	-
912542	Primary	+	Other	Mb0842	-
915029	Primary	-	-10 box	Mb0844c	phoY2
916854	Antisense	+	-10 box	Mb0845c	-
917069	Antisense	+	-10 box	Mb0845c	-
917253	Primary	-	-10 box	Mb0845c	-
918755	Primary	-	-10 box	Mb0846c	-
919098	Antisense	+	Other	Mb0847c	desA1
919610	Primary	-	-10 box	Mb0847c	desA1
919649	Intergenic	+	-10 box	NA	-
919946	Alternative	-	Other	Mb0847c	desA1
920463	Primary	-	-10 box	Mb0848c	-
920676	Internal	+	Other	Mb0849	-
921963	Primary	-	-10 box	Mb0850c	-
922711	Primary	-	-10 box	Mb0851c	-
922763	Primary	+	-10 box	Mb0853	-
922869	Internal	+	-10 box	Mb0853	-
923805	Internal	-	-10 box	Mb0854c	-
923992	Internal	-	-10 box	Mb0854c	-
924168	Antisense	+	-10 box	Mb0854c	-
924541	Primary	-	-10 box	Mb0854c	-
924709	Alternative	-	-10 box	Mb0854c	-
924765	Intergenic	+	-10 box	NA	-
925704	Primary	+	-10 box	Mb0855	PE_PGRS12
925819	Primary	+	-10 box	Mb0856	PE_PGRS13
928617	Intergenic	-	Extended -10 box	NA	-
928825	Internal	-	-10 box	Mb0857c	PE_PGRS14
931275	Primary	-	-10 box	Mb0857c	PE_PGRS14
931293	Primary	+	-10 box	Mb0858	lpqQ
931541	Alternative	+	-10 box	Mb0858	lpqQ
932153	Internal	+	Other	Mb0858	lpqQ
932899	Intergenic	-	-10 box	NA	-
932948	Intergenic	+	-10 box	NA	-
934780	Primary	-	-10 box	Mb0860c	-
935469	Primary	+	Other	Mb0861	lpqR
936306	Primary	+	-10 box	Mb0862	-
936914	Internal	+	Other	Mb0862	-
938098	Primary	-	Other	Mb0863c	pip
938714	Primary	+	-10 box	Mb0865	-
938807	Antisense	-	-10 box	Mb0865	-
939334	Internal	+	-10 box	Mb0865	-
939417	Internal	+	Other	Mb0865	-
939999	Primary	+	-10 box	Mb0866	-
941278	Internal	-	Other	Mb0867c	narL
941875	Primary	-	-10 box	Mb0867c	narL
942002	Internal	+	-10 box	Mb0868	-
942432	Internal	+	-10 box	Mb0868	-
944979	Primary	-	Other	Mb0869c	-
945083	Primary	+	-10 box	Mb0870	lpqS
945333	Alternative	-	Other	Mb0869c	-
946016	Internal	+	Extended -10 box	Mb0871	cysK2
946837	Internal	+	-10 box	Mb0872	-
947293	Internal	+	-10 box	Mb0872	-
949223	Primary	-	-10 box	Mb0874c	-
949586	Internal	+	-10 box	Mb0875	fadD16
949691	Internal	+	Other	Mb0875	fadD16
950515	Internal	-	-10 box	Mb0876c	pdc
951342	Internal	-	-10 box	Mb0876c	pdc
951368	Antisense	+	-10 box	Mb0876c	pdc
951873	Primary	-	-10 box	Mb0876c	pdc
951938	Primary	+	-10 box	Mb0877	-
952980	Internal	+	-10 box	Mb0878	far
953524	Primary	+	Extended -10 box	Mb0879	-
953793	Alternative	+	Other	Mb0880	-
954031	Primary	+	Extended -10 box	Mb0880	-
954409	Antisense	-	Other	Mb0880	-
955279	Antisense	+	-10 box	Mb0881c	-
955674	Primary	-	-10 box	Mb0881c	-
955765	Primary	+	Extended -10 box	Mb0882	fadA
959315	Internal	-	-10 box	Mb0884c	-
959547	Internal	-	-10 box	Mb0884c	-
961034	Primary	-	Other	Mb0884c	-
961155	Antisense	+	-10 box	Mb0885c	-
961261	Alternative	-	-10 box	Mb0884c	-
963314	Primary	-	-10 box	Mb0885c	-
963381	Primary	+	Other	Mb0886	-
965988	Internal	-	-10 box	Mb0891c	rpfA
966266	Primary	-	-10 box	Mb0891c	rpfA
968182	Primary	+	-10 box	Mb0895	cspB
968208	Primary	-	-10 box	Mb0894c	-
968278	Alternative	+	-10 box	Mb0895	cspB
970779	Primary	-	Other	Mb0896c	PE_PGRS15
970921	Primary	+	-10 box	Mb0897	fadE10
972087	Internal	+	-10 box	Mb0897	fadE10
973530	Internal	-	Other	Mb0898c	-
973570	Antisense	+	Other	Mb0898c	-
974172	Primary	-	Other	Mb0898c	-
975456	Antisense	+	-10 box	Mb0900c	-
975753	Internal	-	Other	Mb0900c	-
976436	Primary	-	Other	Mb0900c	-
976520	Primary	+	Other	Mb0901	-
979225	Primary	-	-10 box	Mb0903c	-
979382	Primary	+	-10 box	Mb0904	-
980264	Primary	+	Other	Mb0906	-
981778	Primary	-	-10 box	Mb0907c	-
983019	Primary	-	-10 box	Mb0908c	serC
983190	Primary	+	-10 box	Mb0909	-
984118	Antisense	-	-10 box	Mb0909	-
984171	Primary	+	-10 box	Mb0910	fprB
986971	Intergenic	-	Extended -10 box	NA	-
987519	Primary	+	Other	Mb0912	-
987626	Antisense	-	-10 box	Mb0912	-
988249	Antisense	-	Other	Mb0912	-
988747	Antisense	-	-10 box	Mb0912	-
990350	Primary	-	-10 box	Mb0913c	citA
990442	Alternative	-	Other	Mb0913c	citA
991975	Internal	-	Other	Mb0914c	-
992657	Internal	-	-10 box	Mb0914c	-
993371	Primary	-	-10 box	Mb0914c	-
993483	Alternative	-	Extended -10 box	Mb0914c	-
993555	Antisense	+	Extended -10 box	Mb0915c	-
993703	Antisense	+	Other	Mb0915c	-
993784	Internal	-	-10 box	Mb0915c	-
993911	Internal	-	-10 box	Mb0915c	-
994004	Alternative	+	-10 box	Mb0916	-
994246	Primary	-	-10 box	Mb0915c	-
994266	Primary	+	-10 box	Mb0916	-
995035	Internal	+	-10 box	Mb0916	-
995588	Antisense	-	-10 box	Mb0916	-
996760	Primary	-	-10 box	Mb0917c	-
996912	Primary	+	-10 box	Mb0918	-
997815	Antisense	-	Other	Mb0918	-
998168	Antisense	-	-10 box	Mb0918	-
999129	Internal	+	Other	Mb0919	-
999292	Internal	+	-10 box	Mb0919	-
999340	Antisense	-	Other	Mb0919	-
999800	Intergenic	-	-10 box	NA	-
999887	Primary	+	-10 box	Mb0920	gltA
1000607	Antisense	-	Other	Mb0920	gltA
1001208	Antisense	-	-10 box	Mb0920	gltA
1001773	Antisense	+	-10 box	Mb0921c	-
1003169	Primary	-	Other	Mb0922c	-
1003229	Primary	+	-10 box	Mb0923	ompA
1004001	Primary	+	-10 box	Mb0924	-
1004846	Internal	+	-10 box	Mb0925	-
1005899	Antisense	+	-10 box	Mb0926c	prrB
1006355	Primary	-	-10 box	Mb0926c	prrB
1007018	Internal	-	Other	Mb0927c	prrA
1007138	Intergenic	+	Other	NA	-
1007199	Antisense	+	-10 box	Mb0928c	accD3
1008672	Primary	+	-10 box	Mb0929	echA6
1008754	Primary	-	-10 box	Mb0928c	accD3
1010620	Primary	+	-10 box	Mb0931	-
1011164	Internal	+	Other	Mb0931	-
1011665	Internal	+	-10 box	Mb0931	-
1012173	Primary	+	Other	Mb0932	ctpE
1015101	Intergenic	-	-10 box	NA	-
1015106	Primary	+	-10 box	Mb0933	-
1015165	Alternative	+	Other	Mb0934	-
1015267	Primary	+	-10 box	Mb0934	-
1016101	Internal	+	-10 box	Mb0935	-
1016336	Alternative	+	-10 box	Mb0936	-
1016702	Primary	+	-10 box	Mb0936	-
1016970	Antisense	-	Other	Mb0936	-
1018044	Internal	-	-10 box	Mb0937c	-
1020431	Primary	-	-10 box	Mb0938c	-
1022188	Primary	-	-10 box	Mb0940c	PE7
1022494	Primary	+	Other	Mb0941	betP
1022682	Internal	+	Other	Mb0941	betP
1023683	Internal	+	-10 box	Mb0941	betP
1024149	Antisense	-	-10 box	Mb0941	betP
1024826	Antisense	-	-10 box	Mb0942	-
1024866	Primary	+	Other	Mb0943	-
1025341	Internal	+	-10 box	Mb0943	-
1025669	Intergenic	-	-10 box	NA	-
1025879	Intergenic	-	-10 box	NA	-
1026024	Internal	-	-10 box	Mb0944c	-
1026205	Internal	-	-10 box	Mb0944c	-
1027282	Alternative	-	Other	Mb0944c	-
1027427	Primary	-	-10 box	Mb0944c	-
1027561	Primary	+	-10 box	Mb0945	-
1027744	Alternative	-	-10 box	Mb0944c	-
1027918	Alternative	+	Other	Mb0946	-
1028036	Primary	+	Other	Mb0946	-
1029086	Antisense	-	Other	Mb0946	-
1031076	Primary	-	-10 box	Mb0947c	-
1032300	Internal	-	-10 box	Mb0948c	mntH
1032710	Internal	-	Other	Mb0948c	mntH
1033769	Internal	-	Other	Mb0949c	-
1035119	Primary	-	Extended -10 box	Mb0950c	-
1035201	Alternative	-	Other	Mb0950c	-
1035316	Primary	+	-10 box	Mb0951	pstS3
1037612	Internal	+	Extended -10 box	Mb0953	pstA1
1038857	Internal	-	Extended -10 box	Mb0954c	pknDb
1038981	Internal	-	Extended -10 box	Mb0954c	pknDb
1039225	Antisense	+	-10 box	Mb0954c	pknDb
1040071	Antisense	+	-10 box	Mb0955c	pknDa
1041013	Internal	-	Other	Mb0956c	pstS2
1041094	Internal	-	-10 box	Mb0956c	pstS2
1041111	Antisense	+	Extended -10 box	Mb0956c	pstS2
1041631	Primary	-	-10 box	Mb0956c	pstS2
1041730	Primary	+	-10 box	Mb0957	pstBa
1042270	Alternative	+	-10 box	Mb0959	pstS1
1042342	Primary	+	Other	Mb0959	pstS1
1042371	Antisense	-	Other	Mb0959	pstS1
1042714	Internal	+	-10 box	Mb0959	pstS1
1043830	Internal	+	Other	Mb0960	pstC1
1044344	Antisense	-	Other	Mb0960	pstC1
1044860	Internal	+	-10 box	Mb0961	pstA2
1045089	Internal	+	Other	Mb0961	pstA2
1045560	Antisense	-	Other	Mb0961	pstA2
1046499	Primary	-	Other	Mb0962c	-
1046551	Alternative	-	-10 box	Mb0962c	-
1046576	Primary	+	-10 box	Mb0963	-
1046698	Internal	+	-10 box	Mb0963	-
1049076	Internal	+	-10 box	Mb0964	-
1049523	Internal	+	-10 box	Mb0964	-
1052986	Alternative	-	Other	Mb0966c	-
1053074	Primary	-	-10 box	Mb0966c	-
1054391	Primary	+	-10 box	Mb0970	-
1054725	Internal	+	-10 box	Mb0970	-
1057152	Primary	-	-10 box	Mb0971c	pgi
1058560	Primary	-	Other	Mb0973c	-
1058724	Primary	+	-10 box	Mb0974	uvrD1
1059500	Antisense	-	-10 box	Mb0974	uvrD1
1061133	Internal	-	-10 box	Mb0975c	-
1061318	Antisense	+	Other	Mb0975c	-
1062007	Internal	-	-10 box	Mb0975c	-
1062031	Alternative	+	-10 box	Mb0976	sucC
1062085	Alternative	+	-10 box	Mb0976	sucC
1062196	Primary	-	-10 box	Mb0975c	-
1062361	Primary	+	-10 box	Mb0976	sucC
1062728	Antisense	-	Other	Mb0976	sucC
1063759	Antisense	-	-10 box	Mb0977	sucD
1065401	Primary	-	Other	Mb0978c	-
1065514	Primary	+	-10 box	Mb0979	-
1065919	Internal	+	Other	Mb0979	-
1066982	Internal	+	-10 box	Mb0980	-
1067617	Alternative	+	Other	Mb0981	purN
1067895	Alternative	+	-10 box	Mb0981	purN
1067921	Intergenic	-	-10 box	NA	-
1068000	Primary	+	-10 box	Mb0981	purN
1068319	Antisense	-	-10 box	Mb0981	purN
1068653	Internal	+	-10 box	Mb0982	purH
1069125	Internal	+	-10 box	Mb0982	purH
1069230	Antisense	-	-10 box	Mb0982	purH
1071760	Antisense	-	-10 box	Mb0984	-
1071780	Internal	+	-10 box	Mb0984	-
1073761	Primary	+	Extended -10 box	Mb0985	-
1074362	Primary	+	-10 box	Mb0986	-
1074519	Internal	+	Other	Mb0986	-
1074544	Antisense	-	-10 box	Mb0986	-
1074570	Internal	+	-10 box	Mb0986	-
1074672	Antisense	-	Extended -10 box	Mb0986	-
1077235	Antisense	+	-10 box	Mb0990c	-
1077853	Antisense	+	Other	Mb0991c	-
1078275	Primary	-	-10 box	Mb0991c	-
1078393	Primary	+	-10 box	Mb0992	-
1078984	Primary	+	-10 box	Mb0994	ctpV
1079808	Internal	+	-10 box	Mb0994	ctpV
1081702	Internal	+	-10 box	Mb0995	-
1082180	Intergenic	+	-10 box	NA	-
1090671	Primary	-	Extended -10 box	Mb1001c	-
1090767	Primary	+	-10 box	Mb1002	PE_PGRS16
1092776	Antisense	-	-10 box	Mb1002	PE_PGRS16
1092971	Antisense	-	Other	Mb1002	PE_PGRS16
1093224	Antisense	-	-10 box	Mb1002	PE_PGRS16
1095268	Primary	+	-10 box	Mb1005	rpmF
1096667	Antisense	+	Extended -10 box	Mb1006c	PE_PGRS18
1097272	Internal	+	Other	Mb1007	mprA
1097812	Primary	+	-10 box	Mb1008	mprB
1098002	Antisense	-	Other	Mb1008	mprB
1098194	Antisense	-	-10 box	Mb1008	mprB
1098375	Antisense	-	-10 box	Mb1008	mprB
1099012	Internal	+	Other	Mb1008	mprB
1099495	Primary	+	-10 box	Mb1009	-
1099706	Antisense	-	-10 box	Mb1009	-
1099719	Internal	+	-10 box	Mb1009	-
1100151	Antisense	-	-10 box	Mb1009	-
1100175	Internal	+	-10 box	Mb1009	-
1100856	Primary	+	-10 box	Mb1010	moaB2
1100959	Internal	+	-10 box	Mb1010	moaB2
1101652	Antisense	+	-10 box	Mb1011c	mscL
1101883	Internal	-	-10 box	Mb1011c	mscL
1101977	Primary	-	-10 box	Mb1011c	mscL
1107140	Internal	-	-10 box	Mb1016c	grcC2
1107159	Antisense	+	-10 box	Mb1016c	grcC2
1107868	Primary	-	-10 box	Mb1016c	grcC2
1107952	Antisense	+	-10 box	Mb1017c	-
1108981	Primary	-	-10 box	Mb1018c	-
1109622	Primary	-	Other	Mb1019c	-
1109995	Internal	+	Other	Mb1020	galU
1110393	Alternative	+	-10 box	Mb1021	moeA1
1110653	Primary	+	-10 box	Mb1021	moeA1
1110968	Antisense	-	-10 box	Mb1021	moeA1
1112597	Alternative	+	-10 box	Mb1023	-
1112761	Primary	+	Other	Mb1023	-
1113773	Internal	+	-10 box	Mb1023	-
1114111	Intergenic	-	Other	NA	-
1114312	Primary	+	-10 box	Mb1024	-
1115142	Primary	+	Other	Mb1025	-
1115661	Antisense	-	-10 box	Mb1025	-
1116316	Internal	+	-10 box	Mb1026	-
1117179	Internal	-	-10 box	Mb1027c	-
1117578	Primary	-	-10 box	Mb1027c	-
1117636	Primary	+	-10 box	Mb1028	arcA
1118092	Internal	+	Other	Mb1028	arcA
1118223	Internal	+	-10 box	Mb1028	arcA
1118484	Internal	+	-10 box	Mb1028	arcA
1119199	Internal	-	-10 box	Mb1029c	-
1119446	Antisense	+	Other	Mb1029c	-
1120241	Primary	+	Other	Mb1030	-
1120448	Primary	-	-10 box	Mb1029c	-
1122189	Antisense	+	-10 box	Mb1031c	-
1122607	Primary	-	-10 box	Mb1031c	-
1123102	Internal	-	-10 box	Mb1032c	pabB
1123959	Internal	-	Other	Mb1032c	pabB
1124039	Primary	+	Extended -10 box	Mb1033	-
1124736	Antisense	-	-10 box	Mb1033	-
1127480	Primary	+	-10 box	Mb1035	tatD
1127951	Internal	+	Other	Mb1035	tatD
1128327	Primary	+	-10 box	Mb1036	rpfB
1128406	Alternative	+	-10 box	Mb1036	rpfB
1129470	Primary	+	-10 box	Mb1037	ksgA
1130606	Primary	+	-10 box	Mb1038	ispE
1131732	Primary	+	-10 box	Mb1041	pks16
1131935	Alternative	+	-10 box	Mb1041	pks16
1132038	Alternative	+	Other	Mb1041	pks16
1132898	Antisense	-	-10 box	Mb1041	pks16
1133405	Internal	+	Other	Mb1041	pks16
1135149	Primary	-	-10 box	Mb1043c	rplY
1135166	Antisense	+	-10 box	Mb1044c	lpqT
1136962	Primary	-	-10 box	Mb1045c	prsA
1137320	Antisense	+	-10 box	Mb1046c	glmU
1138218	Internal	-	-10 box	Mb1046c	glmU
1138694	Primary	+	-10 box	Mb1047	-
1138770	Internal	+	Other	Mb1047	-
1139411	Primary	+	-10 box	Mb1048	mfd
1142157	Internal	+	Other	Mb1048	mfd
1142877	Antisense	-	-10 box	Mb1048	mfd
1143048	Antisense	-	-10 box	Mb1048	mfd
1143059	Primary	+	Other	Mb1049	-
1146714	Primary	+	-10 box	Mb1053	-
1147071	Primary	+	-10 box	Mb1054	-
1150136	Antisense	+	-10 box	Mb1056c	kdpD
1152070	Internal	-	Other	Mb1056c	kdpD
1152217	Primary	+	Other	Mb1057	kdpF
1153856	Antisense	-	-10 box	Mb1058	kdpA
1156269	Primary	+	-10 box	Mb1060	kdpC
1156653	Internal	+	-10 box	Mb1060	kdpC
1157495	Antisense	+	-10 box	Mb1061c	trcS
1158206	Antisense	+	Other	Mb1061c	trcS
1159185	Primary	-	Other	Mb1062c	trcR
1160882	Primary	-	Extended -10 box	Mb1065c	-
1161173	Alternative	-	Other	Mb1065c	-
1161192	Antisense	+	Other	Mb1066c	esxI
1161996	Antisense	+	-10 box	Mb1068c	PPE15
1162332	Antisense	+	-10 box	Mb1068c	PPE15
1164144	Intergenic	+	-10 box	NA	-
1165286	Intergenic	+	Other	NA	-
1165830	Internal	-	-10 box	Mb1071c	-
1165946	Alternative	-	-10 box	Mb1071c	-
1165980	Intergenic	+	-10 box	NA	-
1166129	Primary	-	-10 box	Mb1071c	-
1166789	Internal	-	Other	Mb1072c	-
1166968	Antisense	+	-10 box	Mb1072c	-
1167360	Primary	-	-10 box	Mb1072c	-
1167540	Internal	+	Extended -10 box	Mb1073	-
1169274	Internal	-	-10 box	Mb1075c	-
1169729	Primary	-	Extended -10 box	Mb1075c	-
1169878	Alternative	-	-10 box	Mb1075c	-
1171110	Antisense	-	Other	Mb1076	-
1171574	Internal	-	Other	Mb1077c	-
1171632	Antisense	+	Other	Mb1077c	-
1171704	Internal	-	Other	Mb1077c	-
1171740	Antisense	+	-10 box	Mb1077c	-
1171909	Internal	-	-10 box	Mb1077c	-
1172111	Internal	-	-10 box	Mb1077c	-
1172519	Internal	-	-10 box	Mb1077c	-
1172835	Primary	+	Other	Mb1078	-
1175626	Intergenic	+	-10 box	NA	-
1176106	Primary	+	-10 box	Mb1081	-
1176554	Internal	+	-10 box	Mb1081	-
1176712	Antisense	+	-10 box	Mb1082c	-
1176848	Intergenic	+	-10 box	NA	-
1177014	Primary	+	-10 box	Mb1083	-
1177654	Primary	+	-10 box	Mb1084	-
1178126	Internal	+	Other	Mb1085	-
1178569	Antisense	-	-10 box	Mb1085	-
1179307	Intergenic	-	-10 box	NA	-
1179663	Primary	+	-10 box	Mb1086	-
1182845	Primary	+	Other	Mb1088	-
1183912	Primary	+	-10 box	Mb1089	-
1184315	Antisense	-	-10 box	Mb1089	-
1184463	Primary	+	-10 box	Mb1090	-
1184549	Internal	+	-10 box	Mb1090	-
1184787	Internal	+	Other	Mb1090	-
1187127	Internal	-	Other	Mb1092c	-
1187271	Primary	-	Other	Mb1092c	-
1187771	Primary	-	-10 box	Mb1093c	lpqV
1187799	Primary	+	Other	Mb1094	-
1191067	Primary	-	Other	Mb1096c	PE_PGRS19
1194935	Internal	-	Other	Mb1098c	-
1196610	Alternative	-	Other	Mb1099c	echA8
1196766	Primary	-	Other	Mb1099c	echA8
1197368	Alternative	+	Other	Mb1101	-
1197478	Primary	-	-10 box	Mb1100c	echA9
1197535	Primary	+	-10 box	Mb1101	-
1197595	Alternative	+	Other	Mb1101	-
1198945	Internal	+	-10 box	Mb1102	-
1199885	Internal	-	-10 box	Mb1103c	fadA3
1200757	Primary	-	-10 box	Mb1103c	fadA3
1201742	Primary	-	-10 box	Mb1104c	-
1201875	Primary	+	-10 box	Mb1105	lipU
1201980	Internal	+	-10 box	Mb1105	lipU
1202036	Internal	+	-10 box	Mb1105	lipU
1203077	Primary	+	Other	Mb1106	cbs
1203176	Antisense	-	Other	Mb1106	cbs
1203473	Internal	+	-10 box	Mb1106	cbs
1203557	Internal	+	Other	Mb1106	cbs
1203641	Internal	+	-10 box	Mb1106	cbs
1204242	Primary	+	-10 box	Mb1107	pra
1204627	Alternative	+	-10 box	Mb1107	pra
1204628	Antisense	-	-10 box	Mb1107	pra
1205708	Antisense	-	-10 box	Mb1108	metB
1206861	Internal	-	-10 box	Mb1109c	greA
1207140	Internal	-	Other	Mb1109c	greA
1207322	Alternative	-	Extended -10 box	Mb1109c	greA
1207376	Primary	-	-10 box	Mb1109c	greA
1207566	Alternative	+	Other	Mb1111	mca
1207814	Primary	-	-10 box	Mb1110c	-
1207834	Primary	+	-10 box	Mb1111	mca
1209462	Antisense	-	-10 box	Mb1113	-
1211883	Primary	-	-10 box	Mb1114c	-
1211953	Primary	+	-10 box	Mb1115	-
1212863	Primary	+	Other	Mb1116	PE_PGRS21
1213954	Antisense	-	-10 box	Mb1116	PE_PGRS21
1215255	Primary	+	-10 box	Mb1116A	-
1215613	Antisense	-	-10 box	Mb1116A	-
1216062	Primary	+	-10 box	Mb1118	PE10
1216805	Intergenic	-	-10 box	NA	-
1217141	Internal	+	Other	Mb1120	celA2b
1217232	Internal	+	Other	Mb1120	celA2b
1217807	Primary	+	-10 box	Mb1121	PE_PGRS22
1218693	Internal	+	-10 box	Mb1121	PE_PGRS22
1221558	Primary	-	Other	Mb1122c	coaA
1221853	Alternative	+	Other	Mb1123	glyA
1221859	Alternative	-	-10 box	Mb1122c	coaA
1221910	Primary	+	-10 box	Mb1123	glyA
1222370	Internal	+	Other	Mb1123	glyA
1223331	Primary	+	-10 box	Mb1124	desA2
1224216	Primary	+	-10 box	Mb1125	phoH2
1224621	Internal	+	-10 box	Mb1125	phoH2
1225358	Alternative	+	Other	Mb1126	-
1225757	Primary	+	-10 box	Mb1126	-
1226644	Antisense	+	-10 box	Mb1127c	-
1227094	Internal	-	-10 box	Mb1127c	-
1227290	Antisense	+	-10 box	Mb1127c	-
1228665	Antisense	+	Other	Mb1128c	fumC
1230056	Primary	-	Other	Mb1129c	glpX
1230112	Internal	+	Other	Mb1130	-
1230743	Antisense	-	-10 box	Mb1130	-
1230929	Internal	-	-10 box	Mb1131c	-
1231408	Internal	-	Other	Mb1131c	-
1232151	Antisense	+	Other	Mb1132c	-
1232579	Primary	-	Extended -10 box	Mb1132c	-
1232662	Primary	-	Other	Mb1133c	-
1232670	Primary	+	-10 box	Mb1134	-
1233685	Antisense	-	Other	Mb1135	-
1234084	Antisense	-	-10 box	Mb1135	-
1234395	Antisense	+	-10 box	Mb1136c	-
1235320	Internal	-	-10 box	Mb1136c	-
1235728	Primary	-	Other	Mb1137c	xseB
1237466	Primary	-	Other	Mb1139c	-
1237532	Alternative	-	-10 box	Mb1139c	-
1237555	Primary	+	-10 box	Mb1140	ispH
1237609	Internal	+	-10 box	Mb1140	ispH
1238153	Internal	+	Other	Mb1140	ispH
1239563	Primary	-	-10 box	Mb1141c	-
1239622	Primary	+	-10 box	Mb1142	-
1240753	Primary	+	Other	Mb1143	-
1242774	Primary	-	-10 box	Mb1147c	-
1242962	Alternative	-	-10 box	Mb1147c	-
1242965	Primary	+	-10 box	Mb1148	-
1244040	Internal	-	-10 box	Mb1149c	-
1244059	Antisense	+	-10 box	Mb1149c	-
1244608	Primary	-	Other	Mb1150c	-
1245042	Primary	+	-10 box	Mb1152	zwf1
1246393	Primary	+	-10 box	Mb1153	gnd2
1248312	Internal	-	-10 box	Mb1154c	bpoB
1248498	Primary	+	-10 box	Mb1155	ephC
1249598	Internal	+	-10 box	Mb1156	-
1251003	Antisense	+	Extended -10 box	Mb1157c	-
1252419	Internal	-	Other	Mb1158c	ppdK
1252783	Primary	-	-10 box	Mb1158c	ppdK
1253400	Internal	-	-10 box	Mb1159c	-
1255881	Primary	-	-10 box	Mb1160c	-
1256001	Internal	+	-10 box	Mb1161	-
1258696	Primary	+	-10 box	Mb1163	-
1262580	Antisense	+	-10 box	Mb1164c	metE
1262718	Antisense	+	Other	Mb1164c	metE
1263083	Primary	-	-10 box	Mb1164c	metE
1265696	Primary	-	-10 box	Mb1166c	PPE16
1265980	Internal	+	Other	Mb1168	-
1267220	Antisense	+	Other	Mb1170c	-
1267984	Primary	-	-10 box	Mb1170c	-
1268401	Alternative	-	-10 box	Mb1171c	-
1268424	Alternative	+	-10 box	Mb1172	-
1268483	Primary	-	-10 box	Mb1171c	-
1268645	Primary	+	-10 box	Mb1172	-
1268719	Alternative	-	-10 box	Mb1171c	-
1269464	Internal	+	-10 box	Mb1172	-
1269934	Internal	-	-10 box	Mb1173c	echA11
1270380	Primary	-	-10 box	Mb1173c	echA11
1271018	Internal	-	Other	Mb1174c	echA10
1271037	Alternative	+	Other	Mb1175	mcr
1271305	Primary	+	Other	Mb1175	mcr
1271329	Primary	-	-10 box	Mb1174c	echA10
1271438	Internal	+	-10 box	Mb1175	mcr
1271551	Alternative	-	-10 box	Mb1174c	echA10
1272525	Primary	+	Other	Mb1176	-
1272846	Antisense	-	-10 box	Mb1176	-
1273539	Intergenic	-	-10 box	NA	-
1273712	Intergenic	-	-10 box	NA	-
1273731	Primary	+	-10 box	Mb1177	mmpL13
1275473	Internal	+	-10 box	Mb1177	mmpL13
1275527	Internal	+	-10 box	Mb1177	mmpL13
1275890	Antisense	-	-10 box	Mb1177	mmpL13
1276185	Intergenic	-	-10 box	NA	-
1276619	Internal	+	Other	Mb1178	-
1277045	Intergenic	-	-10 box	NA	-
1277065	Intergenic	+	-10 box	NA	-
1277365	Intergenic	-	-10 box	NA	-
1277389	Intergenic	+	Other	NA	-
1277879	Antisense	+	-10 box	Mb1179c	-
1278159	Antisense	+	-10 box	Mb1179c	-
1279036	Internal	-	-10 box	Mb1179c	-
1279265	Primary	+	Other	Mb1180	-
1279381	Internal	+	-10 box	Mb1180	-
1280746	Internal	-	Other	Mb1182c	-
1280827	Alternative	+	Other	Mb1183	-
1280989	Primary	-	-10 box	Mb1182c	-
1281027	Primary	+	Other	Mb1183	-
1282101	Internal	-	-10 box	Mb1184c	omt
1282745	Internal	-	Other	Mb1185c	-
1282801	Primary	+	-10 box	Mb1186	-
1282941	Internal	+	Other	Mb1186	-
1283402	Primary	+	-10 box	Mb1187	-
1283678	Alternative	+	-10 box	Mb1187	-
1284402	Intergenic	+	-10 box	NA	-
1284522	Antisense	+	Other	Mb1188c	-
1285465	Internal	-	Other	Mb1188c	-
1286262	Primary	-	-10 box	Mb1189c	-
1286419	Internal	+	-10 box	Mb1190	pimE
1287940	Primary	-	-10 box	Mb1191c	phhB
1288468	Primary	+	-10 box	Mb1193	narG
1288642	Alternative	+	-10 box	Mb1193	narG
1289570	Internal	+	-10 box	Mb1193	narG
1290898	Antisense	-	-10 box	Mb1193	narG
1291004	Internal	+	Extended -10 box	Mb1193	narG
1291777	Antisense	-	-10 box	Mb1193	narG
1292099	Primary	+	Other	Mb1194	narH
1293878	Primary	+	Other	Mb1195	narJ
1295056	Alternative	+	-10 box	Mb1197	typA
1295175	Primary	+	Other	Mb1197	typA
1295540	Alternative	+	Other	Mb1197	typA
1296351	Antisense	-	Other	Mb1197	typA
1297508	Primary	+	-10 box	Mb1198	lpqW
1298105	Antisense	-	Other	Mb1198	lpqW
1298619	Internal	+	-10 box	Mb1198	lpqW
1298950	Antisense	-	Other	Mb1198	lpqW
1300064	Alternative	-	-10 box	Mb1199c	-
1300337	Primary	-	-10 box	Mb1199c	-
1301078	Internal	-	Other	Mb1201c	PPE17a
1301139	Antisense	+	-10 box	Mb1201c	PPE17a
1301536	Alternative	+	Other	Mb1203	mshB
1301615	Primary	-	-10 box	Mb1202c	PE11
1301677	Primary	+	-10 box	Mb1203	mshB
1302112	Internal	+	-10 box	Mb1203	mshB
1302331	Antisense	-	-10 box	Mb1203	mshB
1302467	Antisense	-	Other	Mb1203	mshB
1302599	Primary	+	-10 box	Mb1204	-
1304120	Primary	-	-10 box	Mb1205c	PE12
1304228	Primary	+	-10 box	Mb1206	fbiC
1305113	Antisense	-	-10 box	Mb1206	fbiC
1305943	Antisense	-	Extended -10 box	Mb1206	fbiC
1306302	Internal	+	-10 box	Mb1206	fbiC
1307322	Primary	-	Extended -10 box	Mb1207c	-
1307441	Alternative	-	-10 box	Mb1207c	-
1308014	Internal	-	Extended -10 box	Mb1208c	fadH
1308031	Antisense	+	-10 box	Mb1208c	fadH
1308242	Antisense	+	Other	Mb1208c	fadH
1308458	Antisense	+	Other	Mb1208c	fadH
1308680	Internal	-	-10 box	Mb1208c	fadH
1309923	Alternative	+	-10 box	Mb1210	fdxC
1310041	Primary	-	-10 box	Mb1209c	-
1310157	Primary	+	-10 box	Mb1210	fdxC
1310237	Alternative	+	Other	Mb1210	fdxC
1310255	Alternative	-	Other	Mb1209c	-
1310427	Primary	+	-10 box	Mb1211	-
1311407	Internal	+	-10 box	Mb1211	-
1313043	Antisense	+	-10 box	Mb1212c	-
1313520	Internal	-	-10 box	Mb1212c	-
1314701	Primary	-	-10 box	Mb1212c	-
1314889	Primary	+	-10 box	Mb1213	pks3
1317568	Internal	+	-10 box	Mb1213	pks3
1322508	Antisense	-	-10 box	Mb1214	papA3
1322547	Primary	+	-10 box	Mb1215	mmpL10
1325788	Antisense	+	-10 box	Mb1216c	-
1326267	Antisense	+	-10 box	Mb1216c	-
1326936	Primary	-	-10 box	Mb1216c	-
1328136	Antisense	+	Other	Mb1217c	fadD21
1328763	Primary	-	-10 box	Mb1217c	fadD21
1328781	Intergenic	+	Extended -10 box	NA	-
1330555	Primary	-	-10 box	Mb1218c	-
1330640	Primary	+	Other	Mb1219	rocA
[truncated: 4,501 more rows]
