# Supplementary material for: Relaxed Selection Drives a Noisy Noncoding Transcriptome in Members of the Mycobacterium tuberculosis Complex
Source: mBio. 2014 Aug 5;5(4):e01169-14. doi: 10.1128/mBio.01169-14 (PMC4128351; doi:10.1128/mBio.01169-14)
Supplement: Table S2 — TSSs shared between M. marinum and M. bovis. (a) Shared primary TSSs (pTSSs). (b) Shared antisense TSSs (asTSSs). (c) Shared internal TSS (iTSSs). [file mbo004141929st2.xls]

## Sheet: 2A
M. marinum TSS	M. marinum strand	M. marinum gene	M. bovis TSS	M. bovis strand	M. bovis gene	Function
1802	+	MMAR_0002	1792	+	Mb0002	DNA polymerase III subunit beta
5217	+	MMAR_0005	5181	+	Mb0005	DNA gyrase subunit B
13592	-	MMAR_0010	12367	-	Mb0008c	hypothetical protein
15174	+	MMAR_0014	14065	+	Mb0012	hypothetical protein
15193	-	MMAR_0013	14085	-	Mb0011c	septation inhibitor protein
16023	+	MMAR_0015	14913	+	Mb0013	para-aminobenzoate synthase component II
20192	-	MMAR_0017	19031	-	Mb0015c	Ser/Thr protein kinase
24454	-	MMAR_0020	23370	-	Mb0018c	serine/threonine phosphatase
24889	-	MMAR_0021	23795	-	Mb0019c	hypothetical protein
26672	-	MMAR_0022	25500	-	Mb0020c	hypothetical protein
47156	+	MMAR_0046	31062	+	Mb0028	hypothetical protein
48139	+	MMAR_0048	32041	+	Mb0030	hypothetical protein
52193	-	MMAR_0052	41215	-	Mb0038c	hypothetical protein
54273	-	MMAR_0055	42335	-	Mb0040c	transmembrane protein
55538	-	MMAR_0056	43393	-	Mb0041c	secreted proline rich protein MTC28 (proline rich 28 kDa antigen)
55690	+	MMAR_0057	43546	+	Mb0042	leucyl-tRNA synthetase
59862	-	MMAR_0059	47073	-	Mb0043c	MarR family transcriptional regulator
63319	-	MMAR_0062	48125	-	Mb0044c	GntR family transcriptional regulator
67177	-	MMAR_0066	51883	-	Mb0048c	hypothetical protein
68080	+	MMAR_0068	52792	+	Mb0050	hypothetical protein
75576	+	MMAR_0076	60275	+	Mb0059	replicative DNA helicase
189913	-	MMAR_0158	74595	-	Mb0067c	isocitrate dehydrogenase
248068	+	MMAR_0215	80660	+	Mb0073	glutamine-transport transmembrane protein ABC transporter
298024	-	MMAR_0261	105304	+	Mb0099	PPE family protein
303807	+	MMAR_0267	117750	+	Mb0105	hypothetical protein
308317	-	MMAR_0269	122242	-	Mb0106c	cation-transporter P-type ATPase B
344861	+	MMAR_0300	132952	+	Mb0114	hypothetical protein
358734	+	MMAR_0312	133883	+	Mb0115	transmembrane acyltransferase
365048	-	MMAR_0316	141094	-	Mb0120c	hypothetical protein
368149	-	MMAR_0318	143916	-	Mb0122c	oxalyl-CoA decarboxylase
373238	-	MMAR_0322	148380	-	Mb0126c	hypothetical protein
378448	+	MMAR_0327	155858	+	Mb0133	transmembrane protein
380296	-	MMAR_0328	157845	-	Mb0134c	secreted antigen 85-C FbpC
381118	+	MMAR_0330	158021	+	Mb0135	acyl dehydratase
383018	-	MMAR_0331	159861	-	Mb0136c	acyl-CoA dehydrogenase
398732	-	MMAR_0347	165461	-	Mb0142c	methionine sulfoxide reductase A
398755	+	MMAR_0348	165484	+	Mb0143	hypothetical protein
401249	-	MMAR_0351	167874	-	Mb0146c	hypothetical protein
405616	+	MMAR_0356	171404	+	Mb0150	hypothetical protein
445597	+	MMAR_0381	186910	+	Mb0163	TetR family transcriptional regulator
471540	+	MMAR_0406	193303	+	Mb0168	hypothetical protein
475127	+	MMAR_0410	196880	+	Mb0173	hypothetical protein
494417	-	MMAR_0426	214218	-	Mb0188c	RNA polymerase factor sigma-70
494478	+	MMAR_0427	214279	+	Mb0189	lysophospholipase
504488	+	MMAR_0433	222011	+	Mb0196	hypothetical protein
504907	+	MMAR_0434	222416	+	Mb0197	hypothetical protein
506312	+	MMAR_0435	223771	+	Mb0198	hypothetical protein
512431	-	MMAR_0438	236703	-	Mb0204c	zinc metalloprotease
512474	+	MMAR_0439	236746	+	Mb0205	hypothetical protein
514496	-	MMAR_0441	238755	-	Mb0207c	hypothetical protein
517393	-	MMAR_0442	241531	-	Mb0208c	transmembrane transport protein MmpL11
517563	+	MMAR_0443	241632	+	Mb0209	hypothetical protein
523974	-	MMAR_0446	247723	-	Mb0212c	transmembrane transport protein MmpL3
528347	+	MMAR_0451	251869	+	Mb0217	phosphoenolpyruvate carboxykinase
534547	-	MMAR_0455	259110	-	Mb0221c	acyl-CoA dehydrogenase
534574	+	MMAR_0456	259128	+	Mb0222	hypothetical protein
541118	+	MMAR_0463	263037	+	Mb0226	esterase LipC
556916	-	MMAR_0472	266138	-	Mb0228c	aldehyde dehydrogenase
562125	-	MMAR_0476	271365	-	Mb0232c	hypothetical protein
590488	+	MMAR_0499	285510	+	Mb0243	lipoprotein LpqI
591720	+	MMAR_0500	286720	+	Mb0244	TetR family transcriptional regulator
596146	-	MMAR_0503	290438	-	Mb0248c	3-ketoacyl-ACP reductase
596166	+	MMAR_0504	290458	+	Mb0249	acetyl-CoA acetyltransferase
599769	-	MMAR_0505	294037	-	Mb0250c	acyl-CoA dehydrogenase
600204	+	MMAR_0506	294291	+	Mb0251	oxidoreductase
606238	-	MMAR_0512	300008	-	Mb0255c	succinate dehydrogenase
608205	+	MMAR_0516	301178	+	Mb0258	nitrite reductase [NAD(P)H] large subunit
611769	-	MMAR_0518	309074	-	Mb0264c	hypothetical protein
617569	-	MMAR_0524	314761	-	Mb0270c	hypothetical protein
618675	-	MMAR_0525	315828	-	Mb0271c	periplasmic IRON-transport lipoprotein
621656	+	MMAR_0528	322892	+	Mb0276	acyl-CoA synthetase
627594	-	MMAR_0530	326824	-	Mb0277c	acyl-CoA dehydrogenase
630357	+	MMAR_0534	328699	+	Mb0280	hypothetical protein
632195	-	MMAR_0536	330000	-	Mb0281c	TetR family transcriptional regulator
635001	+	MMAR_0539	341998	+	Mb0289	hypothetical protein
652390	-	MMAR_0552	359114	-	Mb0301c	hypothetical protein
652411	+	MMAR_0553	359139	+	Mb0302	trans-aconitate 2-methyltransferase
656339	-	MMAR_0557	378085	-	Mb0315c	hypothetical protein
657168	+	MMAR_0559	378961	+	Mb0317	hypothetical protein
659749	+	MMAR_0562	381551	+	Mb0320	hypothetical protein
700534	+	MMAR_0600	389610	+	Mb0329	deoxycytidine triphosphate deaminase
706827	+	MMAR_0605	399284	+	Mb0340	hypothetical protein
719181	-	MMAR_0611	406917	-	Mb0345c	iron-sulfur-binding reductase
721881	+	MMAR_0613	409626	+	Mb0347	hypothetical protein
725795	+	MMAR_0615	411904	+	Mb0349	isoniazid inductible gene protein INIA
732965	-	MMAR_0620	415999	-	Mb0351c	lipoprotein LpqJ
752103	+	MMAR_0637	420742	+	Mb0358	molecular chaperone DnaK
777855	-	MMAR_0644	463150	+	Mb0392	hypothetical protein
781911	+	MMAR_0647	460334	-	Mb0390c	hypothetical protein
785979	-	MMAR_0652	456992	+	Mb0386	protein transport protein
786962	-	MMAR_0653	455438	+	Mb0384	LysR family transcriptional regulator
786987	+	MMAR_0654	455413	-	Mb0383c	hypothetical protein
803560	-	MMAR_0668	443409	+	Mb0371	transmembrane protein
803631	+	MMAR_0669	443342	-	Mb0370c	fructose-bisphosphate aldolase
806278	-	MMAR_0670	440824	+	Mb0369	Mg2+ transport transmembrane protein MgtE
807836	-	MMAR_0671	439807	+	Mb0368	hypothetical protein
812510	-	MMAR_0678	438533	+	Mb0366	hypothetical protein
813235	+	MMAR_0680	437841	-	Mb0364c	adenylosuccinate synthetase
818213	-	MMAR_0685	469264	-	Mb0394c	PPE family protein
819725	+	MMAR_0687	470608	+	Mb0396	hypothetical protein
822996	-	MMAR_0689	473688	-	Mb0398c	membrane NADH dehydrogenase
834555	-	MMAR_0698	480772	-	Mb0406c	acyl-CoA dehydrogenase
834591	+	MMAR_0699	480808	+	Mb0407	transmembrane protein
863044	-	MMAR_0715	500684	-	Mb0420c	hypothetical protein
864439	+	MMAR_0718	502068	+	Mb0423	thiamine biosynthesis oxidoreductase ThiO
869300	+	MMAR_0726	504514	+	Mb0426	lipoprotein aminopeptidase LpqL
884303	-	MMAR_0735	511342	-	Mb0431c	thiamine biosynthesis protein ThiC
895016	-	MMAR_0741	516949	-	Mb0434c	transmembrane protein
897563	+	MMAR_0745	519678	+	Mb0438	hypothetical protein
898016	+	MMAR_0746	520112	+	Mb0439	tuberculin-like protein
898572	+	MMAR_0747	520619	+	Mb0440	periplasmic superoxide dismutase [Cu-Zn] SodC
911935	-	MMAR_0756	528379	-	Mb0446c	molybdopterin biosynthesis protein MoeA
912892	-	MMAR_0757	529333	-	Mb0447c	short chain dehydrogenase
913578	+	MMAR_0759	529445	+	Mb0448	molecular chaperone GroEL
915881	-	MMAR_0760	531743	-	Mb0449c	hypothetical protein
917384	-	MMAR_0761	533234	-	Mb0450c	PPE family protein
921939	-	MMAR_0766	535417	-	Mb0453c	RNA polymerase sigma factor SigK
926083	-	MMAR_0770	539569	-	Mb0457c	hypothetical protein
929698	-	MMAR_0772	543034	-	Mb0459c	membrane protein MmpS4_2
929776	-	MMAR_0772	543113	-	Mb0459c	hypothetical protein
938543	+	MMAR_0780	550660	+	Mb0467	aldehyde dehydrogenase
940617	+	MMAR_0782	552728	+	Mb0469	hypothetical protein
947399	-	MMAR_0789	556137	-	Mb0473c	hypothetical protein
948708	+	MMAR_0791	557423	+	Mb0475	hypothetical protein
949739	+	MMAR_0792	558455	+	Mb0476	isocitrate lyase
952287	+	MMAR_0794	560880	+	Mb0478	mycolic acid synthase
956251	-	MMAR_0797	564471	-	Mb0482c	TetR family transcriptional regulator
956339	+	MMAR_0798	564564	+	Mb0483	transmembrane protein
957753	+	MMAR_0799	566006	+	Mb0484	transcriptional regulator
959313	+	MMAR_0801	567503	+	Mb0486	transmembrane protein
962673	-	MMAR_0805	571029	-	Mb0490c	hypothetical protein
969955	-	MMAR_0807	571475	-	Mb0491c	hypothetical protein
973274	+	MMAR_0811	574800	+	Mb0495	transcriptional regulator
977583	+	MMAR_0815	580370	+	Mb0500	two component sensor histidine kinase SENX3
984638	+	MMAR_0822	587497	+	Mb0507	hypothetical protein
989418	+	MMAR_0827	592192	+	Mb0512	hypothetical protein
990066	+	MMAR_0829	592805	+	Mb0513	UDP-glucose 4-epimerase
991129	+	MMAR_0830	593865	+	Mb0514	hypothetical protein
993238	-	MMAR_0831	595931	-	Mb0515c	cyclopropane-fatty-acyl-phospholipid synthase
993793	-	MMAR_0832	596600	-	Mb0516c	hypothetical protein
1002182	+	MMAR_0839	597813	+	Mb0518	hypothetical protein
1006118	+	MMAR_0842	601548	+	Mb0521	glutamyl-tRNA reductase
1043100	+	MMAR_0854	609867	+	Mb0530	membrane acyltransferase
1049835	+	MMAR_0860	2219038	+	Mb2020	metal cation transporter P-type ATPase A CtpF
1066900	+	MMAR_0875	620901	+	Mb0542	cytochrome C-type biogenesis protein CcsA
1069599	+	MMAR_0878	623479	+	Mb0544	hypothetical protein
1071002	-	MMAR_0879	626741	-	Mb0547c	3-oxoacyl-ACP synthase
1075710	+	MMAR_0884	631179	+	Mb0552	hypothetical protein
1075756	-	MMAR_0883	631217	-	Mb0551c	hypothetical protein
1080475	-	MMAR_0887	635648	-	Mb0555c	hypothetical protein
1084061	-	MMAR_0892	639213	-	Mb0560c	hypothetical protein
1088965	-	MMAR_0897	644054	-	Mb0566c	acyl-CoA synthetase
1091631	+	MMAR_0900	646710	+	Mb0569	peroxidase BpoC
1092483	+	MMAR_0901	647541	+	Mb0570	2-succinyl-5-enolpyruvyl-6-hydroxy-3-cyclohexene-1-carboxylate synthase
1100056	-	MMAR_0908	651989	-	Mb0574c	hypothetical protein
1100777	-	MMAR_0909	652699	-	Mb0575c	benzoquinone methyltransferase
1102069	-	MMAR_0910	653992	-	Mb0576c	oxidoreductase
1102091	+	MMAR_0911	654014	+	Mb0577	polyprenyl synthetase
1103148	+	MMAR_0912	655080	+	Mb0578	heat shock protein HtpX
1108775	-	MMAR_0915	657192	-	Mb0579c	NAD(P)H-dependent glycerol-3-phosphate dehydrogenase
1111995	-	MMAR_0917	658740	-	Mb0580c	monooxygenase
1143139	-	MMAR_0939	670988	-	Mb0590c	hypothetical protein
1157158	-	MMAR_0948	678859	-	Mb0595c	hypothetical protein
1178884	-	MMAR_0962	730523	-	Mb0649c	enoyl-CoA hydratase
1181625	+	MMAR_0968	733166	+	Mb0654	(3R)-hydroxyacyl-ACP dehydratase subunit HadA
1189068	-	MMAR_0977	738492	-	Mb0661c	methoxy mycolic acid synthase
1190001	-	MMAR_0978	739427	-	Mb0662c	methoxy mycolic acid synthase
1194400	-	MMAR_0982	743733	-	Mb0666c	hypothetical protein
1207562	+	MMAR_0990	749828	+	Mb0670	50S ribosomal protein L10
1212799	+	MMAR_0995	761361	+	Mb0686	DNA-directed RNA polymerase subunit beta
1226217	+	MMAR_1001	773253	+	Mb0691	acyl-CoA dehydrogenase
1233841	-	MMAR_1006	780736	-	Mb0696c	hypothetical protein
1233867	+	MMAR_1007	780759	+	Mb0697	hypothetical protein
1235366	-	MMAR_1009	782241	-	Mb0699c	transmembrane protein
1235522	+	MMAR_1010	782355	+	Mb0700	TetR family transcriptional regulator
1246082	+	MMAR_1020	793482	+	Mb0711	hypothetical protein
1262503	+	MMAR_1030	801970	+	Mb0720	30S ribosomal protein S10
1267322	+	MMAR_1039	806960	+	Mb0729	50S ribosomal protein L29
1271487	+	MMAR_1043	810568	+	Mb0733	hypothetical protein
1272440	+	MMAR_1044	811715	+	Mb0734	transmembrane protein
1273501	+	MMAR_1045	813050	+	Mb0735	50S ribosomal protein L14
1289145	-	MMAR_1065	823298	-	Mb0749c	D-3-phosphoglycerate dehydrogenase
1289175	+	MMAR_1066	823329	+	Mb0750	D-xylulose kinase XylB
1293407	+	MMAR_1070	826537	+	Mb0753	preprotein translocase subunit SecY
1296160	+	MMAR_1073	829243	+	Mb0756	RNA polymerase sigma factor SigL
1299795	-	MMAR_1077	845542	-	Mb0773c	3-hydroxyisobutyrate dehydrogenase
1302428	-	MMAR_1079	848183	-	Mb0775c	methylmalonate-semialdehyde dehydrogenase
1307779	+	MMAR_1085	3828507	-	Mb3491c	translation initiation factor IF-1
1319425	-	MMAR_1097	3821138	+	Mb3482	cutinase
1320260	-	MMAR_1098	3820318	+	Mb3481	cutinase
1331532	+	MMAR_1108	3809105	-	Mb3471c	phosphoglucosamine mutase
1336653	-	MMAR_1112	3805099	+	Mb3468	hypothetical protein
1337244	+	MMAR_1114	3804591	-	Mb3466c	glucosamine--fructose-6-phosphate aminotransferase
1348734	+	MMAR_1125	3790086	-	Mb3452c	co-chaperonin GroES
1359561	-	MMAR_1132	3787419	+	Mb3450	transcriptional regulator WhiB
1360902	+	MMAR_1134	3786293	-	Mb3448c	RNA polymerase sigma factor SigD
1363058	-	MMAR_1136	3784354	+	Mb3446	hypothetical protein
1363185	+	MMAR_1137	3784183	-	Mb3445c	inosine 5'-monophosphate dehydrogenase
1374534	-	MMAR_1144	3769557	+	Mb3433	hydrolase
1378108	+	MMAR_1148	3766416	-	Mb3429c	GMP synthase
1383801	-	MMAR_1152	3760798	+	Mb3425	inosine-uridine nucleoside hydrolase
1385858	-	MMAR_1153	3757958	+	Mb3423	short chain dehydrogenase
1386611	-	MMAR_1154	3757202	+	Mb3422	lipoprotein LpqD
1386670	+	MMAR_1155	3757146	-	Mb3421c	dehydrogenase
1390178	-	MMAR_1157	3738542	+	Mb3406	hypothetical protein
1399894	+	MMAR_1165	3731198	-	Mb3400c	hypothetical protein
1418035	+	MMAR_1176	3724175	-	Mb3391c	bifunctional 5,10-methylene-tetrahydrofolate dehydrogenase/ 5,10-methylene-tetrahydrofolate cyclohydrolase
1435594	-	MMAR_1185	3683220	+	Mb3372	O-acetylhomoserine aminocarboxypropyltransferase
1435692	+	MMAR_1186	3683101	-	Mb3371c	isocitrate dehydrogenase
1437934	+	MMAR_1188	3680883	-	Mb3369c	tryptophanyl-tRNA synthetase
1438521	+	MMAR_1189	3680292	-	Mb3368c	hypothetical protein
1443951	-	MMAR_1192	3673023	+	Mb3363	penicillin-binding protein DacB1
1449984	+	MMAR_1196	3671590	-	Mb3361c	RNA polymerase sigma factor SigJ
1460748	-	MMAR_1203	3658509	+	Mb3345	succinate dehydrogenase cytochrome B-556 subunit
1460834	+	MMAR_1204	3658424	-	Mb3344c	cytidine deaminase
1462301	+	MMAR_1206	3656969	-	Mb3342c	adenosine deaminase
1478449	-	MMAR_1215	3652646	+	Mb3339	hypothetical protein
1479385	-	MMAR_1216	3651723	+	Mb3338	acid phosphatase
1479471	+	MMAR_1217	3651624	-	Mb3337c	uracil phosphoribosyltransferase
1482566	-	MMAR_1219	3648524	+	Mb3335	purine nucleoside phosphorylase
1482576	+	MMAR_1220	3648514	-	Mb3334c	amidase
1486633	+	MMAR_1224	3645465	-	Mb3331c	flavoprotein disulfide reductase
1488088	+	MMAR_1225	3644006	-	Mb3330c	glycerol-3-phosphate dehydrogenase
1512407	-	MMAR_1238	3631300	+	Mb3324	ATP-dependent helicase
1513114	-	MMAR_1239	3630591	+	Mb3323	TetR family transcriptional regulator
1516060	+	MMAR_1242	3626822	-	Mb3319c	AsnC family transcriptional regulator
1516566	+	MMAR_1243	3626319	-	Mb3318c	L-lysine aminotransferase
1537130	-	MMAR_1256	3616648	+	Mb3308	propionyl-CoA carboxylase subunit beta
1540600	+	MMAR_1261	3613332	-	Mb3303c	phosphoribosylaminoimidazole carboxylase catalytic subunit
1541144	+	MMAR_1262	3612707	-	Mb3302c	acyl-CoA dehydrogenase
1555516	-	MMAR_1272	3604776	+	Mb3297	hypothetical protein
1557779	+	MMAR_1275	3602458	-	Mb3294c	dTDP-rhamnose modification protein RmlD
1558748	+	MMAR_1276	3601490	-	Mb3293c	dTDP-rha:a-D-glcnac-diphosphoryl polyprenol, alpha-3-L-rhamnosyl transferase
1562873	-	MMAR_1279	3597514	+	Mb3291	DNA methylase
1565252	-	MMAR_1281	3595141	+	Mb3289	LPPG:FO 2-phospho-L-lactate transferase
1572419	-	MMAR_1288	3588239	+	Mb3282	hypothetical protein
1573874	+	MMAR_1290	3588207	-	Mb3281c	cationic amino acid transport integral membrane protein
1577783	+	MMAR_1295	3584315	-	Mb3276c	S-adenosyl-L-homocysteine hydrolase
1584073	+	MMAR_1300	3581421	-	Mb3273c	two component sensory transduction histidine kinase MTRB
1587783	+	MMAR_1302	3577707	-	Mb3271c	hypothetical protein
1590394	+	MMAR_1305	3575171	-	Mb3268c	preprotein translocase subunit SecA
1596659	+	MMAR_1307	3568998	-	Mb3266c	hypothetical protein
1599841	+	MMAR_1311	3565833	-	Mb3262c	hypothetical protein
1602854	+	MMAR_1314	3562888	-	Mb3259c	oxidoreductase
1611019	-	MMAR_1320	3557976	+	Mb3256	3-phosphoshikimate 1-carboxyvinyltransferase
1627292	-	MMAR_1333	3554450	+	Mb3251	short chain dehydrogenase
1627480	+	MMAR_1334	3554279	-	Mb3250c	RNA polymerase sigma factor RpoE
1628865	+	MMAR_1336	3552430	-	Mb3247c	acetyl-CoA carboxylase biotin carboxyl carrier protein subunit
1631146	-	MMAR_1338	3550173	+	Mb3245	transcriptional regulator WhiB
1632378	+	MMAR_1340	3548778	-	Mb3243c	hypothetical protein
1634663	-	MMAR_1342	3546462	+	Mb3241	isochorismate synthase
1635013	+	MMAR_1344	3546112	-	Mb3239c	SOJ/PARA-like protein
1638812	-	MMAR_1346	3542150	+	Mb3237	ATP-dependent RNA helicase RhlE
1638881	+	MMAR_1347	3542080	-	Mb3236c	hypothetical protein
1641565	-	MMAR_1350	3539478	+	Mb3233	TetR family transcriptional regulator
1641695	+	MMAR_1351	3539370	-	Mb3232c	hypothetical protein
1644078	+	MMAR_1353	3537071	-	Mb3230c	hypothetical protein
1647530	+	MMAR_1358	3534745	-	Mb3227c	ATP-dependent DNA helicase
1654024	+	MMAR_1360	3528257	-	Mb3225c	transmembrane cation transporter
1657400	-	MMAR_1363	3525877	+	Mb3223	glutaredoxin protein
1659716	+	MMAR_1365	3523577	-	Mb3221c	transcriptional regulator WhiB
1664533	-	MMAR_1369	3518840	+	Mb3217	hypothetical protein
1665602	+	MMAR_1371	3517752	-	Mb3215c	hypothetical protein
1688717	-	MMAR_1389	3495756	+	Mb3195	flavin-containing monoamine oxidase
1698161	+	MMAR_1397	3492665	-	Mb3191c	hypothetical protein
1702535	+	MMAR_1402	3486486	-	Mb3184c	PPE family protein
1826575	-	MMAR_1510	3460439	+	Mb3163	acyl-CoA dehydrogenase
1827412	-	MMAR_1511	3458404	+	Mb3161	monophosphatase
1831533	+	MMAR_1515	3454561	-	Mb3158c	hypothetical protein
1835928	+	MMAR_1519	3450180	-	Mb3154c	hypothetical protein
1839300	-	MMAR_1522	3445907	+	Mb3150	hypothetical protein
1844154	+	MMAR_1527	3430431	-	Mb3132c	peptide chain release factor 2
1846789	+	MMAR_1530	3427932	-	Mb3129c	cell division ATP-binding protein FtsE
1847334	+	MMAR_1531	3427377	-	Mb3128c	cell division protein FtsX
1872768	-	MMAR_1554	3421094	+	Mb3123	hypothetical protein
1873508	-	MMAR_1555	3420516	+	Mb3122	transcriptional regulator
1873560	+	MMAR_1556	3420464	-	Mb3121c	hypothetical protein
1886470	+	MMAR_1567	3418296	-	Mb3119c	hypothetical protein
1904821	+	MMAR_1583	3395560	-	Mb3102c	hypothetical protein
1907077	-	MMAR_1584	3393326	+	Mb3101	hypothetical protein
1911138	-	MMAR_1590	3390092	+	Mb3096	camphor resistance protein CrcB
1950345	-	MMAR_1612	3386908	+	Mb3092	multidrugs-transport integral membrane protein MMR
1974074	+	MMAR_1635	3375935	-	Mb3084c	TetR family transcriptional regulator
1974808	+	MMAR_1636	3375208	-	Mb3083c	short chain dehydrogenase
1986018	+	MMAR_1640	3371728	-	Mb3079c	glutaredoxin electron transport protein NrdH
1990002	+	MMAR_1644	3367729	-	Mb3075c	monooxygenase
1992745	+	MMAR_1647	3365978	-	Mb3074c	ribonucleotide-diphosphate reductase subunit beta
1996553	-	MMAR_1650	3361679	+	Mb3070	FEIII-dicitrate-binding periplasmic lipoprotein
1996681	+	MMAR_1651	3361528	-	Mb3069c	cytochrome C oxidase polypeptide I
1999875	+	MMAR_1653	89571	+	Mb0084	transcriptional regulator
2009878	+	MMAR_1663	3355968	-	Mb3064c	hypothetical protein
2012084	+	MMAR_1665	3353752	-	Mb3062c	hypothetical protein
2031354	+	MMAR_1684	3345545	-	Mb3055c	electron transfer flavoprotein subunit beta
2035738	+	MMAR_1689	3341629	-	Mb3051c	cysteine desulfurase
2038652	-	MMAR_1691	3332360	+	Mb3041	lipoprotein LpqA
2038733	+	MMAR_1692	3332279	-	Mb3040c	hypothetical protein
2044676	+	MMAR_1696	1745688	+	Mb1582	hypothetical protein
2050152	+	MMAR_1701	3328345	-	Mb3037c	aspartyl/glutamyl-tRNA amidotransferase subunit C
2056865	+	MMAR_1707	3321149	-	Mb3030c	hypothetical protein
2058250	+	MMAR_1710	3319770	-	Mb3028c	acetolactate synthase 1 catalytic subunit
2064016	+	MMAR_1715	3311685	-	Mb3020c	D-3-phosphoglycerate dehydrogenase
2068184	+	MMAR_1718	3307634	-	Mb3017c	2-hydroxyhepta-2,4-diene-1,7-dioate isomerase
2078497	+	MMAR_1726	3302707	-	Mb3012c	isopropylmalate isomerase large subunit
2080803	+	MMAR_1728	3300421	-	Mb3010c	DNA-binding protein HU
2085536	-	MMAR_1731	3295678	+	Mb3007	hypothetical protein
2086824	+	MMAR_1733	3294480	-	Mb3005c	D-alanyl-alanine synthetase A
2088661	-	MMAR_1734	3292594	+	Mb3004	hypothetical protein
2092852	+	MMAR_1741	3288344	-	Mb2999c	hypothetical protein
2098624	-	MMAR_1744	3282663	+	Mb2996	oxidoreductase
2098866	+	MMAR_1746	3282523	-	Mb2994c	lipase/esterase
2100266	+	MMAR_1747	3281227	-	Mb2993c	hypothetical protein
2101112	+	MMAR_1748	3280392	-	Mb2992c	hypothetical protein
2105763	+	MMAR_1751	3275578	-	Mb2989c	phosphopantetheine adenylyltransferase
2109241	+	MMAR_1755	3271780	-	Mb2986c	glycosyl transferase family protein
2112838	-	MMAR_1757	3261967	+	Mb2977	hypothetical protein
2131744	-	MMAR_1765	3239908	+	Mb2966	acyl-CoA synthetase
2144315	-	MMAR_1771	3228494	+	Mb2961	daunorubicin-DIM-transport ATP-binding protein ABC transporter DrrA
2148763	-	MMAR_1772	3223995	+	Mb2960	phenolpthiocerol synthesis type-I polyketide synthase PPSE
2173339	+	MMAR_1780	3198570	-	Mb2952c	hypothetical protein
2174188	+	MMAR_1781	3197708	-	Mb2951c	hypothetical protein
2176479	+	MMAR_1784	3195127	-	Mb2948c	hypothetical protein
2183667	+	MMAR_1788	3187810	-	Mb2943c	nitrogen regulatory protein P-II GLNB
2189086	+	MMAR_1792	3182801	-	Mb2940c	signal recognition particle protein
2191822	+	MMAR_1794	3180040	-	Mb2938c	Ser/Thr protein kinase
2197021	-	MMAR_1797	3174855	+	Mb2935	D-alanyl-D-alanine carboxypeptidase
2197587	+	MMAR_1799	3174290	-	Mb2933c	30S ribosomal protein S16
2200888	-	MMAR_1803	3171008	+	Mb2929	hypothetical protein
2200985	+	MMAR_1804	3170919	-	Mb2928c	50S ribosomal protein L19
2201584	+	MMAR_1805	3170370	-	Mb2927c	signal peptidase I LepB
2203184	+	MMAR_1807	3168730	-	Mb2925c	hypothetical protein
2213151	+	MMAR_1817	3160808	-	Mb2918c	site-specific tyrosine recombinase XerC
2214707	+	MMAR_1819	3156693	-	Mb2914c	30S ribosomal protein S2
2221402	+	MMAR_1826	3149718	-	Mb2907c	uridylate kinase
2222232	+	MMAR_1827	3148903	-	Mb2906c	ribosome recycling factor
2235392	+	MMAR_1836	3139527	-	Mb2895c	1-deoxy-D-xylulose 5-phosphate reductoisomerase
2236502	+	MMAR_1837	3138417	-	Mb2894c	transmembrane protein
2241919	+	MMAR_1841	3131211	-	Mb2887c	hypothetical protein
2242652	+	MMAR_1842	3130533	-	Mb2886c	methionine aminopeptidase
2280528	-	MMAR_1873	3123168	+	Mb2881	nickel-transport integral membrane protein
2292731	-	MMAR_1880	3120668	+	Mb2879	hypothetical protein
2292891	+	MMAR_1881	3118607	-	Mb2877c	malate:quinone oxidoreductase
2298950	+	MMAR_1886	3112441	-	Mb2872c	multifunctional uroporphyrinogen III methylase/precorrin-2 oxidase/ferrochelatase
2300189	+	MMAR_1887	3111201	-	Mb2871c	integral membrane efflux protein EfpA
2304673	-	MMAR_1890	3106741	+	Mb2868	hypothetical protein
2304782	+	MMAR_1891	3106638	-	Mb2867c	hypothetical protein
2306548	+	MMAR_1893	3104888	-	Mb2865c	hypothetical protein
2329882	+	MMAR_1914	3062509	-	Mb2819c	lipoprotein LppV
2330882	+	MMAR_1915	3061464	-	Mb2818c	hypothetical protein
2336898	+	MMAR_1921	3051428	-	Mb2809c	bifunctional riboflavin kinase/FMN adenylyltransferase
2337921	+	MMAR_1922	3050374	-	Mb2808c	30S ribosomal protein S15
2343203	+	MMAR_1927	3045588	-	Mb2804c	oxidoreductase
2346092	+	MMAR_1930	3042757	-	Mb2800c	hypothetical protein
2362346	+	MMAR_1947	3037083	-	Mb2792c	PPE family protein
2371166	+	MMAR_1952	3033019	-	Mb2788c	3-ketoacyl-ACP reductase
2375214	+	MMAR_1956	3031054	-	Mb2786c	thymidylate synthase
2381145	+	MMAR_1962	3023699	-	Mb2774c	dihydrodipicolinate synthase
2396413	+	MMAR_1979	3003169	-	Mb2752c	(dimethylallyl)adenosine tRNA methylthiotransferase
2404618	+	MMAR_1985	2998097	-	Mb2747c	hypothetical protein
2406259	+	MMAR_1987	2996456	-	Mb2745c	diaminopimelate epimerase
2408809	+	MMAR_1989	2993956	-	Mb2743c	acyl-CoA dehydrogenase
2411249	-	MMAR_1990	2991501	+	Mb2742	hypothetical protein
2414576	-	MMAR_1992	2988424	+	Mb2739	LexA repressor
2414849	+	MMAR_1993	2988209	-	Mb2738c	hypothetical protein
2417263	-	MMAR_1996	2985808	+	Mb2735	hypothetical protein
2418517	-	MMAR_1997	2984544	+	Mb2734	hydrolase
2421858	-	MMAR_2000	2982068	+	Mb2732	soluble pyridine nucleotide transhydrogenase
2423736	-	MMAR_2002	2980186	+	Mb2730	iron-dependent repressor and activator IdeR
2426699	-	MMAR_2006	2977207	+	Mb2726	hypothetical protein
2431739	-	MMAR_2011	2974337	+	Mb2722	RNA polymerase sigma factor
2432706	+	MMAR_2013	2973371	-	Mb2720c	extragenic suppressor protein SuhB
2434234	-	MMAR_2014	2971839	+	Mb2719	secreted alanine rich protein
2434370	+	MMAR_2015	2971646	-	Mb2718c	hypothetical protein
2435205	-	MMAR_2016	2970809	+	Mb2717	hypothetical protein
2437240	+	MMAR_2020	2968471	-	Mb2713c	hypothetical protein
2449061	-	MMAR_2031	2956692	+	Mb2702	hypothetical protein
2449148	+	MMAR_2032	2956604	-	Mb2701c	1-deoxy-D-xylulose-5-phosphate synthase
2458480	-	MMAR_2036	2952535	+	Mb2699	hypothetical protein
2459470	+	MMAR_2038	2951597	-	Mb2697c	uroporphyrinogen decarboxylase
2461903	+	MMAR_2040	2949162	-	Mb2695c	hypothetical protein
2469727	-	MMAR_2047	2941183	+	Mb2687	hypothetical protein
2481369	-	MMAR_2056	2933995	+	Mb2675	ArsR family transcriptional regulator
2482021	+	MMAR_2058	2933299	-	Mb2673c	ArsR family transcriptional regulator
2484300	-	MMAR_2061	2931785	+	Mb2671	hypothetical protein
2485643	-	MMAR_2063	2931048	+	Mb2670	transmembrane protein DedA
2489715	+	MMAR_2067	2929964	-	Mb2667c	PE-PGRS family protein
2497213	+	MMAR_2072	2922211	-	Mb2660c	hypothetical protein
2509673	-	MMAR_2085	2912796	+	Mb2649	hypothetical protein
2511403	+	MMAR_2088	2910762	-	Mb2646c	threonyl-tRNA synthetase
2540067	-	MMAR_2108	2893756	+	Mb2628	hypothetical protein
2540180	+	MMAR_2109	2892871	-	Mb2625c	Holliday junction resolvase
2554796	-	MMAR_2118	2883772	+	Mb2620	4-aminobutyrate aminotransferase
2555421	+	MMAR_2120	2883204	-	Mb2618c	preprotein translocase subunit SecD
2564329	-	MMAR_2125	2874310	+	Mb2613	peptidyl-prolyl cis-trans isomerase B
2564425	+	MMAR_2126	2874211	-	Mb2612c	glyoxalase II
2589842	+	MMAR_2148	2870979	-	Mb2609c	hypothetical protein
2597202	-	MMAR_2155	2866767	+	Mb2605	hypothetical protein
2598633	-	MMAR_2157	2865332	+	Mb2603	2-dehydropantoate 2-reductase
2598688	+	MMAR_2158	2865273	-	Mb2602c	aspartyl-tRNA synthetase
2611970	-	MMAR_2166	2847471	+	Mb2590	hypothetical protein
2614343	+	MMAR_2169	2844431	-	Mb2586c	hypothetical protein
2614818	+	MMAR_2170	2843969	-	Mb2585c	alanyl-tRNA synthetase
2624760	-	MMAR_2179	2827246	+	Mb2565	transmembrane protein
2624789	+	MMAR_2180	2827216	-	Mb2564c	peptidase PepQ
2633690	+	MMAR_2188	1538845	+	Mb1403	lipoprotein LprF
2640564	+	MMAR_2194	1549274	+	Mb1414	bifunctional pyrimidine regulatory protein PyrR/uracil phosphoribosyltransferase
2653023	+	MMAR_2205	1563343	+	Mb1427	S-adenosylmethionine synthetase
2657748	-	MMAR_2208	1572116	-	Mb1434c	lipase LipH
2658697	+	MMAR_2210	1573053	+	Mb1436	hypothetical protein
2658747	-	MMAR_2209	1573103	-	Mb1435c	lipase LipH
2662538	+	MMAR_2213	1576839	+	Mb1439	transcriptional regulator
2664238	+	MMAR_2215	1578473	+	Mb1441	methionyl-tRNA formyltransferase
2670660	-	MMAR_2220	1584789	-	Mb1446c	lipoprotein LprG
2673775	+	MMAR_2225	1588946	+	Mb1453	lipoprotein LprH
2675963	+	MMAR_2227	1590349	+	Mb1455	excinuclease ABC subunit C
2677694	+	MMAR_2228	1592077	+	Mb1456	hypothetical protein
2679726	+	MMAR_2230	1594082	+	Mb1458	transcriptional regulator WhiA
2680973	+	MMAR_2231	1595965	+	Mb1460	hypothetical protein
2692346	-	MMAR_2238	1609373	-	Mb1470c	proline, glycine, valine-rich secreted protein
2692557	+	MMAR_2239	1609584	+	Mb1471	glyceraldehyde-3-phosphate dehydrogenase
2701889	-	MMAR_2246	1614165	+	Mb1475	preprotein translocase subunit SecG
2713188	-	MMAR_2254	1626642	-	Mb1484c	transketolase
2725889	-	MMAR_2263	1641114	-	Mb1493c	unidentified antibiotic-transport ATP-binding protein ABC transporter
2738802	-	MMAR_2274	1653497	-	Mb1503c	PE-PGRS family protein
2748227	-	MMAR_2282	1662843	-	Mb1511c	aconitate hydratase
2749169	+	MMAR_2284	1663666	+	Mb1513	invasion protein
2751529	+	MMAR_2286	1665960	+	Mb1515	transcriptional regulator MoxR1
2758541	+	MMAR_2293	1673687	+	Mb1523	hypothetical protein
2766697	+	MMAR_2302	1678835	+	Mb1529	methylmalonyl-CoA mutase small subunit
2772049	+	MMAR_2305	1684685	+	Mb1534	esterase
2773610	-	MMAR_2306	1687136	-	Mb1536c	hypothetical protein
2781506	+	MMAR_2313	1687559	+	Mb1538	glycosyltransferase
2816980	-	MMAR_2340	1712539	-	Mb1554c	polyketide synthase
2853732	-	MMAR_2364	1728384	-	Mb1568c	lipoprotein LprI
2856408	+	MMAR_2368	1731207	+	Mb1573	hypothetical protein
2856903	+	MMAR_2369	1731703	+	Mb1574	DNA polymerase III subunit alpha
2865103	+	MMAR_2374	1749600	+	Mb1585	threonine dehydratase
2876943	-	MMAR_2380	1759199	-	Mb1592c	hypothetical protein
2878013	-	MMAR_2381	1760088	-	Mb1593c	inv protein
2878614	-	MMAR_2382	1760675	-	Mb1594c	hypothetical protein
2880026	+	MMAR_2384	1762068	+	Mb1596	8-amino-7-oxononanoate synthase
2882472	+	MMAR_2387	1775565	+	Mb1615	biotin synthase
2886050	-	MMAR_2389	1779258	-	Mb1618c	hypothetical protein
2886972	+	MMAR_2391	1780071	+	Mb1620	quinolinate synthetase
2886975	-	MMAR_2390	1780073	-	Mb1619c	hypothetical protein
2891019	-	MMAR_2394	1784876	-	Mb1624c	hypothetical protein
2908065	+	MMAR_2409	1791545	+	Mb1633	ionic transporter integral membrane protein chaA
2911943	+	MMAR_2413	1795551	+	Mb1637	indole-3-glycerol phosphate synthase
2917148	+	MMAR_2418	1800676	+	Mb1642	hypothetical protein
2921665	+	MMAR_2422	1803928	+	Mb1645	hypothetical protein
2929022	-	MMAR_2426	1811294	-	Mb1649c	integral membrane cytochrome D ubiquinol oxidase CydA
2931285	-	MMAR_2428	1813462	-	Mb1651c	adenylate cyclase
2931370	+	MMAR_2429	1813546	+	Mb1652	two-component system transcriptional regulator
2933675	-	MMAR_2431	1815927	-	Mb1654c	hypothetical protein
2933779	+	MMAR_2432	1816031	+	Mb1655	DNA polymerase I
2936772	+	MMAR_2433	1818859	+	Mb1656	30S ribosomal protein S1
2940886	+	MMAR_2437	1822378	+	Mb1659	excinuclease ABC subunit B
2946331	+	MMAR_2440	1827754	+	Mb1662	hypothetical protein
2948490	+	MMAR_2443	1829064	+	Mb1664	excinuclease ABC subunit A
2958560	+	MMAR_2448	1837355	+	Mb1668	translation initiation factor IF-3
2962086	-	MMAR_2452	1840828	-	Mb1672c	hypothetical protein
2962378	+	MMAR_2453	1841071	+	Mb1673	PE family protein
2992090	+	MMAR_2470	1859487	+	Mb1688	chalcone synthase
3009275	+	MMAR_2474	1876577	+	Mb1693	chalcone synthase
3025793	-	MMAR_2486	1898260	-	Mb1713c	ABC transporter ATP-binding protein
3026475	+	MMAR_2488	1898941	+	Mb1715	tyrosyl-tRNA synthetase
3040137	+	MMAR_2496	1901291	+	Mb1717	hypothetical protein
3042006	+	MMAR_2498	1903097	+	Mb1719	hypothetical protein
3045882	+	MMAR_2502	1906884	+	Mb1723	hypothetical protein
3048091	+	MMAR_2504	1909087	+	Mb1725	CTP synthetase
3078908	+	MMAR_2525	1923408	+	Mb1737	hypothetical protein
3132842	-	MMAR_2576	3402588	-	Mb3107c	serine/threonine-protein kinase transcriptional regulator
3138411	+	MMAR_2581	1954358	+	Mb1772	Ser/Thr protein kinase
3177417	+	MMAR_2606	1957536	+	Mb1775	anchored-membrane serine/threonine-protein kinase PknF
3200685	+	MMAR_2624	1962058	+	Mb1777	hypothetical protein
3205577	+	MMAR_2627	1965160	+	Mb1780	hypothetical protein
3221572	+	MMAR_2645	1990998	+	Mb1797	PE-PGRS family protein
3245124	-	MMAR_2660	2004958	-	Mb1808c	hypothetical protein
3245326	+	MMAR_2661	2005155	+	Mb1809	hypothetical protein
3256047	-	MMAR_2666	2015150	-	Mb1813c	cytochrome P450 143A4 Cyp143A4
3261900	+	MMAR_2675	2021131	+	Mb1821	ESAT-6 like protein 5
3266499	+	MMAR_2679	2025729	+	Mb1825	hypothetical protein
3276306	+	MMAR_2684	2040350	+	Mb1837	PPE family protein
3291831	+	MMAR_2697	2055263	+	Mb1851	hypothetical protein
3296067	+	MMAR_2699	2059544	+	Mb1853	CDP-diacylglycerol--glycerol-3-phosphate 3-phosphatidyltransferase
3297637	+	MMAR_2701	2061127	+	Mb1855	hypothetical protein
3298910	+	MMAR_2703	2062370	+	Mb1857	glycine cleavage system protein H
3299500	+	MMAR_2704	2062953	+	Mb1858	hypothetical protein
3300872	+	MMAR_2706	2064305	+	Mb1860	hypothetical protein
3301628	+	MMAR_2707	2065101	+	Mb1861	hypothetical protein
3302469	+	MMAR_2708	2065961	+	Mb1863	glycine dehydrogenase
3313769	-	MMAR_2713	2077356	-	Mb1868c	malate synthase G
3318400	-	MMAR_2716	2082439	-	Mb1873c	hypothetical protein
3321507	-	MMAR_2718	2085455	-	Mb1875c	6-phosphogluconate dehydrogenase
3322896	-	MMAR_2720	2086832	-	Mb1877c	transcriptional regulator
3323096	+	MMAR_2721	2086970	+	Mb1878	hypothetical protein
3329592	-	MMAR_2728	2093296	-	Mb1885c	NADH dehydrogenase
3330635	-	MMAR_2729	2094317	-	Mb1886c	oxidoreductase
3331517	-	MMAR_2730	2095104	-	Mb1887c	short chain dehydrogenase
3337300	+	MMAR_2737	2097944	+	Mb1891	hypothetical protein
3338822	+	MMAR_2739	2099753	+	Mb1893	alcohol dehydrogenase
3340623	-	MMAR_2740	2101574	-	Mb1894c	hypothetical protein
3349989	+	MMAR_2747	2107531	+	Mb1899	hypothetical protein
3360006	-	MMAR_2755	2694313	+	Mb2454	alkyl hydroperoxide reductase
3378243	-	MMAR_2772	2124378	-	Mb1916c	resuscitation-promoting factor RpfC
3383277	+	MMAR_2779	2126352	+	Mb1919	hypothetical protein
3388742	+	MMAR_2784	2129945	+	Mb1924	hypothetical protein
3391002	-	MMAR_2787	2132147	-	Mb1927c	hypothetical protein
3396214	-	MMAR_2792	2135117	-	Mb1932c	D-tyrosyl-tRNA(Tyr) deacylase
3402343	+	MMAR_2800	2141105	+	Mb1939	hypothetical protein
3418322	+	MMAR_2821	2150707	+	Mb1950	isocitrate lyase
3426850	-	MMAR_2825	2163204	-	Mb1954c	hypothetical protein
3439417	+	MMAR_2835	2168722	+	Mb1960	fatty-acid--CoA ligase
3439545	-	MMAR_2834	2168847	-	Mb1959c	hypothetical protein
3445058	-	MMAR_2839	2171126	-	Mb1961c	hypothetical protein
3465144	+	MMAR_2860	2175007	+	Mb1967	thiol peroxidase
3469120	+	MMAR_2864	2178959	+	Mb1971	monooxygenase
3536817	+	MMAR_2933	2205127	+	Mb2005	PE-PGRS family protein
3539199	-	MMAR_2934	2207485	-	Mb2006c	cutinase CFP21
3564734	+	MMAR_2951	2209939	+	Mb2009	chitinase
3600350	+	MMAR_2976	2224199	+	Mb2023	hypothetical protein
3619148	-	MMAR_2994	2235344	-	Mb2030c	ferredoxin FDXA
3630428	-	MMAR_3007	2264995	-	Mb2059c	hypothetical protein
3644326	-	MMAR_3020	2275103	-	Mb2071c	carboxylesterase LipT
3662334	-	MMAR_3025	2291108	-	Mb2074c	polyketide synthase
3662779	+	MMAR_3027	2291608	+	Mb2076	hypothetical protein
3668450	-	MMAR_3031	2296965	-	Mb2079c	FxsA protein
3677795	-	MMAR_3037	2304667	-	Mb2088c	cobaltochelatase subunit CobN
3686861	+	MMAR_3045	2306465	+	Mb2091	precorrin-8X methylmutase
3701458	-	MMAR_3058	2314765	-	Mb2100c	hypothetical protein
3727500	-	MMAR_3077	2331166	-	Mb2118c	hypothetical protein
3731640	-	MMAR_3080	2335160	-	Mb2121c	twin-arginine translocation protein TatA
3735172	-	MMAR_3083	2338520	-	Mb2124c	hypothetical protein
3744090	-	MMAR_3091	2356754	-	Mb2139c	ATPase
3744180	+	MMAR_3092	2356844	+	Mb2140	lipoprotein LppK
3746174	-	MMAR_3094	2358737	-	Mb2142c	RNA methyltransferase
3746248	+	MMAR_3095	2358811	+	Mb2143	hypothetical protein
3785322	-	MMAR_3102	2360194	-	Mb2144c	hypothetical protein
3786483	-	MMAR_3103	2361351	-	Mb2145c	ATP phosphoribosyltransferase
3791355	+	MMAR_3107	2366691	+	Mb2149	hypothetical protein
3794409	-	MMAR_3109	2371587	-	Mb2153c	short chain dehydrogenase
3795668	-	MMAR_3110	2372857	-	Mb2154c	cysteinyl-tRNA synthetase
3801485	-	MMAR_3116	2377254	-	Mb2160c	undecaprenyl pyrophosphate phosphatase
3801692	+	MMAR_3118	2377463	+	Mb2162	lipoprotein LppL
3853864	-	MMAR_3170	3260967	+	Mb2976	methyltransferase
3885468	-	MMAR_3185	2385986	-	Mb2169c	hypothetical protein
3885993	-	MMAR_3186	2386532	-	Mb2170c	transmembrane protein
3886855	-	MMAR_3187	2387355	-	Mb2171c	hypothetical protein
3889700	-	MMAR_3190	2390140	-	Mb2174c	cell division protein FtsZ
3895313	-	MMAR_3194	2395680	-	Mb2178c	FtsW-like protein FtsW
3897890	-	MMAR_3196	2398257	-	Mb2180c	phospho-N-acetylmuramoyl-pentapeptide-transferase
3908236	-	MMAR_3203	2410289	-	Mb2190c	cell division protein MraZ
3909119	-	MMAR_3204	2411115	-	Mb2191c	transmembrane protein
3909266	+	MMAR_3205	2411229	+	Mb2192	hypothetical protein
3910016	+	MMAR_3206	2411943	+	Mb2193	lipoprotein LppM
3911790	-	MMAR_3207	2413689	-	Mb2194c	hypothetical protein
3911903	+	MMAR_3208	2413810	+	Mb2195	geranylgeranyl pyrophosphate synthase
3915057	-	MMAR_3210	2416884	-	Mb2197c	regulatory protein
3929320	-	MMAR_3222	2420755	-	Mb2200c	3-deoxy-D-arabinoheptulosonate-7-phosphate synthase
3932864	-	MMAR_3226	2424396	-	Mb2204c	1-acylglycerol-3-phosphate O-acyltransferase
3932921	-	MMAR_3226	2424452	-	Mb2204c	1-acylglycerol-3-phosphate O-acyltransferase
3933540	-	MMAR_3227	2425078	-	Mb2205c	hypothetical protein
3935495	-	MMAR_3230	2427029	-	Mb2208c	hypothetical protein
3941127	-	MMAR_3234	2432358	-	Mb2213c	hypothetical protein
3944649	-	MMAR_3236	2435776	-	Mb2215c	anthranilate phosphoribosyltransferase
3944772	+	MMAR_3237	2435908	+	Mb2216	cytochrome C oxidase subunit III
3951350	-	MMAR_3242	2442285	-	Mb2221c	hypothetical protein
3951866	-	MMAR_3243	2442801	-	Mb2222c	hypothetical protein
3953062	-	MMAR_3244	2443986	-	Mb2223c	transmembrane cytochrome C oxidase subunit II CtaC
3953367	+	MMAR_3245	2444141	+	Mb2224	asparagine synthetase AsnB
3956390	-	MMAR_3246	2447211	-	Mb2225c	carbohydrate kinase CbhK
3956464	+	MMAR_3247	2447287	+	Mb2226	hypothetical protein
3957713	-	MMAR_3248	2448530	-	Mb2227c	hypothetical protein
3958954	+	MMAR_3250	2449769	+	Mb2229	transmembrane protein
3966021	-	MMAR_3256	2456295	-	Mb2234c	glycine cleavage system aminomethyltransferase T
3966063	+	MMAR_3257	2456337	+	Mb2235	hypothetical protein
3967220	+	MMAR_3258	2457485	+	Mb2236	leucyl aminopeptidase
3971162	+	MMAR_3260	2461017	+	Mb2238	dihydrolipoamide acetyltransferase
4052055	+	MMAR_3286	2464420	+	Mb2241	lipoyl synthase
4053056	+	MMAR_3287	2465376	+	Mb2242	transmembrane protein
4054378	-	MMAR_3288	2466625	-	Mb2243c	hypothetical protein
4064358	-	MMAR_3294	2472892	-	Mb2246c	glutamine synthetase
4071026	+	MMAR_3299	2476825	+	Mb2249	3-methyl-2-oxobutanoate hydroxymethyltransferase
4072541	+	MMAR_3301	2477926	+	Mb2250	hypothetical protein
4112843	-	MMAR_3332	2490794	-	Mb2263c	hypothetical protein
4113630	+	MMAR_3334	2491546	+	Mb2265	pyruvate dehydrogenase subunit E1
4116597	+	MMAR_3335	2494452	+	Mb2266	hypothetical protein
4118067	+	MMAR_3336	2495935	+	Mb2267	ACP S-malonyltransferase
4121848	+	MMAR_3340	2499728	+	Mb2271	acetyl-/propionyl-CoA carboxylase subunit beta
4126636	-	MMAR_3343	2504417	-	Mb2274c	transcriptional regulator
4126654	+	MMAR_3344	2504435	+	Mb2275	flavoprotein
4130485	-	MMAR_3347	2509015	-	Mb2280c	hypothetical protein
4138329	+	MMAR_3355	2514564	+	Mb2286	short chain dehydrogenase
4144660	+	MMAR_3361	2519017	+	Mb2289	cytochrome P450 124 CYP124
4233857	+	MMAR_3431	2535069	+	Mb2306	hypothetical protein
4291537	-	MMAR_3484	2262874	-	Mb2057c	heat shock protein hspX
4329097	-	MMAR_3521	2549620	-	Mb2321c	heat shock protein 90
4368060	-	MMAR_3550	2596568	-	Mb2369c	PE-PGRS family protein
4370009	-	MMAR_3552	1607710	+	Mb1468	hypothetical protein
4442510	-	MMAR_3616	2566399	-	Mb2342c	hypothetical protein
4450165	+	MMAR_3624	2573891	+	Mb2351	AsnC family transcriptional regulator
4450165	+	MMAR_3624	2573478	+	Mb2351	AsnC family transcriptional regulator
4453587	-	MMAR_3626	2577499	-	Mb2353c	transmembrane ATP-binding protein ABC transorter
4453704	+	MMAR_3627	2577580	+	Mb2354	hypothetical protein
4477350	-	MMAR_3637	2581094	-	Mb2356c	nitrite extrusion protein 1 NarK1
4494720	+	MMAR_3649	2597841	+	Mb2371	hypothetical protein
4496979	-	MMAR_3650	2600050	-	Mb2372c	DNA primase
4515765	-	MMAR_3666	2607621	-	Mb2377c	PPE family protein
4517462	-	MMAR_3667	2609236	-	Mb2378c	glycyl-tRNA synthetase
4519700	-	MMAR_3671	2611540	-	Mb2382c	undecaprenyl pyrophosphate synthase
4520489	-	MMAR_3672	2612330	-	Mb2383c	DNA repair protein RecO
4520547	+	MMAR_3673	2612388	+	Mb2384	amidase
4525003	-	MMAR_3677	2616979	-	Mb2388c	putative metalloprotease
4525419	-	MMAR_3677	2617394	-	Mb2388c	metalloprotease
4526127	-	MMAR_3678	2618108	-	Mb2389c	phosphate starvation-inducible protein PsiH
4531472	-	MMAR_3684	2623198	-	Mb2395c	heat-inducible transcription repressor
4557131	+	MMAR_3699	2645732	+	Mb2406	acetyl hydrolase MBTJ
4564344	-	MMAR_3705	88201	+	Mb0082	hypothetical protein
4565897	-	MMAR_3706	2648083	-	Mb2407c	salicylate synthase MbtI
4569429	+	MMAR_3710	2652558	+	Mb2412	ferredoxin-dependent nitrite reductase NIRA
4572633	+	MMAR_3713	2655920	+	Mb2415	gamma-glutamyltranspeptidase
4578145	-	MMAR_3715	2663241	-	Mb2419c	sulfate-transport ABC transporter ATP-binding protein CysA1
4580928	-	MMAR_3718	2665979	-	Mb2422c	sulfate-binding lipoprotein
4582636	+	MMAR_3721	2666484	+	Mb2425	hypothetical protein
4588189	+	MMAR_3725	2671305	+	Mb2428	hypothetical protein
4589291	-	MMAR_3726	2672535	-	Mb2429c	hypothetical protein
4589487	+	MMAR_3727	2672766	+	Mb2430	ribonuclease Z
4597195	+	MMAR_3733	2678228	+	Mb2435	30S ribosomal protein S20
4598570	-	MMAR_3734	2679503	-	Mb2436c	hypothetical protein
4615556	+	MMAR_3750	2687782	+	Mb2446	hypothetical protein
4620247	-	MMAR_3753	2693640	-	Mb2451c	gamma-glutamyl phosphate reductase
4633134	-	MMAR_3759	2704997	-	Mb2464c	NAD synthetase
4645661	-	MMAR_3767	2708658	-	Mb2469c	50S ribosomal protein L21
4654154	-	MMAR_3772	2718418	-	Mb2475c	valyl-tRNA synthetase
4656898	-	MMAR_3775	2719735	-	Mb2476c	hypothetical protein
4724654	-	MMAR_3803	2724910	-	Mb2482c	pyruvate:ferredoxin oxidoreductase
4727584	-	MMAR_3805	2727704	-	Mb2484c	ATP-dependent protease ATP-binding subunit ClpX
4731147	-	MMAR_3808	2731970	-	Mb2488c	ATP-dependent Clp protease proteolytic subunit
4744486	-	MMAR_3820	2741207	-	Mb2496c	hypothetical protein
4744620	+	MMAR_3821	2741331	+	Mb2497	globin GlbO
4760506	-	MMAR_3829	2750515	-	Mb2503c	NAD-dependent glutamate dehydrogenase
4762231	-	MMAR_3830	2752239	-	Mb2504c	ABC transporter ATP-binding protein
4770243	-	MMAR_3835	2759397	-	Mb2509c	hypothetical protein
4771727	-	MMAR_3836	2760873	-	Mb2510c	carboxylesterase LipQ
4781485	-	MMAR_3844	2779071	-	Mb2525c	pyruvate dehydrogenase E1 component subunit alpha
4791012	+	MMAR_3853	2788445	+	Mb2534	TetR family transcriptional regulator
4791014	-	MMAR_3852	2788448	-	Mb2533c	AMP-binding protein
4791929	+	MMAR_3854	2789224	+	Mb2535	hypothetical protein
4794056	-	MMAR_3855	2791390	-	Mb2536c	hypothetical protein
4794152	+	MMAR_3856	2791475	+	Mb2537	short-chain type dehydrogenase/reductase
4797711	-	MMAR_3858	2793886	-	Mb2538c	hypothetical protein
4797774	+	MMAR_3859	2793954	+	Mb2539	oligoribonuclease
4879622	-	MMAR_3961	2806727	-	Mb2552c	4'-phosphopantetheinyl transferase
4927138	+	MMAR_3991	1535768	-	Mb1399c	regulator of sigma subunit
4967928	-	MMAR_4028	1516761	+	Mb1387	hypothetical protein
4980715	+	MMAR_4038	1506958	-	Mb1378c	lipoprotein LprD
5001908	-	MMAR_4058	1502915	+	Mb1373	glutamate racemase
5007236	+	MMAR_4068	1499001	-	Mb1365c	nicotinate phosphoribosyltransferase
5013568	-	MMAR_4070	1492589	+	Mb1363	glycogen phosphorylase GlgP
5013660	+	MMAR_4071	1492515	-	Mb1362c	glucanase GLGE
5020121	-	MMAR_4074	1485196	+	Mb1359	thioredoxin
5021561	+	MMAR_4076	1483806	-	Mb1357c	hypothetical protein
5021682	-	MMAR_4075	1483692	+	Mb1358	acetyl-CoA acetyltransferase
5023055	+	MMAR_4078	1478862	-	Mb1352c	adenylate cyclase
5037000	-	MMAR_4083	1468357	+	Mb1348	UDP-N-acetylglucosamine 1-carboxyvinyltransferase
5037069	+	MMAR_4084	1468288	-	Mb1347c	hypothetical protein
5046268	-	MMAR_4094	1457756	+	Mb1335	hypothetical protein
5046404	-	MMAR_4094	1457621	+	Mb1335	hypothetical protein
5050778	-	MMAR_4099	1453143	+	Mb1330	50S ribosomal protein L31
5052939	-	MMAR_4100	1451055	+	Mb1329	transcription termination factor Rho
5056602	-	MMAR_4103	1447226	+	Mb1326	homoserine dehydrogenase
5059475	-	MMAR_4105	1444426	+	Mb1324	arginyl-tRNA synthetase
5087356	-	MMAR_4131	1438951	+	Mb1318	hypothetical protein
5090310	-	MMAR_4133	1436060	+	Mb1316	sulfate adenylyltransferase
5091404	-	MMAR_4135	1435417	+	Mb1315	hypothetical protein
5091656	+	MMAR_4136	1435283	-	Mb1314c	oligopeptide-transport integral membrane protein ABC transporter OppB
5103899	-	MMAR_4143	1424380	+	Mb1308	hypothetical protein
5105868	-	MMAR_4146	1422318	+	Mb1305	lipoprotein LPRB
5105989	+	MMAR_4147	1422196	-	Mb1304c	drugs-transport transmembrane ATP-binding protein ABC transporter
5115686	+	MMAR_4155	1415542	-	Mb1298c	transcriptional regulator EmbR
5143269	-	MMAR_4176	1408667	+	Mb1294	amidase
5143811	+	MMAR_4178	1408169	-	Mb1292c	hypothetical protein
5146556	-	MMAR_4180	1406422	+	Mb1290	hypothetical protein
5159034	-	MMAR_4189	1401211	+	Mb1285	cold-shock DEAD-box protein A
5165763	+	MMAR_4193	1395248	-	Mb1281c	hypothetical protein
5166601	+	MMAR_4194	1394382	-	Mb1280c	alpha-ketoglutarate decarboxylase
5174763	-	MMAR_4198	1384427	+	Mb1272	malate dehydrogenase
5174862	+	MMAR_4199	1384320	-	Mb1271c	magnesium/cobalt transporter CorA
5185630	+	MMAR_4209	1377412	-	Mb1264c	hypothetical protein
5187517	+	MMAR_4211	1375515	-	Mb1262c	hypothetical protein
5189007	+	MMAR_4212	1374167	-	Mb1261c	MRP family ATP-binding protein
5193579	-	MMAR_4216	1365655	+	Mb1253	RNA polymerase sigma factor SigE
5193802	+	MMAR_4217	1365419	-	Mb1252c	methyltransferase
5196932	+	MMAR_4219	1364603	-	Mb1251c	transcriptional regulator
5206218	-	MMAR_4225	1357083	+	Mb1245	glucose-1-phosphate adenylyltransferase
5208891	-	MMAR_4229	1354404	+	Mb1241	hypothetical protein
5210321	-	MMAR_4230	1352993	+	Mb1240	glucosyl-3-phosphoglycerate synthase
5210795	-	MMAR_4231	1352438	+	Mb1239	dihydropteroate synthase 2 FolP2
5213302	-	MMAR_4233	1349966	+	Mb1237	hypothetical protein
5216624	-	MMAR_4235	1346507	+	Mb1234	succinyl-diaminopimelate desuccinylase
5226587	-	MMAR_4243	1337044	+	Mb1225	acyl-CoA synthetase
5228368	-	MMAR_4245	1335181	+	Mb1223	hypothetical protein
5236144	-	MMAR_4253	1330640	+	Mb1219	pyrroline-5-carboxylate dehydrogenase ROCA
5236229	+	MMAR_4254	1330555	-	Mb1218c	hypothetical protein
5264825	-	MMAR_4274	1310157	+	Mb1210	ferredoxin FdxC
5264941	+	MMAR_4275	1310041	-	Mb1209c	hypothetical protein
5274196	-	MMAR_4279	1304228	+	Mb1206	FO synthase
5274302	+	MMAR_4280	1304120	-	Mb1205c	PE family protein
5275787	-	MMAR_4281	1302599	+	Mb1204	hypothetical protein
5292998	-	MMAR_4301	1281027	+	Mb1183	transcriptional regulator
5293038	+	MMAR_4302	1280989	-	Mb1182c	NAD-dependent deacetylase
5298999	-	MMAR_4307	1272525	+	Mb1176	short-chain type dehydrogenase/reductase
5306007	+	MMAR_4315	1267984	-	Mb1170c	oxidoreductase
5315870	+	MMAR_4319	1265696	-	Mb1166c	PPE family protein
5347696	-	MMAR_4339	1245042	+	Mb1152	glucose-6-phosphate 1-dehydrogenase
5360352	-	MMAR_4353	1239622	+	Mb1142	GTP-dependent nucleic acid-binding protein EngD
5362718	-	MMAR_4355	1237555	+	Mb1140	4-hydroxy-3-methylbut-2-enyl diphosphate reductase
5362828	+	MMAR_4356	1237466	-	Mb1139c	hypothetical protein
5373990	+	MMAR_4367	1230056	-	Mb1129c	fructose 1,6-bisphosphatase II
5381545	-	MMAR_4372	1224216	+	Mb1125	PhoH-like protein PhoH2 (phosphate starvation-inducible protein PsiH)
5383947	-	MMAR_4375	1221910	+	Mb1123	serine hydroxymethyltransferase
5384045	+	MMAR_4376	1221558	-	Mb1122c	pantothenate kinase
5389771	-	MMAR_4380	1211953	+	Mb1115	short chain Z-isoprenyl diphosphate synthase
5389876	+	MMAR_4381	1211883	-	Mb1114c	hemolysin-like protein
5394326	+	MMAR_4386	1207814	-	Mb1110c	hypothetical protein
5397746	-	MMAR_4389	1204627	+	Mb1107	hypothetical protein
5399302	-	MMAR_4390	1203077	+	Mb1106	cystathionine beta-synthase
5400661	+	MMAR_4392	1201742	-	Mb1104c	hypothetical protein
5404106	-	MMAR_4394	1197535	+	Mb1101	transmembrane protein
5404162	+	MMAR_4395	1197478	-	Mb1100c	3-hydroxyisobutyryl-CoA hydrolase
5414816	-	MMAR_4401	1187799	+	Mb1094	hypothetical protein
5414843	+	MMAR_4402	1187771	-	Mb1093c	lipoprotein LPQV
5418243	-	MMAR_4405	1184463	+	Mb1090	hypothetical protein
5483681	-	MMAR_4464	1143059	+	Mb1049	nucleoside triphosphate pyrophosphohydrolase
5487293	-	MMAR_4465	1139411	+	Mb1048	transcription-repair coupling factor
5488004	-	MMAR_4466	1138694	+	Mb1047	TetR family transcriptional regulator
5489963	+	MMAR_4468	1136962	-	Mb1045c	ribose-phosphate pyrophosphokinase
5492981	+	MMAR_4472	1135149	-	Mb1043c	50S ribosomal protein L25
5499105	-	MMAR_4476	1131935	+	Mb1041	long-chain-fatty-acid--CoA ligase
5500173	-	MMAR_4477	1130606	+	Mb1038	4-diphosphocytidyl-2-C-methyl-D-erythritol kinase
5502455	-	MMAR_4479	1128327	+	Mb1036	resuscitation-promoting factor rpfB
5511047	-	MMAR_4485	1124039	+	Mb1033	hypothetical protein
5514853	+	MMAR_4489	1122607	-	Mb1031c	hypothetical protein
5517112	+	MMAR_4491	1120448	-	Mb1029c	hypothetical protein
5548593	-	MMAR_4518	1112761	+	Mb1023	transmembrane protein
5551737	+	MMAR_4522	1109622	-	Mb1019c	hypothetical protein
5552378	+	MMAR_4523	1108981	-	Mb1018c	serine-rich protein
5568147	+	MMAR_4539	1078275	-	Mb0991c	hypothetical protein
5574454	-	MMAR_4543	1068000	+	Mb0981	phosphoribosylglycinamide formyltransferase
5576955	-	MMAR_4545	1065514	+	Mb0979	transmembrane protein
5577101	+	MMAR_4546	1065401	-	Mb0978c	oxidoreductase
5583213	-	MMAR_4550	1062361	+	Mb0976	succinyl-CoA synthetase subunit beta
5583377	+	MMAR_4551	1062196	-	Mb0975c	hypothetical protein
5587465	-	MMAR_4553	1058724	+	Mb0974	ATP dependent DNA helicase UVRD1
5589810	+	MMAR_4555	1058560	-	Mb0973c	hypothetical protein
5591331	+	MMAR_4557	1057152	-	Mb0971c	glucose-6-phosphate isomerase
5653031	+	MMAR_4613	1020431	-	Mb0938c	acetyl-CoA acetyltransferase
5675269	-	MMAR_4625	1008672	+	Mb0929	enoyl-CoA hydratase
5689618	+	MMAR_4638	1003169	-	Mb0922c	hypothetical protein
5692829	-	MMAR_4640	999887	+	Mb0920	type II citrate synthase
5698570	-	MMAR_4644	987519	+	Mb0912	hypothetical protein
5703098	-	MMAR_4647	983190	+	Mb0909	hypothetical protein
5703266	+	MMAR_4648	983019	-	Mb0908c	phosphoserine aminotransferase
5704472	+	MMAR_4649	981778	-	Mb0907c	hypothetical protein
5708701	-	MMAR_4655	976520	+	Mb0901	hypothetical protein
5708785	+	MMAR_4656	976436	-	Mb0900c	transmembrane protein
5715649	+	MMAR_4662	968208	-	Mb0894c	hypothetical protein
5715671	-	MMAR_4661	968182	+	Mb0895	cold shock-like protein B CspB
5717605	+	MMAR_4665	966266	-	Mb0891c	resuscitation-promoting factor RpfA
5720726	-	MMAR_4669	963381	+	Mb0886	hypothetical protein
5732350	-	MMAR_4677	955765	+	Mb0882	acetyl-CoA acetyltransferase
5732493	+	MMAR_4678	955674	-	Mb0881c	aminotransferase
5736219	-	MMAR_4682	951938	+	Mb0877	hypothetical protein
5805766	+	MMAR_4755	949223	-	Mb0874c	short chain dehydrogenase
5821511	+	MMAR_4770	944979	-	Mb0869c	oxidase
5854156	-	MMAR_4799	936306	+	Mb0862	hypothetical protein
5904698	+	MMAR_4849	924709	-	Mb0854c	hypothetical protein
5906754	-	MMAR_4850	922763	+	Mb0853	hypothetical protein
5906807	+	MMAR_4851	922711	-	Mb0851c	deaminase
5907367	+	MMAR_4852	921963	-	Mb0850c	transcriptional regulator
5909069	+	MMAR_4855	920463	-	Mb0848c	hypothetical protein
5909902	+	MMAR_4856	919610	-	Mb0847c	acyl-ACP desaturase
5912184	+	MMAR_4858	917253	-	Mb0845c	hypothetical protein
5914558	+	MMAR_4859	915029	-	Mb0844c	phosphate transport regulator
5921088	-	MMAR_4865	911736	+	Mb0841	transcriptional regulator
5928658	-	MMAR_4873	907233	+	Mb0835	4-amino-4-deoxychorismate lyase
5928771	+	MMAR_4874	1078393	+	Mb0992	hypothetical protein
5933751	+	MMAR_4879	905993	-	Mb0833c	hypothetical protein
5937321	-	MMAR_4882	902465	+	Mb0830	hypothetical protein
5945575	-	MMAR_4888	896611	+	Mb0826	phosphoribosylformylglycinamidine synthase II
5946691	-	MMAR_4890	895459	+	Mb0824	hypothetical protein
5948006	-	MMAR_4891	894148	+	Mb0823	aminopeptidase
5952502	+	MMAR_4896	886114	-	Mb0813c	hypothetical protein
5953917	-	MMAR_4898	884645	+	Mb0811	phosphoribosylformylglycinamidine synthase subunit PurS
5956016	+	MMAR_4901	883903	-	Mb0809c	hypothetical protein
5959441	-	MMAR_4904	880809	+	Mb0806	hypothetical protein
5965292	-	MMAR_4909	875532	+	Mb0803	phosphoribosylaminoimidazolesuccinocarboxamide synthase
5965357	+	MMAR_4910	875481	-	Mb0802c	transmembrane protein
5974416	-	MMAR_4916	872182	+	Mb0800	adenylosuccinate lyase
6001888	-	MMAR_4942	853738	+	Mb0780	two component system response transcriptional positive regulator PHOP
6001969	+	MMAR_4943	853656	-	Mb0779c	hypothetical protein
6024422	-	MMAR_4960	3838693	-	Mb3502c	peroxidase BpoA
6027848	-	MMAR_4964	3847856	-	Mb3512c	hypothetical protein
6028521	-	MMAR_4965	3848491	-	Mb3513c	hypothetical protein
6042073	+	MMAR_4977	3853694	+	Mb3519	hypothetical protein
6043799	+	MMAR_4979	3855488	+	Mb3521	hypothetical protein
6055035	-	MMAR_4989	3866568	-	Mb3531c	hypothetical protein
6056460	-	MMAR_4991	3867962	-	Mb3533c	ferredoxin FdxD
6060533	+	MMAR_4995	3872127	+	Mb3537	PE-PGRS family protein
6075938	+	MMAR_5002	3895715	+	Mb3545	enoyl-CoA hydratase
6078051	+	MMAR_5004	3898763	+	Mb3549	hypothetical protein
6079930	+	MMAR_5006	3900641	+	Mb3551	hypothetical protein
6080147	-	MMAR_5005	3900861	-	Mb3550c	coenzyme F420-dependent oxidoreductase
6088927	-	MMAR_5014	3905539	-	Mb3555c	siderophore-binding protein
6089013	+	MMAR_5015	3905625	+	Mb3556	oxidoreductase
6099554	-	MMAR_5023	3918667	-	Mb3566c	hydratase
6109135	-	MMAR_5032	3928681	-	Mb3575c	cytochrome P450 125
6109226	+	MMAR_5033	3928772	+	Mb3576	acetyl-CoA acetyltransferase
6115337	+	MMAR_5039	3932332	+	Mb3580	enoyl-CoA hydratase
6118828	+	MMAR_5043	3935936	+	Mb3584	electron transfer protein FdxB
6127263	-	MMAR_5046	3940846	-	Mb3587c	TetR family transcriptional regulator
6131065	-	MMAR_5049	3944804	-	Mb3590c	acyl-CoA dehydrogenase
6131081	+	MMAR_5050	3944825	+	Mb3591	long-chain-fatty-acid--CoA ligase
6145921	+	MMAR_5066	3955607	+	Mb3602	hemoglobine-like protein
6147007	+	MMAR_5067	3956693	+	Mb3603	hypothetical protein
6149836	+	MMAR_5069	3959503	+	Mb3605	TetR family transcriptional regulator
6149938	+	MMAR_5069	3959606	+	Mb3605	transcriptional regulatory protein TetR-family
6151721	-	MMAR_5070	3961385	-	Mb3606c	LacI family transcriptional regulator
6154415	+	MMAR_5074	3961549	+	Mb3607	lipoprotein LppH
6160110	-	MMAR_5079	3965844	-	Mb3610c	tRNA/rRNA methyltransferase
6163046	-	MMAR_5083	3968781	-	Mb3614c	transcription factor
6163405	+	MMAR_5084	3968997	+	Mb3615	lipoprotein LpqE
6164067	+	MMAR_5085	3969659	+	Mb3616	DNA repair protein RadA
6168141	+	MMAR_5089	3973673	+	Mb3620	adenine glycosylase
6170093	+	MMAR_5092	3977447	+	Mb3624	lipoprotein LpqF
6181196	-	MMAR_5100	3984000	-	Mb3627c	ATP-dependent Clp protease ATP-binding subunit CLPC
6181900	-	MMAR_5101	3984606	-	Mb3628c	LSR2 protein precursor
6183457	-	MMAR_5102	3986184	-	Mb3629c	lysyl-tRNA synthetase
6186748	-	MMAR_5106	3989420	-	Mb3633c	hypothetical protein
6188138	-	MMAR_5107	3990737	-	Mb3634c	transmembrane protein
6207081	+	MMAR_5128	4004605	+	Mb3652	inorganic pyrophosphatase
6208825	+	MMAR_5130	4006395	+	Mb3654	hypothetical protein
6217881	-	MMAR_5136	4020259	-	Mb3668c	DNA polymerase III subunit delta'
6222920	-	MMAR_5139	4025425	-	Mb3671c	hypothetical protein
6223147	+	MMAR_5141	4025647	+	Mb3673	DEAD/DEAH box helicase
6223445	-	MMAR_5140	4025944	-	Mb3672c	cold shock protein A
6228236	-	MMAR_5577	4032864	-	Mb3679c	hypothetical protein
6232446	+	MMAR_5149	4036994	+	Mb3685	hypothetical protein
6239800	+	MMAR_5155	4045139	+	Mb3691	acetyl-CoA synthetase
6242545	-	MMAR_5156	4047869	-	Mb3692c	protease
6242690	+	MMAR_5157	4048010	+	Mb3693	transmembrane protein
6246289	-	MMAR_5160	4051887	-	Mb3696c	hypothetical protein
6247684	-	MMAR_5162	4053293	-	Mb3698c	endonuclease III
6248119	+	MMAR_5164	4053736	+	Mb3700	Crp/Fnr family transcriptional regulator
6250329	-	MMAR_5167	4056038	-	Mb3703c	hypothetical protein
6253445	+	MMAR_5171	4059263	+	Mb3707	bifunctional membrane-associated penicillin-binding protein 1A/1B
6255923	+	MMAR_5172	4061764	+	Mb3708	hypothetical protein
6262614	-	MMAR_5181	4067068	-	Mb3712c	hypothetical protein
6295739	+	MMAR_5210	4079392	+	Mb3725	hypothetical protein
6308895	-	MMAR_5222	4090860	-	Mb3736c	aspartate kinase
6319188	-	MMAR_5228	4094248	-	Mb3738c	DNA polymerase III subunit epsilon
6319334	+	MMAR_5229	4094441	+	Mb3739	ligase
6322422	-	MMAR_5232	4098434	-	Mb3743c	hypothetical protein
6322455	+	MMAR_5233	4098472	+	Mb3744	hypothetical protein
6323714	-	MMAR_5234	4099782	-	Mb3745c	hypothetical protein
6329646	-	MMAR_5240	4104191	-	Mb3748c	DNA polymerase III subunits gamma and tau
6331246	-	MMAR_5241	4105784	-	Mb3749c	hypothetical protein
6356899	-	MMAR_5265	4119185	-	Mb3757c	hypothetical protein
6356933	+	MMAR_5266	4119218	+	Mb3758	ATP-dependent DNA ligase
6365202	+	MMAR_5274	4123540	+	Mb3762	hypothetical protein
6383006	+	MMAR_5287	4133018	+	Mb3773	hypothetical protein
6387920	+	MMAR_5293	4133531	+	Mb3774	hypothetical protein
6398884	-	MMAR_5298	4138184	-	Mb3781c	hypothetical protein
6402383	-	MMAR_5302	4141667	-	Mb3785c	osmoprotectant (glycine betaine/carnitine/choline/L-proline) binding lipoprotein PROX
6403985	-	MMAR_5304	4143212	-	Mb3787c	acyl-CoA dehydrogenase
6431041	+	MMAR_5324	4150335	+	Mb3794	hypothetical protein
6432837	+	MMAR_5326	4153428	+	Mb3800	aminotransferase
6442238	+	MMAR_5334	4161280	+	Mb3808	transmembrane protein alanine and leucine rich
6462542	+	MMAR_5350	4170948	+	Mb3817	nucleoside diphosphate kinase regulator
6463156	+	MMAR_5351	4171605	+	Mb3818	hypothetical protein
6463695	+	MMAR_5352	4172073	+	Mb3819	oxidoreductase
6471299	+	MMAR_5356	4179526	+	Mb3823	indolylacetylinositol arabinosyltransferase
6498713	-	MMAR_5366	4200726	-	Mb3832c	hypothetical protein
6506834	-	MMAR_5372	4208758	-	Mb3838c	galactofuranosyl transferase
6507994	-	MMAR_5373	4209888	-	Mb3839c	UDP-galactopyranose mutase Glf
6508032	+	MMAR_5374	4209931	+	Mb3840	exported repetitive protein PirG
6509205	+	MMAR_5375	4211029	+	Mb3841	hypothetical protein
6513821	+	MMAR_5380	4217607	+	Mb3847	phosphotransferase
6514058	-	MMAR_5379	4217845	-	Mb3846c	acyltransferase
6514873	+	MMAR_5381	4218685	+	Mb3848	hypothetical protein
6523855	-	MMAR_5389	4248127	-	Mb3867c	phosphoglycerate mutase
6530241	+	MMAR_5396	4256892	+	Mb3876	superoxide dismutase [Fe] SODA
6531079	+	MMAR_5397	4257746	+	Mb3877	hypothetical protein
6531784	+	MMAR_5398	4258448	+	Mb3878	transmembrane protein
6532900	+	MMAR_5399	4259571	+	Mb3879	hypothetical protein
6533048	+	MMAR_5399	4259720	+	Mb3879	hypothetical protein
6533571	+	MMAR_5400	4260243	+	Mb3880	hypothetical protein
6534669	+	MMAR_5402	4261297	+	Mb3882	histone-like protein HNS
6537168	-	MMAR_5404	4263746	-	Mb3884c	monooxygenase ETHA
6550601	-	MMAR_5413	4272583	-	Mb3889c	ferredoxin-dependent glutamate synthase large subunit GltB
6575589	+	MMAR_5436	4272948	+	Mb3890	hypothetical protein
6579084	+	MMAR_5439	4276481	+	Mb3894	hypothetical protein
6583972	+	MMAR_5444	4281352	+	Mb3899	hypothetical protein
6589496	+	MMAR_5447	4286931	+	Mb3902	PE family-like protein
6596169	+	MMAR_5453	4292984	+	Mb3908	hypothetical protein
6600815	-	MMAR_5455	4296377	-	Mb3909c	hypothetical protein
6602847	-	MMAR_5457	4298313	-	Mb3911c	hypothetical protein
6612782	-	MMAR_5466	4324992	-	Mb3935c	hypothetical protein
6616234	-	MMAR_5469	2316926	+	Mb2104	hypothetical protein
6618433	+	MMAR_5472	4327408	+	Mb3938	hypothetical protein
6626746	+	MMAR_5477	4335650	+	Mb3944	thioredoxin reductase
6628208	+	MMAR_5479	4337101	+	Mb3946	hydrolase
6630436	-	MMAR_5480	4339199	-	Mb3947c	hypothetical protein
6632947	-	MMAR_5482	4341593	-	Mb3949c	chromosome partitioning protein ParA
6636436	-	MMAR_5568	4345047	-	Mb3955c	50S ribosomal protein L34

## Sheet: 2B
M. marinum TSS	Strand	M. marinum gene	M. bovis TSS	Strand	M. bovis gene	Function
606223	+	MMAR_0512	299995	+	Mb0255c	succinate dehydrogenase (membrane anchor subunit)
3285410	-	MMAR_2694	2050416	-	Mb1848	hypothetical protein
4276922	-	MMAR_3472	2545276	-	Mb2318	haloalkane dehalogenase
6439839	-	MMAR_5332	4158962	-	Mb3806	oxidoreductase
4113361	+	MMAR_3333	2491312	+	Mb2264c	hypothetical protein
3285985	-	MMAR_2694	2050982	-	Mb1848	hypothetical protein
599083	+	MMAR_0505	293341	+	Mb0250c	acyl-CoA dehydrogenase FadE5
3146835	-	MMAR_2586	1971948	+	Mb1783c	hypothetical protein
6464631	-	MMAR_5352	4173002	-	Mb3819	oxidoreductase
2434219	+	MMAR_2014	2971853	-	Mb2719	hypothetical protein
582923	+	MMAR_0493	279857	+	Mb0240c	hypothetical protein
2180725	-	MMAR_1785	3190964	+	Mb2946c	chromosome partition protein Smc
5187193	-	MMAR_4210	1375849	+	Mb1263c	hypothetical protein
3262295	-	MMAR_2676	2021524	-	Mb1822	hypothetical protein
780315	-	MMAR_0645	460884	+	Mb0391c	endopeptidase ATP binding protein (chain B) ClpB
2173018	+	MMAR_1778	3198859	-	Mb2953	thioesterase TesA
26873	+	MMAR_0022	25609	+	Mb0020c	hypothetical protein
2327	-	MMAR_0002	2305	-	Mb0002	DNA polymerase III subunit beta
6162935	+	MMAR_5083	3968670	+	Mb3614c	transcriptional regulatory protein
600682	-	MMAR_0506	294769	-	Mb0251	oxidoreductase
3427046	-	MMAR_2826	2163383	-	Mb1955	hypothetical protein
3418857	-	MMAR_2821	2151255	-	Mb1950	isocitrate lyase AceAb
1314006	+	MMAR_1093	1916796	+	Mb1730c	D-serine/D-alanine/glycine transporter
4730375	+	MMAR_3807	2731180	+	Mb2487c	ATP-dependent Clp protease proteolytic subunit
1846793	-	MMAR_1530	3427918	+	Mb3129c	cell division ATP-binding protein FtsE
3894860	+	MMAR_3194	2395265	+	Mb2178c	FtsW-like protein FtsW
405159	-	MMAR_0355	170999	-	Mb0149	TetR family transcriptional regulator
2936847	-	MMAR_2433	1818896	-	Mb1656	30S ribosomal protein S1
5050554	+	MMAR_4099	1453332	-	Mb1330	50S ribosomal protein L31
5697725	+	MMAR_4644	988249	-	Mb0912	hypothetical protein
1230889	+	MMAR_1005	777880	+	Mb0695c	transmembrane transport protein MmpL
6550490	+	MMAR_5413	4272468	+	Mb3889c	ferredoxin-dependent glutamate synthase large subunit GltB
2766461	+	MMAR_2301	1678603	+	Mb1528c	hypothetical protein
6248068	-	MMAR_5163	4053685	-	Mb3699	hypothetical protein
5109503	-	MMAR_4148	1418701	+	Mb1303c	transmembrane ABC transporter ATP-binding protein
4053036	-	MMAR_3287	2465372	-	Mb2242	transmembrane protein
1006219	-	MMAR_0842	601649	-	Mb0521	glutamyl-tRNA reductase
5692109	+	MMAR_4640	1000607	-	Mb0920	type II citrate synthase
3078869	-	MMAR_2524	1923369	-	Mb1736	hypothetical protein
48060	-	MMAR_0048	31951	-	Mb0030	hypothetical protein
6257670	-	MMAR_5173	4063459	-	Mb3709	cysteine synthase
2956009	+	MMAR_2447	1834804	+	Mb1667c	lysyl-tRNA synthetase
2669876	+	MMAR_2219	1583997	+	Mb1445c	aminoglycosides/tetracycline-transport integral membrane protein
523690	+	MMAR_0446	247479	+	Mb0212c	transmembrane transport protein MmpL3
3736839	+	MMAR_3085	2351025	+	Mb2134c	proteasome PrcB
3309217	-	MMAR_2711	2071002	-	Mb1865	hydrolase
753456	-	MMAR_0637	422094	-	Mb0358	molecular chaperone DnaK
188302	+	MMAR_0158	72985	+	Mb0067c	isocitrate dehydrogenase [NADP] Icd2
1356339	+	MMAR_1130	3941939	-	Mb3588	PPE family protein

## Sheet: 2C
M. marinum TSS	Strand	M. marinum gene	M. bovis TSS	Strand	M. bovis gene	Function
3637274	+	MMAR_3014	2271073	+	Mb2067c	sugar-binding lipoprotein
1048648	+	MMAR_0858	613170	+	Mb0532c	hypothetical protein
5554515	+	MMAR_4526	1100959	-	Mb1010	pterin-4-alpha-carbinolamine dehydratase MoaB2
1008037	-	MMAR_0843	603446	-	Mb0523	porphobilinogen deaminase
3801185	+	MMAR_3116	2376955	+	Mb2160c	undecaprenyl pyrophosphate phosphatase
4588109	+	MMAR_3724	2671232	+	Mb2427c	GTP-binding protein LepA
2409952	-	MMAR_1989	2992811	+	Mb2743c	acyl-CoA dehydrogenase FadE20
6497201	+	MMAR_5365	4199271	+	Mb3831c	long-chain-fatty-acid--CoA ligase
1180884	-	MMAR_0966	732461	-	Mb0652	hypothetical protein
2672139	-	MMAR_2222	1587311	-	Mb1450	bifunctional 3
26161	+	MMAR_0022	24992	+	Mb0020c	hypothetical protein
26288	+	MMAR_0022	25113	+	Mb0020c	hypothetical protein
26391	+	MMAR_0022	25222	+	Mb0020c	hypothetical protein
5400344	+	MMAR_4391	1202036	-	Mb1105	lipase LipU
1566686	-	MMAR_1284	3593857	+	Mb3286c	hypothetical protein
862253	+	MMAR_0715	499891	+	Mb0420c	hypothetical protein
6498821	+	MMAR_5367	4200845	+	Mb3833c	secreted Mpt51/Mpb51 antigen protein FbpD
4729390	-	MMAR_3806	2730151	-	Mb2486	integral membrane transport protein
1600245	-	MMAR_1311	3565426	+	Mb3262c	hypothetical protein
6245240	+	MMAR_5159	4050700	+	Mb3695c	membrane-associated serine protease
2337754	-	MMAR_1921	3050573	+	Mb2809c	bifunctional riboflavin kinase/FMN adenylyltransferase
2083827	+	MMAR_1730	3297403	-	Mb3008	polyphosphate kinase
4369470	+	MMAR_3552	1608242	-	Mb1468	hypothetical protein
3935307	+	MMAR_3230	2426840	+	Mb2208c	hypothetical protein
3428	-	MMAR_0003	3397	-	Mb0003	recombination protein F
6622590	-	MMAR_5474	4331478	-	Mb3940	transmembrane protein
2911856	-	MMAR_2412	1795453	-	Mb1636	hypothetical protein
2811839	+	MMAR_2340	1707376	+	Mb1554c	polyketide synthase Pks5
4566973	-	MMAR_3708	2649030	-	Mb2408	membrane permease
6623416	-	MMAR_5474	4332304	-	Mb3940	transmembrane protein
5099745	+	MMAR_4141	1428495	-	Mb1310	dehydrogenase fad flavoprotein GMC oxidoreductase
6222355	+	MMAR_5139	4024854	+	Mb3671c	hypothetical protein
4453001	+	MMAR_3626	2576913	+	Mb2353c	transmembrane ATP-binding protein ABC transorter
2593431	-	MMAR_2151	2868098	+	Mb2606c	hypothetical protein
2815020	+	MMAR_2340	1710557	+	Mb1554c	polyketide synthase Pks5
4781138	+	MMAR_3844	2778735	+	Mb2525c	pyruvate dehydrogenase E1 component subunit PdhA
5338532	-	MMAR_4331	1252419	+	Mb1158c	pyruvate phosphate dikinase
1846888	-	MMAR_1530	3427823	+	Mb3129c	cell division ATP-binding protein FtsE
3798675	+	MMAR_3113	2374496	+	Mb2157c	hypothetical protein
1054963	-	MMAR_0862	614437	-	Mb0535	gamma-aminobutyrate permease GabP
4487877	+	MMAR_3642	2584735	+	Mb2361c	integral membrane transport protein
5053160	+	MMAR_4101	1450834	-	Mb1328	homoserine kinase
2440506	-	MMAR_2024	2965473	+	Mb2709c	integral membrane alanine
1668324	-	MMAR_1371	3515073	+	Mb3215c	hypothetical protein
5012829	+	MMAR_4070	1493347	-	Mb1363	glycogen phosphorylase GlgP
1211795	-	MMAR_0994	753723	-	Mb0674	ribonucleotide-transport ATP-binding protein ABC transporter
1211985	-	MMAR_0994	753913	-	Mb0674	ribonucleotide-transport ATP-binding protein ABC transporter
982792	+	MMAR_0819	585728	+	Mb0504c	hypothetical protein
2293516	-	MMAR_1881	3117980	+	Mb2877c	malate:quinone oxidoreductase
5193519	+	MMAR_4216	1365718	-	Mb1253	RNA polymerase sigma factor SigE
