# Supplementary material for: Relaxed Selection Drives a Noisy Noncoding Transcriptome in Members of the Mycobacterium tuberculosis Complex
Source: mBio. 2014 Aug 5;5(4):e01169-14. doi: 10.1128/mBio.01169-14 (PMC4128351; doi:10.1128/mBio.01169-14)
Supplement: Table S3 — 5′ UTR length comparison and misannotated genes in M. bovis. (a) Comparison of 5′ UTR lengths of orthologous genes with conserved pTSSs (CPT). (b) Comparison of 5′ UTR lengths of orthologous genes predicted to be misannotated in M. tuberculosis. (c) Mycobacterial interspersed repetitive units (MIRUs) located within the 5′ UTRs of genes in M. bovis. (d) Shared pTSSs with a conserved TT signal at the −35 region. (e) Orthologous genes with shared transcriptional attenuation patterns in the 5′ UTR. [file mbo004141929st3.xls]

## Sheet: 3A
M. marinum gene	M. marinum UTR length (nt)	M. bovis gene	M. bovis UTR length (nt)	Function	Length difference (nt)
MMAR_0002	272	Mb0002	127	DNA polymerase III subunit beta	145
MMAR_0005	13	Mb0005	59	DNA gyrase subunit B	46
MMAR_0010	65	Mb0008c	56	hypothetical protein	9
MMAR_0013	80	Mb0011c	91	putative septation inhibitor protein	11
MMAR_0014	68	Mb0012	68	hypothetical protein	0
MMAR_0015	0	Mb0013	0	paraaminobenzoate synthase component II	0
MMAR_0017	270	Mb0015c	270	serine/threonineprotein kinase a PknA	0
MMAR_0020	98	Mb0018c	199	serine/threonine phosphatase PstP	101
MMAR_0021	69	Mb0019c	388	hypothetical protein	319
MMAR_0022	78	Mb0020c	75	hypothetical protein	3
MMAR_0046	137	Mb0028	111	hypothetical protein	26
MMAR_0048	1	Mb0030	0	hypothetical protein	1
MMAR_0052	70	Mb0038c	29	integral membrane protein	41
MMAR_0055	0	Mb0040c	0	hypothetical protein	0
MMAR_0056	47	Mb0041c	44	secreted proline rich protein Mtc28	3
MMAR_0057	0	Mb0042	0	leucyltRNA synthetase	0
MMAR_0059	3	Mb0043c	5	transcriptional regulatory protein	2
MMAR_0062	42	Mb0044c	41	GntR family transcriptional regulator	1
MMAR_0066	233	Mb0048c	57	hypothetical protein	176
MMAR_0068	2	Mb0050	23	hypothetical protein	21
MMAR_0076	113	Mb0059	111	replicative DNA helicase DnaB	2
MMAR_0158	58	Mb0067c	57	isocitrate dehydrogenase [NADP] Icd2	1
MMAR_0215	0	Mb0073	384	glutaminetransport transmembrane protein ABC transporter	384
MMAR_0261	492	Mb0099	56	PPE family protein	436
MMAR_0267	0	Mb0105	0	integral membrane protein	0
MMAR_0269	33	Mb0106c	33	cationtransporter ptype ATPase B CtpB	0
MMAR_0300	1	Mb0114	106	serine protease	105
MMAR_0312	148	Mb0115	147	transmembrane acyltransferase	1
MMAR_0316	32	Mb0120c	32	hypothetical protein	0
MMAR_0318	38	Mb0122c	0	putative oxalylCoA decarboxylase	38
MMAR_0322	9	Mb0126c	0	hypothetical protein	9
MMAR_0327	0	Mb0133	0	hypothetical protein	0
MMAR_0328	48	Mb0134c	54	secreted antigen 85C FbpC	6
MMAR_0330	17	Mb0135	17	acyl dehydratase	0
MMAR_0331	52	Mb0136c	12	acylCoA dehydrogenase FadE1	40
MMAR_0347	51	Mb0142c	11	methionine sulfoxide reductase A	40
MMAR_0348	86	Mb0143	185	hypothetical protein	99
MMAR_0351	5	Mb0146c	3	hypothetical protein	2
MMAR_0356	3	Mb0150	1	hypothetical protein	2
MMAR_0381	70	Mb0163	65	TetR family transcriptional regulator	5
MMAR_0406	24	Mb0168	4	hypothetical protein	20
MMAR_0410	165	Mb0173	173	integral membrane protein YrbE1A	8
MMAR_0426	0	Mb0188c	0	RNA polymerase factor sigma70	0
MMAR_0427	1	Mb0189	1	lysophospholipase	0
MMAR_0433	119	Mb0196	52	hypothetical protein	67
MMAR_0434	54	Mb0197	65	integral membrane protein	11
MMAR_0435	25	Mb0198	28	secretory protein	3
MMAR_0438	0	Mb0204c	175	zinc metalloprotease	175
MMAR_0439	0	Mb0205	0	hypothetical protein	0
MMAR_0441	163	Mb0207c	164	hypothetical protein	1
MMAR_0442	46	Mb0208c	43	transmembrane transport protein MmpL11	3
MMAR_0443	139	Mb0209	78	exported protein	61
MMAR_0446	249	Mb0212c	209	transmembrane transport protein MmpL3	40
MMAR_0451	122	Mb0217	109	phosphoenolpyruvate carboxykinase	13
MMAR_0455	26	Mb0221c	29	acylCoA dehydrogenase FadE3_2	3
MMAR_0456	3	Mb0222	10	hypothetical protein	7
MMAR_0463	0	Mb0226	0	esterase LipC	0
MMAR_0472	0	Mb0228c	50	aldehyde dehydrogenase	50
MMAR_0476	78	Mb0232c	202	hypothetical protein	124
MMAR_0499	0	Mb0243	68	lipoprotein LpqI	68
MMAR_0500	48	Mb0244	32	TetR family transcriptional regulator	16
MMAR_0503	74	Mb0248c	85	3ketoacylACP reductase	11
MMAR_0504	76	Mb0249	37	acetylCoA acetyltransferase	39
MMAR_0505	69	Mb0250c	79	acylCoA dehydrogenase FadE5	10
MMAR_0506	38	Mb0251	39	oxidoreductase	1
MMAR_0512	29	Mb0255c	28	succinate dehydrogenase (membrane anchor subunit)	1
MMAR_0516	32	Mb0258	13	nitrite reductase NAD(P)H large subunit	19
MMAR_0518	0	Mb0264c	0	hypothetical protein	0
MMAR_0524	0	Mb0270c	0	hypothetical protein	0
MMAR_0525	1	Mb0271c	0	periplasmic irontransport lipoprotein	1
MMAR_0528	0	Mb0276	0	acylCoA synthetase	0
MMAR_0530	47	Mb0277c	38	acylCoA dehydrogenase FadE6	9
MMAR_0534	40	Mb0280	48	hypothetical protein	8
MMAR_0536	52	Mb0281c	17	TetR family transcriptional regulator	35
MMAR_0539	0	Mb0289	2	Omethyltransferase	2
MMAR_0552	42	Mb0301c	39	hypothetical protein	3
MMAR_0553	94	Mb0302	34	transaconitate 2methyltransferase	60
MMAR_0557	0	Mb0315c	0	hypothetical protein	0
MMAR_0559	2	Mb0317	0	hypothetical protein	2
MMAR_0562	34	Mb0320	35	hypothetical protein	1
MMAR_0600	0	Mb0329	2	deoxycytidine triphosphate deaminase	2
MMAR_0605	0	Mb0340	0	hypothetical protein	0
MMAR_0611	54	Mb0345c	46	ironsulfurbinding reductase	8
MMAR_0613	33	Mb0347	38	hypothetical protein	5
MMAR_0615	35	Mb0349	33	hypothetical protein	2
MMAR_0620	29	Mb0351c	28	lipoprotein LpqJ	1
MMAR_0637	123	Mb0358	122	molecular chaperone DnaK	1
MMAR_0644	2	Mb0392	2	monooxygenase	0
MMAR_0647	1	Mb0390c	2	hypothetical protein	1
MMAR_0652	0	Mb0386	2	protein transport protein SecE2	2
MMAR_0653	0	Mb0384	0	LysR family transcriptional regulator	0
MMAR_0654	0	Mb0383c	0	hypothetical protein	0
MMAR_0668	3	Mb0371	3	transmembrane protein	0
MMAR_0669	27	Mb0370c	26	fructosebisphosphate aldolase	1
MMAR_0670	434	Mb0369	64	Mg2+ transport transmembrane protein MgtE	370
MMAR_0671	42	Mb0368	32	hypothetical protein	10
MMAR_0678	11	Mb0366	2	hypothetical protein	9
MMAR_0680	52	Mb0364c	55	adenylosuccinate synthetase	3
MMAR_0685	293	Mb0394c	244	PPE family protein	49
MMAR_0687	2	Mb0396	2	hypothetical protein	0
MMAR_0689	45	Mb0398c	30	NADH dehydrogenase Ndh	15
MMAR_0698	0	Mb0406c	0	acylCoA dehydrogenase FadE7	0
MMAR_0699	0	Mb0407	0	hypothetical protein	0
MMAR_0715	45	Mb0420c	46	hypothetical protein	1
MMAR_0718	131	Mb0423	99	thiamine biosynthesis oxidoreductase ThiO	32
MMAR_0726	1	Mb0426	1	lipoprotein aminopeptidase LpqL	0
MMAR_0735	119	Mb0431c	98	thiamine biosynthesis protein ThiC	21
MMAR_0741	88	Mb0434c	114	transmembrane protein	26
MMAR_0745	81	Mb0438	74	hypothetical protein	7
MMAR_0746	1	Mb0439	1	tuberculinlike protein	0
MMAR_0747	0	Mb0440	0	periplasmic superoxide dismutase [CuZn] SodC	0
MMAR_0756	0	Mb0446c	0	molybdopterin biosynthesis protein MoeA2	0
MMAR_0757	0	Mb0447c	0	short chain dehydrogenase	0
MMAR_0759	174	Mb0448	182	chaperonin GroEL	8
MMAR_0760	30	Mb0449c	0	hypothetical protein	30
MMAR_0761	0	Mb0450c	25	PPE family protein	25
MMAR_0766	2	Mb0453c	2	RNA polymerase sigma factor SigK	0
MMAR_0770	0	Mb0457c	2	oxidoreductase	2
MMAR_0772	321	Mb0459c	105	membrane protein MmpS4_2	216
MMAR_0772	321	Mb0459c	105	membrane protein MmpS4_2	216
MMAR_0780	32	Mb0467	34	aldehyde dehydrogenase, PutA	2
MMAR_0782	2	Mb0469	40	hypothetical protein	38
MMAR_0789	232	Mb0473c	233	hypothetical protein	1
MMAR_0791	55	Mb0475	54	hypothetical protein	1
MMAR_0792	126	Mb0476	91	isocitrate lyase Icl	35
MMAR_0794	30	Mb0478	27	mycolic acid synthase UmaA	3
MMAR_0797	26	Mb0482c	25	TetR family transcriptional regulator	1
MMAR_0798	78	Mb0483	19	transmembrane protein	59
MMAR_0799	33	Mb0484	34	transcriptional regulatory protein	1
MMAR_0801	2	Mb0486	24	transmembrane protein	22
MMAR_0805	0	Mb0490c	111	amidohydrolase	111
MMAR_0807	2	Mb0491c	299	hypothetical protein	297
MMAR_0811	209	Mb0495	147	transcriptional regulatory protein	62
MMAR_0815	0	Mb0500	59	twocomponent sensor histidine kinase SenX3	59
MMAR_0822	0	Mb0507	0	hypothetical protein	0
MMAR_0827	72	Mb0512	70	hypothetical protein	2
MMAR_0829	0	Mb0513	207	UDPglucose 4epimerase GalE2	207
MMAR_0830	76	Mb0514	77	hypothetical protein	1
MMAR_0831	1	Mb0515c	1	cyclopropanefattyacylphospholipid synthase 2 CmaA2	0
MMAR_0832	33	Mb0516c	147	hypothetical protein	114
MMAR_0839	169	Mb0518	97	MmpSfamily membrane protein	72
MMAR_0842	46	Mb0521	44	glutamyltRNA reductase	2
MMAR_0854	17	Mb0530	108	membrane acyltransferase	91
MMAR_0860	33	Mb2020	37	metal cationtransporting ptype ATPase F, CtpF	4
MMAR_0875	150	Mb0542	140	cytochrome Ctype biogenesis protein, CcsB	10
MMAR_0878	48	Mb0544	0	hypothetical protein	48
MMAR_0879	20	Mb0547c	71	3oxoacylACP synthase	51
MMAR_0883	253	Mb0551c	242	hypothetical protein	11
MMAR_0884	278	Mb0552	105	hypothetical protein	173
MMAR_0887	0	Mb0555c	0	hypothetical protein	0
MMAR_0892	0	Mb0560c	0	glyoxalase	0
MMAR_0897	0	Mb0566c	99	acylCoA synthetase	99
MMAR_0900	0	Mb0569	0	bromoperoxidase BpoC	0
MMAR_0901	0	Mb0570	0	2succinyl5enolpyruvyl6hydroxy3cyclohexene1carboxylate synthase	0
MMAR_0908	1	Mb0574c	1	hypothetical protein	0
MMAR_0909	0	Mb0575c	0	methyltransferase	0
MMAR_0910	0	Mb0576c	0	FADlinked oxidoreductase	0
MMAR_0911	0	Mb0577	0	polyprenyl diphosphate synthetase, GrcC1	0
MMAR_0912	41	Mb0578	42	heat shock protein HtpX	1
MMAR_0915	0	Mb0579c	0	NAD(P)Hdependent glycerol3phosphate dehydrogenase	0
MMAR_0917	27	Mb0580c	27	flavinbinding monooxygenase	0
MMAR_0939	0	Mb0590c	394	hypothetical protein	394
MMAR_0948	0	Mb0595c	0	hypothetical protein	0
MMAR_0962	28	Mb0649c	0	enoylCoA hydratase	28
MMAR_0968	1	Mb0654	0	(3R)hydroxyacylACP dehydratase subunit HadA	1
MMAR_0977	134	Mb0661c	488	methoxy mycolic acid synthase 4, MmaA4	354
MMAR_0978	43	Mb0662c	42	methoxy mycolic acid synthase 3, MmaA3	1
MMAR_0982	0	Mb0666c	0	hypothetical protein	0
MMAR_0990	231	Mb0670	217	50S ribosomal protein L10	14
MMAR_0995	207	Mb0686	215	DNAdirected RNA polymerase subunit beta	8
MMAR_1001	0	Mb0691	0	acylCoA dehydrogenase	0
MMAR_1006	158	Mb0696c	62	transmembrane proteinm, MmpS5	96
MMAR_1007	0	Mb0697	0	transcriptional regulator	0
MMAR_1009	46	Mb0699c	56	hypothetical protein	10
MMAR_1010	62	Mb0700	135	TetR family transcriptional regulator	73
MMAR_1020	170	Mb0711	118	hypothetical protein	52
MMAR_1030	277	Mb0720	285	30S ribosomal protein S10	8
MMAR_1039	388	Mb0729	388	50S ribosomal protein L29	0
MMAR_1043	0	Mb0733	0	hypothetical protein	0
MMAR_1044	58	Mb0734	53	transmembrane protein	5
MMAR_1045	186	Mb0735	145	50S ribosomal protein L14	41
MMAR_1065	1	Mb0749c	0	D3phosphoglycerate dehydrogenase	1
MMAR_1066	0	Mb0750	0	Dxylulosekinase (xylulokinase), XylB	0
MMAR_1070	132	Mb0753	85	preprotein translocase subunit SecY	47
MMAR_1073	102	Mb0756	122	RNA polymerase sigma factor SigL	20
MMAR_1077	119	Mb0773c	121	3hydroxyisobutyrate dehydrogenase	2
MMAR_1079	41	Mb0775c	40	methylmalonate semialdehyde dehydrogenase, MmsA	1
MMAR_1085	157	Mb3491c	158	translation initiation factor IF1	1
MMAR_1097	0	Mb3482	15	cutinase	15
MMAR_1098	0	Mb3481	0	cutinase	0
MMAR_1108	43	Mb3471c	33	phosphoglucosamine mutase	10
MMAR_1112	0	Mb3468	0	hypothetical protein	0
MMAR_1114	2	Mb3466c	0	glucosaminefructose6phosphate aminotransferase	2
MMAR_1125	204	Mb3452c	170	cochaperonin GroES	34
MMAR_1132	99	Mb3450	101	WhiBlike regulatory protein, WhiB3	2
MMAR_1134	47	Mb3448c	52	RNA polymerase sigma factor SigD	5
MMAR_1136	2	Mb3446	0	hypothetical protein	2
MMAR_1137	35	Mb3445c	36	inosine 5'monophosphate dehydrogenase	1
MMAR_1144	73	Mb3433	64	hydrolase	9
MMAR_1148	3	Mb3429c	1	GMP synthase	2
MMAR_1152	0	Mb3425	0	inosineuridine nucleoside hydrolase, IunH	0
MMAR_1153	0	Mb3423	343	short chain dehydrogenase	343
MMAR_1154	15	Mb3422	0	lipoprotein LpqD	15
MMAR_1155	37	Mb3421c	18	hypothetical protein	19
MMAR_1157	27	Mb3406	30	hypothetical protein	3
MMAR_1165	157	Mb3400c	171	putative regultory protein	14
MMAR_1176	0	Mb3391c	0	bifunctional 5,10methylenetetrahydrofolate dehydrogenase/ 5,10methylenetetrahydrofolate cyclohydrolase	0
MMAR_1185	165	Mb3372	157	Oacetylhomoserine aminocarboxypropyltransferase	8
MMAR_1186	52	Mb3371c	7	isocitrate dehydrogenase	45
MMAR_1188	5	Mb3369c	3	tryptophanyltRNA synthetase	2
MMAR_1189	442	Mb3368c	443	integral membrane protein	1
MMAR_1192	2	Mb3363	3	penicillinbinding protein DacC	1
MMAR_1196	1	Mb3361c	9	RNA polymerase sigma factor SigJ	8
MMAR_1203	184	Mb3345	118	succinate dehydrogenase (cytochrome B556 subunit) SdhC	66
MMAR_1204	34	Mb3344c	34	cytidine deaminase	0
MMAR_1206	260	Mb3342c	260	adenosine deaminase	0
MMAR_1215	0	Mb3339	0	hypothetical protein	0
MMAR_1216	0	Mb3338	54	acid phosphatase	54
MMAR_1217	6	Mb3337c	138	uracil phosphoribosyltransferase	132
MMAR_1219	0	Mb3335	55	purine nucleoside phosphorylase	55
MMAR_1220	0	Mb3334c	0	amidohydrolase	0
MMAR_1224	5	Mb3331c	2	flavoprotein disulfide reductase	3
MMAR_1225	44	Mb3330c	39	glycerol3phosphate dehydrogenase GlpD2	5
MMAR_1238	0	Mb3324	0	ATPdependent helicase Lhr	0
MMAR_1239	0	Mb3323	0	TetR family transcriptional regulator	0
MMAR_1242	0	Mb3319c	0	AsnC family transcriptional regulator	0
MMAR_1243	0	Mb3318c	0	Llysine aminotransferase	0
MMAR_1256	3	Mb3308	2	propionylCoA carboxylase beta chain 5 AccD5	1
MMAR_1261	34	Mb3303c	106	phosphoribosylaminoimidazole carboxylase catalytic subunit PurE	72
MMAR_1262	30	Mb3302c	30	acylCoA dehydrogenase FadE25	0
MMAR_1272	38	Mb3297	46	hypothetical protein	8
MMAR_1275	50	Mb3294c	0	dTDP6deoxyLlyxo4hexulose reductase RmlD	50
MMAR_1276	0	Mb3293c	0	dTDPrha:ADGlcNAcdiphosphoryl polyprenol A3 Lrhamnosyl transferase, WbbL1	0
MMAR_1279	3	Mb3291	335	DNA methylase	332
MMAR_1281	3	Mb3289	2	LPPG:FO 2phosphoLlactate transferase	1
MMAR_1288	0	Mb3282	36	hypothetical protein	36
MMAR_1290	27	Mb3281c	23	cationic amino acid transport integral membrane protein	4
MMAR_1295	68	Mb3276c	68	SadenosylLhomocysteine hydrolase	0
MMAR_1300	208	Mb3273c	208	twocomponent sensory transduction histidine kinase MtrB	0
MMAR_1302	16	Mb3271c	16	hypothetical protein	0
MMAR_1305	41	Mb3268c	40	preprotein translocase subunit SecA	1
MMAR_1307	0	Mb3266c	0	hypothetical protein	0
MMAR_1311	41	Mb3262c	296	hypothetical protein	255
MMAR_1314	68	Mb3259c	35	oxidoreductase	33
MMAR_1320	0	Mb3256	0	3phosphoshikimate 1carboxyvinyltransferase	0
MMAR_1333	0	Mb3251	0	short chain dehydrogenase	0
MMAR_1334	12	Mb3250c	129	RNA polymerase sigma factor RpoE	117
MMAR_1336	58	Mb3247c	65	putative acetylCoA carboxylase biotin carboxyl carrier protein subunit	7
MMAR_1338	142	Mb3245	139	transcriptional regulatory protein Whiblike WhiB1	3
MMAR_1340	0	Mb3243c	0	hypothetical protein	0
MMAR_1342	323	Mb3241	335	isochorismate synthase EntC	12
MMAR_1344	0	Mb3239c	77	Soj/ParArelated protein	77
MMAR_1346	194	Mb3237	189	ATPdependent RNA helicase RhlE	5
MMAR_1347	0	Mb3236c	0	hypothetical protein	0
MMAR_1350	56	Mb3233	11	TetR family transcriptional regulator	45
MMAR_1351	0	Mb3232c	42	hypothetical protein	42
MMAR_1353	0	Mb3230c	46	hypothetical protein	46
MMAR_1358	0	Mb3227c	0	ATPdependent DNA helicase	0
MMAR_1360	43	Mb3225c	43	transmembrane cation transporter	0
MMAR_1363	3	Mb3223	3	glutaredoxin protein	0
MMAR_1365	355	Mb3221c	353	transcriptional regulatory protein Whiblike WhiB7	2
MMAR_1369	60	Mb3217	77	hypothetical protein	17
MMAR_1371	94	Mb3215c	493	hypothetical protein	399
MMAR_1389	0	Mb3195	0	flavincontaining monoamine oxidase AofH	0
MMAR_1397	237	Mb3191c	63	hypothetical protein	174
MMAR_1402	103	Mb3184c	71	PPE family protein	32
MMAR_1510	33	Mb3163	33	acylCoA dehydrogenase FadE24	0
MMAR_1511	0	Mb3161	98	monophosphatase	98
MMAR_1515	29	Mb3158c	40	hypothetical protein	11
MMAR_1519	41	Mb3154c	42	hypothetical protein	1
MMAR_1522	8	Mb3150	12	hypothetical protein	4
MMAR_1527	2	Mb3132c	1	peptide chain release factor 2	1
MMAR_1530	6	Mb3129c	16	cell division ATPbinding protein FtsE	10
MMAR_1531	151	Mb3128c	151	cell division protein FtsX	0
MMAR_1554	109	Mb3123	0	hypothetical protein	109
MMAR_1555	3	Mb3122	4	transcriptional regulatory protein	1
MMAR_1556	25	Mb3121c	26	dehydrogenase	1
MMAR_1567	14	Mb3119c	15	hypothetical protein	1
MMAR_1583	25	Mb3102c	49	citrate lyase beta subunit, CitE_2	24
MMAR_1584	0	Mb3101	0	hypothetical protein	0
MMAR_1590	207	Mb3096	260	camphor resistance protein CrcB	53
MMAR_1612	25	Mb3092	411	multidrugtransport integral membrane protein Mmr	386
MMAR_1635	8	Mb3084c	13	TetR family transcriptional regulator	5
MMAR_1636	0	Mb3083c	305	short chain dehydrogenase	305
MMAR_1640	215	Mb3079c	210	glutaredoxin electron transport component of NRDEF (glutaredoxinlike protein) NrdH	5
MMAR_1644	87	Mb3075c	86	monooxygenase	1
MMAR_1647	64	Mb3074c	40	ribonucleotidediphosphate reductase subunit beta	24
MMAR_1650	2	Mb3070	17	FEIIIdicitratebinding periplasmic lipoprotein FecB	15
MMAR_1651	49	Mb3069c	47	cytochrome C oxidase polypeptide I CtaD	2
MMAR_1653	46	Mb0084	39	transcriptional regulatory protein	7
MMAR_1663	0	Mb3064c	0	hypothetical protein	0
MMAR_1665	63	Mb3062c	51	hypothetical protein	12
MMAR_1684	112	Mb3055c	115	electron transfer flavoprotein FixA	3
MMAR_1689	4	Mb3051c	3	cysteine desulfurase IscS	1
MMAR_1691	15	Mb3041	13	lipoprotein LpqA	2
MMAR_1692	0	Mb3040c	341	hypothetical protein	341
MMAR_1696	84	Mb1582	75	hypothetical protein	9
MMAR_1701	2	Mb3037c	0	aspartyl/glutamyltRNA amidotransferase subunit C	2
MMAR_1707	2	Mb3030c	2	hypothetical protein	0
MMAR_1710	180	Mb3028c	169	acetolactate synthase 1 catalytic subunit	11
MMAR_1715	0	Mb3020c	0	D3phosphoglycerate dehydrogenase	0
MMAR_1718	0	Mb3017c	3	2hydroxyhepta2,4diene1,7dioate isomerase	3
MMAR_1726	82	Mb3012c	72	isopropylmalate isomerase large subunit	10
MMAR_1728	43	Mb3010c	41	DNAbinding protein HU, HupB	2
MMAR_1731	0	Mb3007	0	hypothetical protein	0
MMAR_1733	3	Mb3005c	3	Dalanylalanine synthetase A	0
MMAR_1734	90	Mb3004	53	hypothetical protein	37
MMAR_1741	117	Mb2999c	45	hypothetical protein	72
MMAR_1744	159	Mb2996	127	oxidoreductase	32
MMAR_1746	169	Mb2994c	443	lipase/esterase LipN	274
MMAR_1747	367	Mb2993c	62	hypothetical protein	305
MMAR_1748	1	Mb2992c	0	integral membrane protein	1
MMAR_1751	51	Mb2989c	74	phosphopantetheine adenylyltransferase	23
MMAR_1755	70	Mb2986c	122	glycosyl transferase family protein	52
MMAR_1757	0	Mb2977	0	hypothetical protein	0
MMAR_1765	0	Mb2966	0	acylCoA synthetase	0
MMAR_1771	293	Mb2961	293	daunorubicinDIMtransport ATPbinding protein ABC transporter DrrA	0
MMAR_1772	285	Mb2960	315	phenolpthiocerol synthesis typeI polyketide synthase PpsE	30
MMAR_1780	31	Mb2952c	38	hypothetical protein	7
MMAR_1781	0	Mb2951c	0	hypothetical protein	0
MMAR_1784	0	Mb2948c	0	hypothetical protein	0
MMAR_1788	215	Mb2943c	218	nitrogen regulatory protein PII GlnB	3
MMAR_1792	0	Mb2940c	143	signal recognition particle protein Ffh	143
MMAR_1794	0	Mb2938c	0	Ser/Thr protein kinase	0
MMAR_1797	3	Mb2935	0	DalanylDalanine carboxypeptidase	3
MMAR_1799	128	Mb2933c	131	30S ribosomal protein S16	3
MMAR_1803	115	Mb2929	136	alanine rich lipoprotein LppW	21
MMAR_1804	146	Mb2928c	150	50S ribosomal protein L19	4
MMAR_1805	0	Mb2927c	0	signal peptidase I LepB	0
MMAR_1807	116	Mb2925c	106	hypothetical protein	10
MMAR_1817	0	Mb2918c	2	sitespecific tyrosine recombinase XerC	2
MMAR_1819	185	Mb2914c	195	30S ribosomal protein S2	10
MMAR_1826	48	Mb2907c	45	uridylate kinase	3
MMAR_1827	80	Mb2906c	187	ribosome recycling factor	107
MMAR_1836	0	Mb2895c	0	1deoxyDxylulose 5phosphate reductoisomerase	0
MMAR_1837	118	Mb2894c	264	transmembrane protein	146
MMAR_1841	8	Mb2887c	52	hypothetical protein	44
MMAR_1842	0	Mb2886c	0	methionine aminopeptidase MapB	0
MMAR_1873	37	Mb2881	32	highaffinity nickel permease, HoxN	5
MMAR_1880	0	Mb2879	0	hypothetical protein	0
MMAR_1881	37	Mb2877c	464	malate:quinone oxidoreductase	427
MMAR_1886	0	Mb2872c	0	multifunctional enzyme siroheme synthase CysG	0
MMAR_1887	0	Mb2871c	0	integral membrane efflux protein EfpA	0
MMAR_1890	0	Mb2868	0	hypothetical protein	0
MMAR_1891	107	Mb2867c	92	hypothetical protein	15
MMAR_1893	0	Mb2865c	60	hypothetical protein	60
MMAR_1914	341	Mb2819c	341	lipoprotein LppV	0
MMAR_1915	4	Mb2818c	4	hypothetical protein	0
MMAR_1921	1	Mb2809c	425	bifunctional riboflavin kinase/FMN adenylyltransferase	424
MMAR_1922	78	Mb2808c	77	30S ribosomal protein S15	1
MMAR_1927	1	Mb2804c	55	hypothetical protein	54
MMAR_1930	0	Mb2800c	0	hypothetical protein	0
MMAR_1947	47	Mb2792c	52	PPE family protein	5
MMAR_1952	114	Mb2788c	75	3ketoacylACP reductase	39
MMAR_1956	0	Mb2786c	427	thymidylate synthase	427
MMAR_1962	2	Mb2774c	1	dihydrodipicolinate synthase	1
MMAR_1979	0	Mb2752c	193	(dimethylallyl)adenosine tRNA methylthiotransferase	193
MMAR_1985	0	Mb2747c	0	hypothetical protein	0
MMAR_1987	0	Mb2745c	20	diaminopimelate epimerase	20
MMAR_1989	27	Mb2743c	29	acylCoA dehydrogenase FadE20	2
MMAR_1990	43	Mb2742	180	hypothetical protein	137
MMAR_1992	0	Mb2739	0	LexA repressor	0
MMAR_1993	35	Mb2738c	97	hypothetical protein	62
MMAR_1996	0	Mb2735	0	hypothetical protein	0
MMAR_1997	183	Mb2734	190	hydrolase	7
MMAR_2000	4	Mb2732	9	soluble pyridine nucleotide transhydrogenase	5
MMAR_2002	120	Mb2730	15	irondependent repressor and activator IdeR	105
MMAR_2006	2	Mb2726	274	hypothetical protein	272
MMAR_2011	128	Mb2722	134	RNA polymerase sigma factor	6
MMAR_2013	0	Mb2720c	0	extragenic suppressor protein SuhB	0
MMAR_2014	0	Mb2719	0	hypothetical protein	0
MMAR_2015	48	Mb2718c	45	hypothetical protein	3
MMAR_2016	1	Mb2717	0	hypothetical protein	1
MMAR_2020	62	Mb2713c	68	hypothetical protein	6
MMAR_2031	0	Mb2702	56	hypothetical protein	56
MMAR_2032	0	Mb2701c	0	1deoxyDxylulose5phosphate synthase	0
MMAR_2036	79	Mb2699	257	hypothetical protein	178
MMAR_2038	2	Mb2697c	1	uroporphyrinogen decarboxylase	1
MMAR_2040	0	Mb2695c	0	hypothetical protein	0
MMAR_2047	30	Mb2687	29	hypothetical protein	1
MMAR_2056	0	Mb2675	448	ArsR family transcriptional regulator	448
MMAR_2058	0	Mb2673c	0	ArsR family transcriptional regulator	0
MMAR_2061	82	Mb2671	82	hypothetical protein	0
MMAR_2063	0	Mb2670	0	transmembrane protein DedA	0
MMAR_2067	47	Mb2667c	61	PEPGRS family protein	14
MMAR_2072	0	Mb2660c	0	hypothetical protein	0
MMAR_2085	0	Mb2649	0	hypothetical protein	0
MMAR_2088	48	Mb2646c	275	threonyltRNA synthetase	227
MMAR_2108	62	Mb2628	56	hypothetical protein	6
MMAR_2109	40	Mb2625c	31	Holliday junction resolvase	9
MMAR_2118	39	Mb2620	36	4aminobutyrate aminotransferase	3
MMAR_2120	306	Mb2618c	20	preprotein translocase subunit SecD	286
MMAR_2125	44	Mb2613	0	peptidylprolyl cistrans isomerase B PpiB	44
MMAR_2126	1	Mb2612c	0	Zndependent glyoxylase	1
MMAR_2148	0	Mb2609c	0	hypothetical protein	0
MMAR_2155	52	Mb2605	20	membrane glycine rich protein	32
MMAR_2157	81	Mb2603	72	2dehydropantoate 2reductase	9
MMAR_2158	37	Mb2602c	22	aspartyltRNA synthetase	15
MMAR_2166	57	Mb2590	56	proline and glycine rich transmembrane protein	1
MMAR_2169	1	Mb2586c	2	hypothetical protein	1
MMAR_2170	46	Mb2585c	32	alanyltRNA synthetase	14
MMAR_2179	4	Mb2565	3	transmembrane protein	1
MMAR_2180	1	Mb2564c	1	cytoplasmic peptidase PepQ	0
MMAR_2188	214	Mb1403	210	lipoprotein LprF	4
MMAR_2194	59	Mb1414	59	bifunctional pyrimidine regulatory protein PyrR/uracil phosphoribosyltransferase	0
MMAR_2205	163	Mb1427	315	Sadenosylmethionine synthetase	152
MMAR_2208	2	Mb1434c	0	lipase LipH	2
MMAR_2209	0	Mb1435c	0	lipase LipI	0
MMAR_2210	76	Mb1436	73	membrane protein	3
MMAR_2213	68	Mb1439	59	transcriptional regulatory protein	9
MMAR_2215	0	Mb1441	0	methionyltRNA formyltransferase	0
MMAR_2220	0	Mb1446c	0	lipoprotein LprG	0
MMAR_2225	0	Mb1453	0	lipoprotein LprH	0
MMAR_2227	0	Mb1455	0	excinuclease ABC subunit C	0
MMAR_2228	209	Mb1456	209	hypothetical protein	0
MMAR_2230	167	Mb1458	131	transcriptional regulatory protein WhiA	36
MMAR_2231	0	Mb1460	0	hypothetical protein	0
MMAR_2238	33	Mb1470c	104	hypothetical protein	71
MMAR_2239	40	Mb1471	51	glyceraldehyde 3phosphate dehydrogenase Gap	11
MMAR_2246	1	Mb1475	0	preprotein translocase subunit SecG	1
MMAR_2254	124	Mb1484c	195	transketolase	71
MMAR_2263	2	Mb1493c	108	antibiotic ABC transporter ATPbinding protein	106
MMAR_2274	31	Mb1503c	30	PEPGRS family protein	1
MMAR_2282	85	Mb1511c	51	aconitate hydratase	34
MMAR_2284	77	Mb1513	70	invasion and intracellular persistence protein, IipA	7
MMAR_2286	70	Mb1515	145	transcriptional regulatory protein, MoxR1	75
MMAR_2293	0	Mb1523	0	hypothetical protein	0
MMAR_2302	66	Mb1529	68	methylmalonylCoA mutase small subunit, MutA	2
MMAR_2305	0	Mb1534	2	esterase LipL	2
MMAR_2306	43	Mb1536c	65	hypothetical protein	22
MMAR_2313	35	Mb1538	162	glycosyltransferase, LosA	127
MMAR_2340	146	Mb1554c	180	polyketide synthase Pks5	34
MMAR_2364	0	Mb1568c	0	lipoprotein, LprL	0
MMAR_2368	1	Mb1573	1	hypothetical protein	0
MMAR_2369	4	Mb1574	4	DNA polymerase III subunit alpha	0
MMAR_2374	0	Mb1585	0	threonine dehydratase	0
MMAR_2380	5	Mb1592c	4	hypothetical protein	1
MMAR_2381	188	Mb1593c	434	inv protein	246
MMAR_2382	0	Mb1594c	22	hypothetical protein	22
MMAR_2384	2	Mb1596	0	8amino7oxononanoate synthase	2
MMAR_2387	66	Mb1615	85	biotin synthase	19
MMAR_2389	112	Mb1618c	152	hypothetical protein	40
MMAR_2390	0	Mb1619c	0	hypothetical protein	0
MMAR_2391	51	Mb1620	51	quinolinate synthetase	0
MMAR_2394	38	Mb1624c	27	hypothetical protein	11
MMAR_2409	2	Mb1633	259	ionic transporter integral membrane protein ChaA	257
MMAR_2413	56	Mb1637	55	indole3glycerolphosphate synthase	1
MMAR_2418	381	Mb1642	373	hypothetical protein	8
MMAR_2422	40	Mb1645	13	hypothetical protein	27
MMAR_2426	38	Mb1649c	41	integral membrane cytochrome D ubiquinol oxidase (subunit I) CydA	3
MMAR_2428	216	Mb1651c	226	membraneanchored adenylyl cyclase Cya	10
MMAR_2429	1	Mb1652	0	twocomponent system transcriptional regulator	1
MMAR_2431	0	Mb1654c	341	hypothetical protein	341
MMAR_2432	0	Mb1655	0	DNA polymerase I	0
MMAR_2433	148	Mb1656	49	30S ribosomal protein S1	99
MMAR_2437	0	Mb1659	0	excinuclease ABC subunit B	0
MMAR_2440	63	Mb1662	63	ironregulated protein	0
MMAR_2443	97	Mb1664	43	excinuclease ABC subunit A	54
MMAR_2448	377	Mb1668	367	initiation factor IF3 InfC	10
MMAR_2452	12	Mb1672c	9	hypothetical protein	3
MMAR_2453	50	Mb1673	58	PE family protein	8
MMAR_2470	56	Mb1688	59	chalcone synthase, Pks10	3
MMAR_2474	44	Mb1693	35	chalcone synthase, Pks11	9
MMAR_2486	3	Mb1713c	0	antibiotic resistance ABC transporter efflux system, ATPbinding protein	3
MMAR_2488	1	Mb1715	1	tyrosyltRNA synthetase	0
MMAR_2496	1	Mb1717	0	hypothetical protein	1
MMAR_2498	3	Mb1719	1	hypothetical protein	2
MMAR_2502	0	Mb1723	0	hypothetical protein	0
MMAR_2504	85	Mb1725	84	CTP synthetase	1
MMAR_2525	85	Mb1737	79	transcriptional regulator	6
MMAR_2576	23	Mb3107c	53	serine/threonineprotein kinase transcriptional regulatory protein PknK	30
MMAR_2581	104	Mb1772	44	Ser/Thr protein kinase	60
MMAR_2606	0	Mb1775	0	Ser/Thrprotein kinase	0
MMAR_2624	0	Mb1777	0	hypothetical protein	0
MMAR_2627	4	Mb1780	3	hypothetical protein	1
MMAR_2645	58	Mb1797	56	PEPGRS family protein	2
MMAR_2660	22	Mb1808c	21	hypothetical protein	1
MMAR_2661	2	Mb1809	2	hypothetical protein	0
MMAR_2666	184	Mb1813c	64	cytochrome P450 143A4 Cyp143A4	120
MMAR_2675	19	Mb1821	18	EsaT6 like protein EsxN	1
MMAR_2679	209	Mb1825	209	hypothetical protein	0
MMAR_2684	22	Mb1837	23	PPE family protein	1
MMAR_2697	11	Mb1851	0	hypothetical protein	11
MMAR_2699	0	Mb1853	0	CDPdiacylglycerolglycerol3phosphate 3phosphatidyltransferase	0
MMAR_2701	34	Mb1855	24	hypothetical protein	10
MMAR_2703	43	Mb1857	46	glycine cleavage system protein H	3
MMAR_2704	115	Mb1858	405	hypothetical protein	290
MMAR_2706	124	Mb1860	102	hypothetical protein	22
MMAR_2707	74	Mb1861	137	regulatory protein	63
MMAR_2708	294	Mb1863	268	glycine dehydrogenase	26
MMAR_2713	23	Mb1868c	23	malate synthase G	0
MMAR_2716	144	Mb1873c	137	hypothetical protein	7
MMAR_2718	66	Mb1875c	117	6phosphogluconate dehydrogenase	51
MMAR_2720	35	Mb1877c	23	transcriptional regulatory protein	12
MMAR_2721	192	Mb1878	116	hypothetical protein	76
MMAR_2728	44	Mb1885c	45	NADH dehydrogenase Ndh	1
MMAR_2729	0	Mb1886c	2	oxidoreductase	2
MMAR_2730	154	Mb1887c	73	short chain dehydrogenase	81
MMAR_2737	0	Mb1891	0	alanine and proline rich secreted protein Apa	0
MMAR_2739	27	Mb1893	59	alcohol dehydrogenase AdhA	32
MMAR_2740	2	Mb1894c	4	hypothetical protein	2
MMAR_2747	209	Mb1899	25	hypothetical protein	184
MMAR_2755	59	Mb2454	43	alkyl hydroperoxide reductase C protein AhpC	16
MMAR_2772	0	Mb1916c	0	resuscitationpromoting factorlike protein	0
MMAR_2779	131	Mb1919	131	hypothetical protein	0
MMAR_2784	33	Mb1924	31	hypothetical protein	2
MMAR_2787	42	Mb1927c	43	hypothetical protein	1
MMAR_2792	2	Mb1932c	0	DtyrosyltRNA(Tyr) deacylase	2
MMAR_2800	113	Mb1939	129	hypothetical protein	16
MMAR_2821	36	Mb1950	128	isocitrate lyase AceAb	92
MMAR_2825	37	Mb1954c	44	hypothetical protein	7
MMAR_2834	241	Mb1959c	282	hypothetical protein	41
MMAR_2835	0	Mb1960	0	putative fattyacidCoA ligase	0
MMAR_2839	53	Mb1961c	55	immunogenic protein Mpt63	2
MMAR_2860	0	Mb1967	0	thiol peroxidase	0
MMAR_2864	66	Mb1971	498	oxygenase	432
MMAR_2933	36	Mb2005	33	PEPGRS family protein	3
MMAR_2934	0	Mb2006c	8	cutinase Cfp21	8
MMAR_2951	13	Mb2009	3	chitinase/cellulase	10
MMAR_2976	82	Mb2023	97	hypothetical protein	15
MMAR_2994	0	Mb2030c	0	ferredoxin FdxA_2	0
MMAR_3007	3	Mb2059c	0	hypothetical protein	3
MMAR_3020	0	Mb2071c	0	carboxylesterase, LipT	0
MMAR_3025	137	Mb2074c	209	polyketide synthase	72
MMAR_3027	137	Mb2076	126	hypothetical protein	11
MMAR_3031	2	Mb2079c	0	FxsA protein	2
MMAR_3037	0	Mb2088c	1	cobaltochelatase subunit CobN	1
MMAR_3045	0	Mb2091	0	precorrin8X methylmutase	0
MMAR_3058	0	Mb2100c	168	hypothetical protein	168
MMAR_3077	96	Mb2118c	31	hypothetical protein	65
MMAR_3080	23	Mb2121c	20	twin arginine translocase protein A	3
MMAR_3083	0	Mb2124c	0	hypothetical protein	0
MMAR_3091	39	Mb2139c	39	ATPase	0
MMAR_3092	187	Mb2140	152	lipoprotein LppK	35
MMAR_3094	0	Mb2142c	0	RNA methyltransferase	0
MMAR_3095	0	Mb2143	0	hypothetical protein	0
MMAR_3102	79	Mb2144c	42	hypothetical protein	37
MMAR_3103	263	Mb2145c	266	ATP phosphoribosyltransferase	3
MMAR_3107	0	Mb2149	0	hypothetical protein	0
MMAR_3109	0	Mb2153c	0	short chain dehydrogenase	0
MMAR_3110	0	Mb2154c	0	cysteinyltRNA synthetase	0
MMAR_3116	0	Mb2160c	18	undecaprenyl pyrophosphate phosphatase	18
MMAR_3118	250	Mb2162	87	lipoprotein LppL	163
MMAR_3170	2	Mb2976	162	methyltransferase	160
MMAR_3185	75	Mb2169c	74	secreted antigen Wag31	1
MMAR_3186	56	Mb2170c	62	hypothetical protein	6
MMAR_3187	66	Mb2171c	67	hypothetical protein	1
MMAR_3190	105	Mb2174c	102	cell division protein FtsZ	3
MMAR_3194	225	Mb2178c	244	FtsWlike protein FtsW	19
MMAR_3196	248	Mb2180c	268	phosphoNacetylmuramoylpentapeptidetransferase	20
MMAR_3203	19	Mb2190c	39	cell division protein MraZ	20
MMAR_3204	113	Mb2191c	112	hypothetical protein	1
MMAR_3205	43	Mb2192	40	hypothetical protein	3
MMAR_3206	0	Mb2193	42	lipoprotein LppM	42
MMAR_3207	104	Mb2194c	119	hypothetical protein	15
MMAR_3208	105	Mb2195	71	geranylgeranyl pyrophosphate synthase	34
MMAR_3210	0	Mb2197c	0	regulatory protein	0
MMAR_3222	1	Mb2200c	1	3deoxyDarabinoheptulosonate7phosphate synthase	0
MMAR_3226	34	Mb2204c	89	1acylglycerol3phosphate Oacyltransferase	55
MMAR_3226	34	Mb2204c	89	1acylglycerol3phosphate Oacyltransferase	55
MMAR_3227	181	Mb2205c	234	hypothetical protein	53
MMAR_3230	0	Mb2208c	1	hypothetical protein	1
MMAR_3234	154	Mb2213c	53	hypothetical protein	101
MMAR_3236	2	Mb2215c	0	anthranilate phosphoribosyltransferase	2
MMAR_3237	26	Mb2216	26	cytochrome C oxidase (subunit III) CtaE	0
MMAR_3242	89	Mb2221c	91	membrane protein MmpS3	2
MMAR_3243	3	Mb2222c	2	integral membrane protein	1
MMAR_3244	87	Mb2223c	88	transmembrane cytochrome C oxidase (subunit II) CtaC	1
MMAR_3245	5	Mb2224	3	asparagine synthetase AsnB	2
MMAR_3246	37	Mb2225c	37	carbohydrate kinase CbhK	0
MMAR_3247	81	Mb2226	91	hypothetical protein	10
MMAR_3248	82	Mb2227c	279	hypothetical protein	197
MMAR_3250	1	Mb2229	0	transmembrane protein	1
MMAR_3256	3	Mb2234c	3	glycine cleavage system aminomethyltransferase T	0
MMAR_3257	0	Mb2235	0	adenylate cyclase	0
MMAR_3258	0	Mb2236	0	leucyl aminopeptidase	0
MMAR_3260	95	Mb2238	95	dihydrolipoamide acetyltransferase	0
MMAR_3286	0	Mb2241	0	lipoyl synthase	0
MMAR_3287	0	Mb2242	6	transmembrane protein	6
MMAR_3288	98	Mb2243c	62	hypothetical protein	36
MMAR_3294	3	Mb2246c	3	glutamine synthetase	0
MMAR_3299	80	Mb2249	64	3methyl2oxobutanoate hydroxymethyltransferase	16
MMAR_3301	51	Mb2250	53	hypothetical protein	2
MMAR_3332	13	Mb2263c	48	hypothetical protein	35
MMAR_3334	44	Mb2265	54	pyruvate dehydrogenase subunit E1	10
MMAR_3335	0	Mb2266	0	hypothetical protein	0
MMAR_3336	2	Mb2267	0	malonyl CoAacyl carrier protein transacylase FabD	2
MMAR_3340	169	Mb2271	163	acetyl/propionyl CoA carboxylase subunit beta	6
MMAR_3343	0	Mb2274c	0	transcriptional regulatory protein	0
MMAR_3344	30	Mb2275	30	flavoprotein	0
MMAR_3347	103	Mb2280c	100	hypothetical protein	3
MMAR_3355	141	Mb2286	31	short chain dehydrogenase	110
MMAR_3361	42	Mb2289	41	cytochrome P450 124A1, Cyp124A1	1
MMAR_3431	0	Mb2306	0	hypothetical protein	0
MMAR_3484	35	Mb2057c	29	heat shock protein HspX	6
MMAR_3521	23	Mb2321c	23	heat shock protein 90	0
MMAR_3550	73	Mb2369c	63	PEPGRS family protein	10
MMAR_3552	45	Mb1468	31	hypothetical protein	14
MMAR_3616	0	Mb2342c	0	hypothetical protein	0
MMAR_3624	42	Mb2351	451	AsnC family transcriptional regulator	409
MMAR_3624	42	Mb2351	451	AsnC family transcriptional regulator	409
MMAR_3626	2	Mb2353c	2	transmembrane ATPbinding protein ABC transorter	0
MMAR_3627	0	Mb2354	3	hypothetical protein	3
MMAR_3637	37	Mb2356c	159	integral membrane nitrite extrusion protein NarK1	122
MMAR_3649	28	Mb2371	28	hypothetical protein	0
MMAR_3650	1	Mb2372c	1	DNA primase	0
MMAR_3666	21	Mb2377c	15	PPE family protein	6
MMAR_3667	90	Mb2378c	101	glycyltRNA synthetase	11
MMAR_3671	2	Mb2382c	494	undecaprenyl pyrophosphate synthase	492
MMAR_3672	1	Mb2383c	1	DNA repair protein RecO	0
MMAR_3673	3	Mb2384	3	amidase	0
MMAR_3677	427	Mb2388c	11	putative metalloprotease	416
MMAR_3677	427	Mb2388c	11	putative metalloprotease	416
MMAR_3678	58	Mb2389c	63	PhoHlike protein PhoH1	5
MMAR_3684	210	Mb2395c	34	heatinducible transcription repressor	176
MMAR_3699	0	Mb2406	264	acetyl hydrolase MbtJ	264
MMAR_3705	16	Mb0082	38	hypothetical protein	22
MMAR_3706	10	Mb2407c	158	salicylate synthase MbtI	148
MMAR_3710	207	Mb2412	216	ferredoxindependent nitrite/sulfite reductase NirA	9
MMAR_3713	141	Mb2415	161	gammaglutamyltranspeptidase	20
MMAR_3715	198	Mb2419c	208	sulfatetransport ABC transporter ATPbinding protein CysA1	10
MMAR_3718	221	Mb2422c	196	sulfatebinding lipoprotein SubI	25
MMAR_3721	0	Mb2425	0	glycosyl hydrolase	0
MMAR_3725	0	Mb2428	33	hypothetical protein	33
MMAR_3726	30	Mb2429c	29	transcriptional regulator	1
MMAR_3727	0	Mb2430	0	ribonuclease Z	0
MMAR_3733	62	Mb2435	31	30S ribosomal protein S20	31
MMAR_3734	0	Mb2436c	0	hypothetical protein	0
MMAR_3750	9	Mb2446	0	hypothetical protein	9
MMAR_3753	1	Mb2451c	0	gammaglutamyl phosphate reductase	1
MMAR_3759	4	Mb2464c	3	NAD synthetase	1
MMAR_3767	146	Mb2469c	134	50S ribosomal protein L21	12
MMAR_3772	0	Mb2475c	0	valyltRNA synthetase	0
MMAR_3775	2	Mb2476c	0	hypothetical protein	2
MMAR_3803	124	Mb2482c	43	pyruvate:ferredoxin oxidoreductase, PorA, alpha subunit	81
MMAR_3805	273	Mb2484c	53	ATPdependent protease ATPbinding subunit ClpX	220
MMAR_3808	31	Mb2488c	33	ATPdependent Clp protease proteolytic subunit	2
MMAR_3820	10	Mb2496c	9	hypothetical protein	1
MMAR_3821	10	Mb2497	10	globin (oxygenbinding protein) GlbO	0
MMAR_3829	150	Mb2503c	93	NADdependent glutamate dehydrogenase Gdh	57
MMAR_3830	38	Mb2504c	37	putative ABC transporter ATPbinding protein	1
MMAR_3835	86	Mb2509c	101	hypothetical protein	15
MMAR_3836	90	Mb2510c	83	carboxylesterase LipQ	7
MMAR_3844	201	Mb2525c	178	pyruvate dehydrogenase E1 component subunit PdhA	23
MMAR_3852	45	Mb2533c	55	AMPbinding protein	10
MMAR_3853	62	Mb2534	64	putative regulatory protein	2
MMAR_3854	11	Mb2535	11	proline rich membrane protein	0
MMAR_3855	0	Mb2536c	0	integral membrane leucine and alanine rich protein	0
MMAR_3856	0	Mb2537	0	shortchain type dehydrogenase/reductase	0
MMAR_3858	51	Mb2538c	0	hypothetical protein	51
MMAR_3859	1	Mb2539	0	oligoribonuclease	1
MMAR_3961	1	Mb2552c	0	4'phosphopantetheinyl transferase	1
MMAR_3991	76	Mb1399c	89	regulator of sigma subunit, antiantisigma factor RsbU	13
MMAR_4028	32	Mb1387	37	hypothetical protein	5
MMAR_4038	0	Mb1378c	0	lipoprotein LprD	0
MMAR_4058	194	Mb1373	195	glutamate racemase	1
MMAR_4068	0	Mb1365c	407	nicotinate phosphoribosyltransferase	407
MMAR_4070	0	Mb1363	10	glycogen phosphorylase GlgP	10
MMAR_4071	98	Mb1362c	55	glycosidase	43
MMAR_4074	2	Mb1359	0	thioredoxin	2
MMAR_4075	204	Mb1358	205	acetylCoA acetyltransferase	1
MMAR_4076	0	Mb1357c	0	glyoxalase GloA	0
MMAR_4078	3	Mb1352c	3	adenylate cyclase	0
MMAR_4083	2	Mb1348	0	UDPNacetylglucosamine 1carboxyvinyltransferase	2
MMAR_4084	0	Mb1347c	0	cobalamin adenosyltransferase	0
MMAR_4094	59	Mb1335	194	hypothetical protein	135
MMAR_4094	59	Mb1335	194	hypothetical protein	135
MMAR_4099	104	Mb1330	69	50S ribosomal protein L31	35
MMAR_4100	208	Mb1329	198	transcription termination factor Rho	10
MMAR_4103	200	Mb1326	495	homoserine dehydrogenase	295
MMAR_4105	2	Mb1324	2	arginyltRNA synthetase	0
MMAR_4131	0	Mb1318	0	putative transcriptional regulatory protein	0
MMAR_4133	78	Mb1316	366	sulfate adenylyltransferase subunit 2	288
MMAR_4135	51	Mb1315	53	carbonic anhydrase	2
MMAR_4136	20	Mb1314c	20	oligopeptidetransport integral membrane protein ABC transporter OppB	0
MMAR_4143	39	Mb1308	32	DNA repair exonuclease SbcD	7
MMAR_4146	27	Mb1305	171	lipoprotein LprB	144
MMAR_4147	0	Mb1304c	0	transmembrane ABC transporter ATPbinding protein	0
MMAR_4155	69	Mb1298c	49	transcriptional regulatory protein EmbR	20
MMAR_4176	0	Mb1294	0	amidase	0
MMAR_4178	0	Mb1292c	0	hypothetical protein	0
MMAR_4180	58	Mb1290	55	hypothetical protein	3
MMAR_4189	3	Mb1285	3	coldshock DEADbox protein, DeaD	0
MMAR_4193	24	Mb1281c	111	hypothetical protein	87
MMAR_4194	107	Mb1280c	289	alphaketoglutarate decarboxylase	182
MMAR_4198	48	Mb1272	30	malate dehydrogenase	18
MMAR_4199	37	Mb1271c	34	magnesium and cobalt transport transmembrane protein CorA	3
MMAR_4209	0	Mb1264c	53	transport transmembrane protein	53
MMAR_4211	66	Mb1262c	74	membrane protein	8
MMAR_4212	1	Mb1261c	1	Mrprelated protein Mrp	0
MMAR_4216	0	Mb1253	0	RNA polymerase sigma factor SigE	0
MMAR_4217	0	Mb1252c	27	methyltransferase	27
MMAR_4219	0	Mb1251c	0	transcriptional regulator	0
MMAR_4225	1	Mb1245	0	glucose1phosphate adenylyltransferase	1
MMAR_4229	0	Mb1241	0	hypothetical protein	0
MMAR_4230	398	Mb1240	398	putative glucosyl3phosphoglycerate synthase	0
MMAR_4231	0	Mb1239	0	dihydropteroate synthase 2 FolP2	0
MMAR_4233	2	Mb1237	0	hypothetical protein	2
MMAR_4235	0	Mb1234	0	succinyldiaminopimelate desuccinylase	0
MMAR_4243	0	Mb1225	0	acylCoA synthetase	0
MMAR_4245	0	Mb1223	0	hypothetical protein	0
MMAR_4253	0	Mb1219	0	pyrroline5carboxylate dehydrogenase, RocA	0
MMAR_4254	0	Mb1218c	0	hypothetical protein	0
MMAR_4274	98	Mb1210	97	ferredoxin FdxC	1
MMAR_4275	0	Mb1209c	0	hypothetical protein	0
MMAR_4279	70	Mb1206	76	FO synthase	6
MMAR_4280	29	Mb1205c	66	PE family protein	37
MMAR_4281	201	Mb1204	81	hypothetical protein	120
MMAR_4301	19	Mb1183	0	transcriptional regulatory protein	19
MMAR_4302	0	Mb1182c	0	NADdependent deacetylase	0
MMAR_4307	49	Mb1176	2	shortchain type dehydrogenase/reductase	47
MMAR_4315	125	Mb1170c	125	oxidoreductase	0
MMAR_4319	242	Mb1166c	197	PPE family protein	45
MMAR_4339	76	Mb1152	36	glucose6phosphate 1dehydrogenase	40
MMAR_4353	4	Mb1142	4	GTPdependent nucleic acidbinding protein EngD	0
MMAR_4355	0	Mb1140	1	4hydroxy3methylbut2enyl diphosphate reductase	1
MMAR_4356	0	Mb1139c	0	hypothetical protein	0
MMAR_4367	2	Mb1129c	102	fructose 1,6bisphosphatase II	100
MMAR_4372	141	Mb1125	153	PhoHlike protein PhoH2	12
MMAR_4375	64	Mb1123	36	serine hydroxymethyltransferase	28
MMAR_4376	0	Mb1122c	0	pantothenate kinase	0
MMAR_4380	2	Mb1115	2	short (C15) chain Zisoprenyl diphosphate synthase, UppS	0
MMAR_4381	40	Mb1114c	39	hemolysinlike protein	1
MMAR_4386	73	Mb1110c	36	hypothetical protein	37
MMAR_4389	35	Mb1107	431	prolinerich antigen, Pra	396
MMAR_4390	1	Mb1106	0	cystathionine betasynthase	1
MMAR_4392	12	Mb1104c	12	hypothetical protein	0
MMAR_4394	143	Mb1101	104	hypothetical protein	39
MMAR_4395	49	Mb1100c	26	3hydroxyisobutyrylCoA hydrolase	23
MMAR_4401	179	Mb1094	84	hypothetical protein	95
MMAR_4402	0	Mb1093c	0	lipoprotein LpqV	0
MMAR_4405	0	Mb1090	0	hypothetical protein	0
MMAR_4464	56	Mb1049	59	nucleoside triphosphate pyrophosphohydrolase	3
MMAR_4465	3	Mb1048	3	transcriptionrepair coupling factor Mfd (TrcF)	0
MMAR_4466	18	Mb1047	68	TetR family transcriptional regulator	50
MMAR_4468	55	Mb1045c	34	ribosephosphate pyrophosphokinase	21
MMAR_4472	124	Mb1043c	129	50S ribosomal protein L25/general stress protein Ctc	5
MMAR_4476	260	Mb1041	345	longchainfattyacidCoA ligase	85
MMAR_4477	39	Mb1038	36	4diphosphocytidyl2CmethylDerythritol kinase	3
MMAR_4479	206	Mb1036	215	resuscitationpromoting factor RpfB	9
MMAR_4485	233	Mb1033	126	hypothetical protein	107
MMAR_4489	27	Mb1031c	59	hypothetical protein	32
MMAR_4491	2	Mb1029c	58	hypothetical protein	56
MMAR_4518	75	Mb1023	74	hypothetical protein	1
MMAR_4522	68	Mb1019c	0	hypothetical protein	68
MMAR_4523	27	Mb1018c	26	putative serine rich protein	1
MMAR_4539	1	Mb0991c	1	hypothetical protein	0
MMAR_4543	0	Mb0981	0	phosphoribosylglycinamide formyltransferase	0
MMAR_4545	76	Mb0979	52	transmembrane protein	24
MMAR_4546	15	Mb0978c	0	oxidoreductase	15
MMAR_4550	70	Mb0976	70	succinylCoA synthetase subunit beta	0
MMAR_4551	42	Mb0975c	75	hypothetical protein	33
MMAR_4553	3	Mb0974	3	ATPdependent DNA helicase II UvrD1	0
MMAR_4555	130	Mb0973c	130	hypothetical protein	0
MMAR_4557	0	Mb0971c	0	glucose6phosphate isomerase	0
MMAR_4613	0	Mb0938c	0	acetylCoA acetyltransferase	0
MMAR_4625	0	Mb0929	0	enoylCoA hydratase	0
MMAR_4638	0	Mb0922c	0	hypothetical protein	0
MMAR_4640	50	Mb0920	50	type II citrate synthase	0
MMAR_4644	219	Mb0912	179	hypothetical protein	40
MMAR_4647	39	Mb0909	37	hypothetical protein	2
MMAR_4648	0	Mb0908c	0	phosphoserine aminotransferase	0
MMAR_4649	46	Mb0907c	46	hypothetical protein	0
MMAR_4655	22	Mb0901	21	hypothetical protein	1
MMAR_4656	0	Mb0900c	0	transmembrane protein	0
MMAR_4661	171	Mb0895	176	cold shocklike protein B CspB	5
MMAR_4662	15	Mb0894c	15	hypothetical protein	0
MMAR_4665	261	Mb0891c	271	resuscitationpromoting factor RpfA	10
MMAR_4669	0	Mb0886	0	hypothetical protein	0
MMAR_4677	16	Mb0882	66	acetylCoA acetyltransferase	50
MMAR_4678	3	Mb0881c	0	aminotransferase	3
MMAR_4682	0	Mb0877	0	hypothetical protein	0
MMAR_4755	0	Mb0874c	0	short chain dehydrogenase	0
MMAR_4770	42	Mb0869c	30	oxidase	12
MMAR_4799	0	Mb0862	26	hypothetical protein	26
MMAR_4849	282	Mb0854c	2	hypothetical protein	280
MMAR_4850	39	Mb0853	37	Omethyltransferase	2
MMAR_4851	2	Mb0851c	268	deaminase	266
MMAR_4852	0	Mb0850c	0	transcription regulator ArsR	0
MMAR_4855	74	Mb0848c	80	hypothetical protein	6
MMAR_4856	50	Mb0847c	30	acyl[acylcarrier protein] desaturase DesA1	20
MMAR_4858	193	Mb0845c	112	hypothetical protein	81
MMAR_4859	0	Mb0844c	0	phosphatetransport system regulatory protein, PhoY2	0
MMAR_4865	41	Mb0841	66	transcriptional regulatory protein	25
MMAR_4873	2	Mb0835	2	4amino4deoxychorismate lyase	0
MMAR_4874	20	Mb0992	21	hypothetical protein	1
MMAR_4879	76	Mb0833c	76	hypothetical protein	0
MMAR_4882	0	Mb0830	0	hypothetical protein	0
MMAR_4888	0	Mb0826	39	phosphoribosylformylglycinamidine synthase II	39
MMAR_4890	2	Mb0824	2	hypothetical protein	0
MMAR_4891	0	Mb0823	0	putative aminopeptidase 2	0
MMAR_4896	0	Mb0813c	0	hypothetical protein	0
MMAR_4898	23	Mb0811	69	phosphoribosylformylglycinamidine synthase subunit PurS	46
MMAR_4901	0	Mb0809c	249	Zndependent hydrolase	249
MMAR_4904	0	Mb0806	20	hypothetical protein	20
MMAR_4909	0	Mb0803	258	phosphoribosylaminoimidazolesuccinocarboxamide synthase	258
MMAR_4910	0	Mb0802c	0	transmembrane protein	0
MMAR_4916	12	Mb0800	15	adenylosuccinate lyase	3
MMAR_4942	81	Mb0780	1	twocomponent system response phosphate regulon transcriptional regulator, PhoP	80
MMAR_4943	0	Mb0779c	273	hypothetical protein	273
MMAR_4960	0	Mb3502c	264	peroxidase BpoA	264
MMAR_4964	153	Mb3512c	360	hypothetical protein	207
MMAR_4965	53	Mb3513c	478	hypothetical protein	425
MMAR_4977	1	Mb3519	1	hypothetical protein	0
MMAR_4979	30	Mb3521	25	hypothetical protein	5
MMAR_4989	133	Mb3531c	84	membrane protein YrbE4A	49
MMAR_4991	40	Mb3533c	83	ferredoxin FdxD	43
MMAR_4995	43	Mb3537	65	PEPGRS family protein	22
MMAR_5002	36	Mb3545	27	enoylCoA hydratase	9
MMAR_5004	0	Mb3549	2	hypothetical protein	2
MMAR_5005	288	Mb3550c	290	coenzyme F420dependent oxidoreductase	2
MMAR_5006	0	Mb3551	2	hypothetical protein	2
MMAR_5014	0	Mb3555c	0	hypothetical protein	0
MMAR_5015	28	Mb3556	29	oxidoreductase	1
MMAR_5023	167	Mb3566c	156	2keto4pentenoate hydratase	11
MMAR_5032	80	Mb3575c	121	cytochrome P450 125A7 Cyp125A7	41
MMAR_5033	0	Mb3576	0	acetylCoA acetyltransferase	0
MMAR_5039	41	Mb3580	36	enoylCoA hydratase	5
MMAR_5043	3	Mb3584	3	electron transfer protein FdxB	0
MMAR_5046	0	Mb3587c	279	TetR family transcriptional regulator	279
MMAR_5049	5	Mb3590c	0	acylCoA dehydrogenase FadE30	5
MMAR_5050	50	Mb3591	27	longchainfattyacidCoA ligase	23
MMAR_5066	25	Mb3602	25	flavodoxin reductase Hmp	0
MMAR_5067	61	Mb3603	33	hypothetical protein	28
MMAR_5069	93	Mb3605	196	TetR family transcriptional regulator	103
MMAR_5069	93	Mb3605	196	TetR family transcriptional regulator	103
MMAR_5070	2	Mb3606c	2	PurR family transcriptional regulator	0
MMAR_5074	67	Mb3607	24	lipoprotein LppH	43
MMAR_5079	232	Mb3610c	235	tRNA/rRNA methyltransferase	3
MMAR_5083	21	Mb3614c	21	transcriptional regulatory protein	0
MMAR_5084	63	Mb3615	48	lipoprotein LpqE	15
MMAR_5085	0	Mb3616	0	DNA repair protein RadA	0
MMAR_5089	62	Mb3620	35	adenine glycosylase MutY	27
MMAR_5092	117	Mb3624	120	lipoprotein LpqF	3
MMAR_5100	72	Mb3627c	55	ATPdependent protease ATPbinding subunit ClpC1	17
MMAR_5101	57	Mb3628c	46	ironregulated Lsr2 protein	11
MMAR_5102	3	Mb3629c	3	lysyltRNA synthetase	0
MMAR_5106	50	Mb3633c	61	hypothetical protein	11
MMAR_5107	0	Mb3634c	0	transmembrane protein rich in alanine, arginine and proline	0
MMAR_5128	60	Mb3652	55	inorganic pyrophosphatase Ppa	5
MMAR_5130	54	Mb3654	17	hypothetical protein	37
MMAR_5136	291	Mb3668c	301	DNA polymerase III subunit delta'	10
MMAR_5139	0	Mb3671c	0	hypothetical protein	0
MMAR_5140	177	Mb3672c	176	coldshock protein	1
MMAR_5141	129	Mb3673	371	DEAD/DEAH box helicase	242
MMAR_5149	0	Mb3685	0	phosphoserine phosphatase SerB	0
MMAR_5155	44	Mb3691	0	acetylCoA synthetase	44
MMAR_5156	39	Mb3692c	41	hypothetical protein	2
MMAR_5157	42	Mb3693	164	hypothetical protein	122
MMAR_5160	63	Mb3696c	198	hypothetical protein	135
MMAR_5162	15	Mb3698c	1	endonuclease III Nth	14
MMAR_5164	89	Mb3700	30	regulatory protein	59
MMAR_5167	0	Mb3703c	0	hypothetical protein	0
MMAR_5171	0	Mb3707	0	bifunctional membraneassociated penicillin binding protein 1A/1B PonA2	0
MMAR_5172	0	Mb3708	0	hypothetical protein	0
MMAR_5181	31	Mb3712c	153	antiantisigma regulatory factor	122
MMAR_5210	0	Mb3725	0	hypothetical protein	0
MMAR_5222	51	Mb3736c	29	aspartate kinase	22
MMAR_5228	0	Mb3738c	0	DNA polymerase III subunit epsilon	0
MMAR_5229	87	Mb3739	0	UDPNacetylmuramyl tripeptide synthase	87
MMAR_5232	65	Mb3743c	61	hypothetical protein	4
MMAR_5233	37	Mb3744	36	NacetylmuramoylLalanine amidase	1
MMAR_5234	63	Mb3745c	64	hypothetical protein	1
MMAR_5240	0	Mb3748c	0	DNA polymerase III subunits gamma and tau	0
MMAR_5241	255	Mb3749c	196	transcriptional regulator	59
MMAR_5265	4	Mb3757c	5	hypothetical protein	1
MMAR_5266	0	Mb3758	0	ATPdependent DNA ligase	0
MMAR_5274	0	Mb3762	9	hypothetical protein	9
MMAR_5287	2	Mb3773	0	hypothetical protein	2
MMAR_5293	0	Mb3774	0	hypothetical protein	0
MMAR_5298	0	Mb3781c	2	hypothetical protein	2
MMAR_5302	6	Mb3785c	0	osmoprotectant (glycine betaine/carnitine/choline/Lproline) binding lipoprotein ProX	6
MMAR_5304	1	Mb3787c	1	acylCoA dehydrogenase FadE36	0
MMAR_5324	14	Mb3794	29	hypothetical protein	15
MMAR_5326	0	Mb3800	0	putative aminotransferase	0
MMAR_5334	0	Mb3808	0	transmembrane protein	0
MMAR_5350	70	Mb3817	127	nucleoside diphosphate kinase regulator	57
MMAR_5351	1	Mb3818	1	hypothetical protein	0
MMAR_5352	2	Mb3819	1	oxidoreductase	1
MMAR_5356	3	Mb3823	2	integral membrane indolylacetylinositol arabinosyltransferase EmbA	1
MMAR_5366	138	Mb3832c	88	hypothetical protein	50
MMAR_5372	224	Mb3838c	206	bifunctional UDPgalactofuranosyl transferase GlfT	18
MMAR_5373	179	Mb3839c	140	UDPgalactopyranose mutase Glf	39
MMAR_5374	108	Mb3840	81	exported repetitive protein Erp	27
MMAR_5375	2	Mb3841	0	hypothetical protein	2
MMAR_5379	2	Mb3846c	1	acyltransferase	1
MMAR_5380	153	Mb3847	313	phosphotransferase	160
MMAR_5381	51	Mb3848	37	hypothetical protein	14
MMAR_5389	128	Mb3867c	146	phosphoglycerate mutase	18
MMAR_5396	66	Mb3876	153	superoxide dismutase [Fe] SodA	87
MMAR_5397	68	Mb3877	65	hypothetical protein	3
MMAR_5398	150	Mb3878	151	hypothetical protein	1
MMAR_5399	53	Mb3879	201	hypothetical protein	148
MMAR_5399	53	Mb3879	201	hypothetical protein	148
MMAR_5400	53	Mb3880	363	hypothetical protein	310
MMAR_5402	51	Mb3882	50	histonelike protein Hns	1
MMAR_5404	0	Mb3884c	0	monooxygenase EthA	0
MMAR_5413	226	Mb3889c	229	ferredoxindependent glutamate synthase large subunit GltB	3
MMAR_5436	40	Mb3890	102	hypothetical protein	62
MMAR_5439	62	Mb3894	61	hypothetical protein	1
MMAR_5444	7	Mb3899	7	hypothetical protein	0
MMAR_5447	126	Mb3902	134	PE family protein	8
MMAR_5453	29	Mb3908	29	hypothetical protein	0
MMAR_5455	152	Mb3909c	230	hypothetical protein	78
MMAR_5457	27	Mb3911c	23	ESX1 secreted protein, EspB	4
MMAR_5466	0	Mb3935c	0	EsaT6 like protein EsxF	0
MMAR_5469	76	Mb2104	19	hypothetical protein	57
MMAR_5472	2	Mb3938	223	hypothetical protein	221
MMAR_5477	36	Mb3944	38	thioredoxin reductase TrxB2	2
MMAR_5479	54	Mb3946	51	hydrolase	3
MMAR_5480	184	Mb3947c	72	hypothetical protein	112
MMAR_5482	111	Mb3949c	102	chromosome partitioning protein ParA	9
MMAR_5568	140	Mb3955c	158	50S ribosomal protein L34	18
MMAR_5577	167	Mb3679c	218	hypothetical protein	51

## Sheet: 3B
M. bovis gene	M. marinum gene	M. tuberculosis gene	Function	M. bovis offset (nt)	M. tuberculosis offset (nt)*	Offset difference (nt)
Mb0005	MMAR_0005	Rv0005	DNA gyrase subunit B	71	117	46
Mb0012	MMAR_0014	Rv0012	hypothetical protein	45	45	0
Mb0018c	MMAR_0020	Rv0018c	serine/threonine phosphatase PstP	-92	9	101
Mb0043c	MMAR_0059	Rv0042c	transcriptional regulatory protein	121	123	2
Mb0115	MMAR_0312	Rv0111	transmembrane acyltransferase	43	42	1
Mb0188c	MMAR_0426	Rv0182c	RNA polymerase factor sigma-70	114	114	0
Mb0270c	MMAR_0524	Rv0264c	hypothetical protein	-21	-21	0
Mb0301c	MMAR_0552	Rv0293c	hypothetical protein	-6	-9	3
Mb0349	MMAR_0615	Rv0342	hypothetical protein	71	69	2
Mb0383c	MMAR_0654	Rv0376c	hypothetical protein	-24	-24	0
Mb0439	MMAR_0746	Rv0431	tuberculin-like protein	21	21	0
Mb0507	MMAR_0822	Rv0496	hypothetical protein	-48	-48	0
Mb0530	MMAR_0854	Rv0517	membrane acyltransferase	-13	78	91
Mb0566c	MMAR_0897	Rv0551c	acyl-CoA synthetase	0	99	99
Mb0575c	MMAR_0909	Rv0560c	methyltransferase	48	48	0
Mb0576c	MMAR_0910	Rv0561c	FAD-linked oxidoreductase	6	6	0
Mb0661c	MMAR_0977	Rv0642c	methoxy mycolic acid synthase 4	-345	9	354
Mb0666c	MMAR_0982	Rv0647c	hypothetical protein	120	120	0
Mb0813c	MMAR_4896	Rv0789c	hypothetical protein	126	126	0
Mb0835	MMAR_4873	Rv0812	4-amino-4-deoxychorismate lyase	-18	-18	0
Mb0886	MMAR_4669	Rv0863	hypothetical protein	81	81	0
Mb0900c	MMAR_4656	Rv0876c	transmembrane protein	-33	-33	0
Mb1031c	MMAR_4489	Rv1004c	hypothetical protein	19	51	32
Mb1261c	MMAR_4212	Rv1229c	Mrp-related protein Mrp	27	27	0
Mb1308	MMAR_4143	Rv1277	DNA repair exonuclease SbcD	109	102	7
Mb1316	MMAR_4133	Rv1285	sulfate adenylyltransferase subunit 2	-219	69	288
Mb1436	MMAR_2210	Rv1401	membrane protein	-108	-111	3
Mb1470c	MMAR_2238	Rv1435c	hypothetical protein	-62	9	71
Mb1554c	MMAR_2340	Rv1527c	polyketide synthase Pks5	29	63	34
Mb1659	MMAR_2437	Rv1633	excinuclease ABC subunit B	-63	-63	0
Mb1668	MMAR_2448	Rv1641	initiation factor IF-3 InfC	94	84	10
Mb1777	MMAR_2624	Rv1748	hypothetical protein	60	60	0
Mb1780	MMAR_2627	Rv1751	hypothetical protein	145	144	1
Mb1837	MMAR_2684	Rv1808	PPE family protein	-4	-3	1
Mb1855	MMAR_2701	Rv1824	hypothetical protein	43	33	10
Mb1861	MMAR_2707	Rv1830	regulatory protein	-18	45	63
Mb1916c	MMAR_2772	Rv1884c	resuscitation-promoting factor-like protein	108	108	0
Mb2023	MMAR_2976	Rv2000	hypothetical protein	156	171	15
Mb2071c	MMAR_3020	Rv2045c	carboxylesterase	30	30	0
Mb2079c	MMAR_3031	Rv2053c	FxsA protein	-1	-3	2
Mb2171c	MMAR_3187	Rv2147c	hypothetical protein	68	69	1
Mb2197c	MMAR_3210	Rv2175c	regulatory protein	36	36	0
Mb2234c	MMAR_3256	Rv2211c	glycine cleavage system aminomethyltransferase T	36	36	0
Mb2263c	MMAR_3332	Rv2239c	hypothetical protein	19	54	35
Mb2265	MMAR_3334	Rv2241	pyruvate dehydrogenase subunit E1	-97	-87	10
Mb2280c	MMAR_3347	Rv2256c	hypothetical protein	24	21	3
Mb2353c	MMAR_3626	Rv2326c	transmembrane ATP-binding protein ABC transorter	45	45	0
Mb2388c	MMAR_3677	Rv2367c	putative metalloprotease	431	15	416
Mb2412	MMAR_3710	Rv2391	ferredoxin-dependent nitrite/sulfite reductase NirA	15	24	9
Mb2425	MMAR_3721	Rv2402	glycosyl hydrolase	-114	-114	0
Mb2436c	MMAR_3734	Rv2413c	hypothetical protein	-18	-18	0
Mb2475c	MMAR_3772	Rv2448c	valyl-tRNA synthetase	-30	-30	0
Mb2586c	MMAR_2169	Rv2556c	hypothetical protein	-13	-12	1
Mb2613	MMAR_2125	Rv2582	peptidyl-prolyl cis-trans isomerase B PpiB	92	48	44
Mb2699	MMAR_2036	Rv2680	hypothetical protein	-127	51	178
Mb2739	MMAR_1992	Rv2720	LexA repressor	-57	-57	0
Mb2786c	MMAR_1956	Rv2764c	thymidylate synthase	-436	-9	427
Mb2809c	MMAR_1921	Rv2786c	bifunctional riboflavin kinase/FMN adenylyltransferase	-403	21	424
Mb2951c	MMAR_1781	Rv2926c	hypothetical protein	36	36	0
Mb2986c	MMAR_1755	Rv2962c	glycosyl transferase family protein	101	153	52
Mb3017c	MMAR_1718	Rv2993c	2-hydroxyhepta-2	-81	-78	3
Mb3102c	MMAR_1583	Rv3075c	citrate lyase beta subunit	-15	9	24
Mb3132c	MMAR_1527	Rv3105c	peptide chain release factor 2	22	21	1
Mb3217	MMAR_1369	Rv3195	hypothetical protein	1	18	17
Mb3230c	MMAR_1353	Rv3205c	hypothetical protein	-22	24	46
Mb3232c	MMAR_1351	Rv3207c	hypothetical protein	-171	-129	42
Mb3291	MMAR_1279	Rv3263	DNA methylase	-260	72	332
Mb3293c	MMAR_1276	Rv3265c	dTDP-rha:A-D-GlcNAc-diphosphoryl polyprenol A-3- L-rhamnosyl transferase	-18	-18	0
Mb3338	MMAR_1216	Rv3310	acid phosphatase	0	54	54
Mb3433	MMAR_1144	Rv3400	hydrolase	54	45	9
Mb3448c	MMAR_1134	Rv3414c	RNA polymerase sigma factor SigD	58	63	5
Mb3545	MMAR_5002	Rv3516	enoyl-CoA hydratase	-9	-18	9
Mb3550c	MMAR_5005	Rv3520c	coenzyme F420-dependent oxidoreductase	10	12	2
Mb3551	MMAR_5006	Rv3521	hypothetical protein	-95	-93	2
Mb3575c	MMAR_5032	Rv3545c	cytochrome P450 125A7 Cyp125A7	7	48	41
Mb3584	MMAR_5043	Rv3554	electron transfer protein FdxB	39	39	0
Mb3587c	MMAR_5046	Rv3557c	TetR family transcriptional regulator	-270	9	279
Mb3698c	MMAR_5162	Rv3674c	endonuclease III Nth	-37	-51	14
Mb3818	MMAR_5351	Rv3789	hypothetical protein	-63	-63	0
Mb3841	MMAR_5375	Rv3811	hypothetical protein	-40	-42	2
	* from DeJesus et al. (2013)

## Sheet: 3C
MIRU start	MIRU end	Strand	Associated gene	Function
3117099	3117049	-	Mb2876c	long-chain-fatty-acid--CoA ligase
960971	960927	-	Mb0884c	dehydrogenase/reductase
271207	271179	-	Mb0232c	pterin-4-alpha-carbinolamine dehydratase
2684545	2684501	-	Mb2440c	hypothetical protein
2684571	2684537	-	Mb2440c	hypothetical protein
2684566	2684537	-	Mb2440c	hypothetical protein
2970323	2970248	-	Mb2715c	hypothetical protein
3546112	3546036	-	Mb3239c	SOJ/PARA-like protein
1923434	1923486	+	Mb1737	transcriptional regulator
23200	23173	-	Mb0018c	serine/threonine phosphatase
644046	643997	-	Mb0566c	acyl-CoA synthetase
1505566	1505616	+	Mb1376	deoxyribonucleotide triphosphate pyrophosphatase
2511165	2511119	-	Mb2282c	transcriptional regulator
1179793	1179843	+	Mb1086	hypothetical protein
3148761	3148733	-	Mb2906c	ribosome recycling factor
3613297	3613246	-	Mb3303c	phosphoribosylaminoimidazole carboxylase catalytic subunit
3613295	3613246	-	Mb3303c	phosphoribosylaminoimidazole carboxylase catalytic subunit
3275578	3275524	-	Mb2989c	phosphopantetheine adenylyltransferase
2963856	2963805	-	Mb2708c	SAM-dependent methyltransferase
2963750	2963699	-	Mb2708c	SAM-dependent methyltransferase
154264	154316	+	Mb0132	hypothetical protein
154370	154422	+	Mb0132	hypothetical protein
154317	154369	+	Mb0132	hypothetical protein

## Sheet: 3D
M. bovis TSS	strand	gene	M. marinum TSS	strand	gene	Function
14085	-	Mb0011c	15193	-	MMAR_0013	septation inhibitor protein
60275	+	Mb0059	75576	+	MMAR_0076	replicative DNA helicase
132952	+	Mb0114	344861	+	MMAR_0300	hypothetical protein
143916	-	Mb0122c	368149	-	MMAR_0318	oxalyl-CoA decarboxylase
165461	-	Mb0142c	398732	-	MMAR_0347	methionine sulfoxide reductase A
167874	-	Mb0146c	401249	-	MMAR_0351	hypothetical protein
196880	+	Mb0173	475127	+	MMAR_0410	hypothetical protein
236746	+	Mb0205	512474	+	MMAR_0439	hypothetical protein
247723	-	Mb0212c	523974	-	MMAR_0446	transmembrane transport protein MmpL3
266138	-	Mb0228c	556916	-	MMAR_0472	aldehyde dehydrogenase
290438	-	Mb0248c	596146	-	MMAR_0503	3-ketoacyl-ACP reductase
290458	+	Mb0249	596166	+	MMAR_0504	acetyl-CoA acetyltransferase
294037	-	Mb0250c	599769	-	MMAR_0505	acyl-CoA dehydrogenase
309074	-	Mb0264c	611769	-	MMAR_0518	hypothetical protein
378961	+	Mb0317	657168	+	MMAR_0559	hypothetical protein
460334	-	Mb0390c	781911	+	MMAR_0647	hypothetical protein
516949	-	Mb0434c	895016	-	MMAR_0741	transmembrane protein
520112	+	Mb0439	898016	+	MMAR_0746	tuberculin-like protein
529445	+	Mb0448	913578	+	MMAR_0759	molecular chaperone GroEL
543113	-	Mb0459c	929776	-	MMAR_0772	hypothetical protein
557423	+	Mb0475	948708	+	MMAR_0791	hypothetical protein
566006	+	Mb0484	957753	+	MMAR_0799	transcriptional regulator
595931	-	Mb0515c	993238	-	MMAR_0831	cyclopropane-fatty-acyl-phospholipid synthase
601548	+	Mb0521	1006118	+	MMAR_0842	glutamyl-tRNA reductase
623479	+	Mb0544	1069599	+	MMAR_0878	hypothetical protein
635648	-	Mb0555c	1080475	-	MMAR_0887	hypothetical protein
652699	-	Mb0575c	1100777	-	MMAR_0909	benzoquinone methyltransferase
743733	-	Mb0666c	1194400	-	MMAR_0982	hypothetical protein
749828	+	Mb0670	1207562	+	MMAR_0990	50S ribosomal protein L10
761361	+	Mb0686	1212799	+	MMAR_0995	DNA-directed RNA polymerase subunit beta
773253	+	Mb0691	1226217	+	MMAR_1001	acyl-CoA dehydrogenase
780736	-	Mb0696c	1233841	-	MMAR_1006	hypothetical protein
793482	+	Mb0711	1246082	+	MMAR_1020	hypothetical protein
801970	+	Mb0720	1262503	+	MMAR_1030	30S ribosomal protein S10
813050	+	Mb0735	1273501	+	MMAR_1045	50S ribosomal protein L14
3828507	-	Mb3491c	1307779	+	MMAR_1085	translation initiation factor IF-1
3820318	+	Mb3481	1320260	-	MMAR_1098	cutinase
3790086	-	Mb3452c	1348734	+	MMAR_1125	co-chaperonin GroES
3786293	-	Mb3448c	1360902	+	MMAR_1134	RNA polymerase sigma factor SigD
3784354	+	Mb3446	1363058	-	MMAR_1136	hypothetical protein
3757958	+	Mb3423	1385858	-	MMAR_1153	short chain dehydrogenase
3757202	+	Mb3422	1386611	-	MMAR_1154	lipoprotein LpqD
3731198	-	Mb3400c	1399894	+	MMAR_1165	hypothetical protein
3683220	+	Mb3372	1435594	-	MMAR_1185	O-acetylhomoserine aminocarboxypropyltransferase
3631300	+	Mb3324	1512407	-	MMAR_1238	ATP-dependent helicase
3604776	+	Mb3297	1555516	-	MMAR_1272	hypothetical protein
3581421	-	Mb3273c	1584073	+	MMAR_1300	two component sensory transduction histidine kinase MTRB
3542080	-	Mb3236c	1638881	+	MMAR_1347	hypothetical protein
3523577	-	Mb3221c	1659716	+	MMAR_1365	transcriptional regulator WhiB
3427932	-	Mb3129c	1846789	+	MMAR_1530	cell division ATP-binding protein FtsE
3420464	-	Mb3121c	1873560	+	MMAR_1556	hypothetical protein
3375935	-	Mb3084c	1974074	+	MMAR_1635	TetR family transcriptional regulator
3371728	-	Mb3079c	1986018	+	MMAR_1640	glutaredoxin electron transport protein NrdH
3367729	-	Mb3075c	1990002	+	MMAR_1644	monooxygenase
3341629	-	Mb3051c	2035738	+	MMAR_1689	cysteine desulfurase
1745688	+	Mb1582	2044676	+	MMAR_1696	hypothetical protein
3319770	-	Mb3028c	2058250	+	MMAR_1710	acetolactate synthase 1 catalytic subunit
3302707	-	Mb3012c	2078497	+	MMAR_1726	isopropylmalate isomerase large subunit
3300421	-	Mb3010c	2080803	+	MMAR_1728	DNA-binding protein HU
3282663	+	Mb2996	2098624	-	MMAR_1744	oxidoreductase
3282523	-	Mb2994c	2098866	+	MMAR_1746	lipase/esterase
3280392	-	Mb2992c	2101112	+	MMAR_1748	hypothetical protein
3174290	-	Mb2933c	2197587	+	MMAR_1799	30S ribosomal protein S16
3170919	-	Mb2928c	2200985	+	MMAR_1804	50S ribosomal protein L19
3123168	+	Mb2881	2280528	-	MMAR_1873	nickel-transport integral membrane protein
3111201	-	Mb2871c	2300189	+	MMAR_1887	integral membrane efflux protein EfpA
3061464	-	Mb2818c	2330882	+	MMAR_1915	hypothetical protein
3050374	-	Mb2808c	2337921	+	MMAR_1922	30S ribosomal protein S15
3033019	-	Mb2788c	2371166	+	MMAR_1952	3-ketoacyl-ACP reductase
3031054	-	Mb2786c	2375214	+	MMAR_1956	thymidylate synthase
2988424	+	Mb2739	2414576	-	MMAR_1992	LexA repressor
2933995	+	Mb2675	2481369	-	MMAR_2056	ArsR family transcriptional regulator
2933299	-	Mb2673c	2482021	+	MMAR_2058	ArsR family transcriptional regulator
2910762	-	Mb2646c	2511403	+	MMAR_2088	threonyl-tRNA synthetase
2870979	-	Mb2609c	2589842	+	MMAR_2148	hypothetical protein
2866767	+	Mb2605	2597202	-	MMAR_2155	hypothetical protein
2844431	-	Mb2586c	2614343	+	MMAR_2169	hypothetical protein
1538845	+	Mb1403	2633690	+	MMAR_2188	lipoprotein LprF
1594082	+	Mb1458	2679726	+	MMAR_2230	transcriptional regulator WhiA
1663666	+	Mb1513	2749169	+	MMAR_2284	invasion protein
1749600	+	Mb1585	2865103	+	MMAR_2374	threonine dehydratase
1775565	+	Mb1615	2882472	+	MMAR_2387	biotin synthase
1813546	+	Mb1652	2931370	+	MMAR_2429	two-component system transcriptional regulator
1815927	-	Mb1654c	2933675	-	MMAR_2431	hypothetical protein
1818859	+	Mb1656	2936772	+	MMAR_2433	30S ribosomal protein S1
1827754	+	Mb1662	2946331	+	MMAR_2440	hypothetical protein
1837355	+	Mb1668	2958560	+	MMAR_2448	translation initiation factor IF-3
1841071	+	Mb1673	2962378	+	MMAR_2453	PE family protein
1876577	+	Mb1693	3009275	+	MMAR_2474	chalcone synthase
1898260	-	Mb1713c	3025793	-	MMAR_2486	ABC transporter ATP-binding protein
1901291	+	Mb1717	3040137	+	MMAR_2496	hypothetical protein
2004958	-	Mb1808c	3245124	-	MMAR_2660	hypothetical protein
2062370	+	Mb1857	3298910	+	MMAR_2703	glycine cleavage system protein H
2086970	+	Mb1878	3323096	+	MMAR_2721	hypothetical protein
2094317	-	Mb1886c	3330635	-	MMAR_2729	oxidoreductase
2097944	+	Mb1891	3337300	+	MMAR_2737	hypothetical protein
2694313	+	Mb2454	3360006	-	MMAR_2755	alkyl hydroperoxide reductase
2129945	+	Mb1924	3388742	+	MMAR_2784	hypothetical protein
2395680	-	Mb2178c	3895313	-	MMAR_3194	FtsW-like protein FtsW
2413689	-	Mb2194c	3911790	-	MMAR_3207	hypothetical protein
2442285	-	Mb2221c	3951350	-	MMAR_3242	hypothetical protein
2449769	+	Mb2229	3958954	+	MMAR_3250	transmembrane protein
2499728	+	Mb2271	4121848	+	MMAR_3340	acetyl-/propionyl-CoA carboxylase subunit beta
2504417	-	Mb2274c	4126636	-	MMAR_3343	transcriptional regulator
2504435	+	Mb2275	4126654	+	MMAR_3344	flavoprotein
1607710	+	Mb1468	4370009	-	MMAR_3552	hypothetical protein
2573891	+	Mb2351	4450165	+	MMAR_3624	AsnC family transcriptional regulator
2577580	+	Mb2354	4453704	+	MMAR_3627	hypothetical protein
2645732	+	Mb2406	4557131	+	MMAR_3699	acetyl hydrolase MBTJ
2663241	-	Mb2419c	4578145	-	MMAR_3715	sulfate-transport ABC transporter ATP-binding protein CysA1
2672535	-	Mb2429c	4589291	-	MMAR_3726	hypothetical protein
2678228	+	Mb2435	4597195	+	MMAR_3733	30S ribosomal protein S20
2693640	-	Mb2451c	4620247	-	MMAR_3753	gamma-glutamyl phosphate reductase
2704997	-	Mb2464c	4633134	-	MMAR_3759	NAD synthetase
2708658	-	Mb2469c	4645661	-	MMAR_3767	50S ribosomal protein L21
2759397	-	Mb2509c	4770243	-	MMAR_3835	hypothetical protein
1516761	+	Mb1387	4967928	-	MMAR_4028	hypothetical protein
1502915	+	Mb1373	5001908	-	MMAR_4058	glutamate racemase
1453143	+	Mb1330	5050778	-	MMAR_4099	50S ribosomal protein L31
1451055	+	Mb1329	5052939	-	MMAR_4100	transcription termination factor Rho
1444426	+	Mb1324	5059475	-	MMAR_4105	arginyl-tRNA synthetase
1436060	+	Mb1316	5090310	-	MMAR_4133	sulfate adenylyltransferase
1422318	+	Mb1305	5105868	-	MMAR_4146	lipoprotein LPRB
1375515	-	Mb1262c	5187517	+	MMAR_4211	hypothetical protein
1364603	-	Mb1251c	5196932	+	MMAR_4219	transcriptional regulator
1330640	+	Mb1219	5236144	-	MMAR_4253	pyrroline-5-carboxylate dehydrogenase ROCA
1310041	-	Mb1209c	5264941	+	MMAR_4275	hypothetical protein
1237466	-	Mb1139c	5362828	+	MMAR_4356	hypothetical protein
1135149	-	Mb1043c	5492981	+	MMAR_4472	50S ribosomal protein L25
1131935	+	Mb1041	5499105	-	MMAR_4476	long-chain-fatty-acid--CoA ligase
1112761	+	Mb1023	5548593	-	MMAR_4518	transmembrane protein
1078275	-	Mb0991c	5568147	+	MMAR_4539	hypothetical protein
1065401	-	Mb0978c	5577101	+	MMAR_4546	oxidoreductase
1062196	-	Mb0975c	5583377	+	MMAR_4551	hypothetical protein
1058560	-	Mb0973c	5589810	+	MMAR_4555	hypothetical protein
987519	+	Mb0912	5698570	-	MMAR_4644	hypothetical protein
951938	+	Mb0877	5736219	-	MMAR_4682	hypothetical protein
944979	-	Mb0869c	5821511	+	MMAR_4770	oxidase
921963	-	Mb0850c	5907367	+	MMAR_4852	transcriptional regulator
919610	-	Mb0847c	5909902	+	MMAR_4856	acyl-ACP desaturase
3848491	-	Mb3513c	6028521	-	MMAR_4965	hypothetical protein
3866568	-	Mb3531c	6055035	-	MMAR_4989	hypothetical protein
3867962	-	Mb3533c	6056460	-	MMAR_4991	ferredoxin FdxD
3898763	+	Mb3549	6078051	+	MMAR_5004	hypothetical protein
3900641	+	Mb3551	6079930	+	MMAR_5006	hypothetical protein
3905625	+	Mb3556	6089013	+	MMAR_5015	oxidoreductase
3928681	-	Mb3575c	6109135	-	MMAR_5032	cytochrome P450 125
3928772	+	Mb3576	6109226	+	MMAR_5033	acetyl-CoA acetyltransferase
3959503	+	Mb3605	6149836	+	MMAR_5069	TetR family transcriptional regulator
3984606	-	Mb3628c	6181900	-	MMAR_5101	LSR2 protein precursor
4133018	+	Mb3773	6383006	+	MMAR_5287	hypothetical protein
4208758	-	Mb3838c	6506834	-	MMAR_5372	galactofuranosyl transferase
4256892	+	Mb3876	6530241	+	MMAR_5396	superoxide dismutase [Fe] SODA
4257746	+	Mb3877	6531079	+	MMAR_5397	hypothetical protein
4259720	+	Mb3879	6533048	+	MMAR_5399	hypothetical protein
4260243	+	Mb3880	6533571	+	MMAR_5400	hypothetical protein
4263746	-	Mb3884c	6537168	-	MMAR_5404	monooxygenase ETHA
4286931	+	Mb3902	6589496	+	MMAR_5447	PE family-like protein
4324992	-	Mb3935c	6612782	-	MMAR_5466	hypothetical protein
2316926	+	Mb2104	6616234	-	MMAR_5469	hypothetical protein
4337101	+	Mb3946	6628208	+	MMAR_5479	hydrolase
4345047	-	Mb3955c	6636436	-	MMAR_5568	50S ribosomal protein L34

## Sheet: 3E
M. bovis gene	M. bovis UTR length	M. marinum gene	M. marinum UTR length	Synonym	Function
Mb0010c	39	MMAR_0012	74	-	hypothetical protein
Mb0019c	59	MMAR_0021	69	-	hypothetical protein
Mb0115	105	MMAR_0312	148	-	transmembrane acyltransferase
Mb0197	65	MMAR_0434	54	-	integral membrane protein
Mb0244	32	MMAR_0500	48	-	TetR family transcriptional regulator
Mb0262c	292	MMAR_2944	464	PPE2	PPE family protein
Mb0369	64	MMAR_0670	66	mgtE	Mg2+ transport transmembrane protein MgtE
Mb0423	99	MMAR_0718	131	thiO	thiamine biosynthesis oxidoreductase ThiO
Mb0427	35	MMAR_0728	45	lpqM	lipoprotein peptidase LpqM
Mb0495	147	MMAR_0811	209	-	transcriptional regulatory protein
Mb0551c	86	MMAR_0883	253	-	hypothetical protein
Mb0845c	112	MMAR_4858	193	-	hypothetical protein
Mb0865	153	MMAR_4785	229	-	integral membrane protein
Mb0869c	30	MMAR_4770	42	-	oxidase
Mb0891c	271	MMAR_4665	261	rpfA	resuscitation-promoting factor RpfA
Mb0966c	202	MMAR_4567	183	-	hypothetical protein
Mb1038	36	MMAR_4477	39	ispE	4-diphosphocytidyl-2-C-methyl-D-erythritol kinase
Mb1041	39	MMAR_4476	34	pks16	long-chain-fatty-acid--CoA ligase
Mb1043c	129	MMAR_4472	124	rplY	50S ribosomal protein L25/general stress protein Ctc
Mb1164c	366	MMAR_4328	372	metE	5-methyltetrahydropteroyltriglutamate/homocysteine S-methyltransferase
Mb1166c	197	MMAR_4319	242	PPE16	PPE family protein
Mb1254	35	MMAR_4215	52	-	hypothetical protein
Mb1262c	74	MMAR_4211	66	-	membrane protein
Mb1529	68	MMAR_2302	66	mutA	methylmalonyl-CoA mutase small subunit
Mb1563	230	MMAR_2356	196	ileS	isoleucyl-tRNA synthetase
Mb1779c	55	MMAR_2625	250	fadD1	acyl-CoA synthetase
Mb1841	62	MMAR_2687	35	mgtC	Mg2+ transport p-type ATPase C MgtC
Mb1873c	137	MMAR_2716	144	-	hypothetical protein
Mb2074c	209	MMAR_3025	137	pks12	polyketide synthase
Mb2140	152	MMAR_3092	187	lppK	lipoprotein LppK
Mb2221c	91	MMAR_3242	89	mmpS3	membrane protein MmpS3
Mb2482c	43	MMAR_3803	44	-	pyruvate:ferredoxin oxidoreductase
Mb2488c	33	MMAR_3808	31	clpP	ATP-dependent Clp protease proteolytic subunit
Mb2503c	93	MMAR_3829	150	gdh	NAD-dependent glutamate dehydrogenase Gdh
Mb2525c	178	MMAR_3844	201	pdhA	pyruvate dehydrogenase E1 component subunit PdhA
Mb2560c	44	MMAR_2184	86	-	amino acid decarboxylase
Mb2585c	32	MMAR_2170	46	alaS	alanyl-tRNA synthetase
Mb2792c	52	MMAR_1947	47	PPE44	PPE family protein
Mb2929	136	MMAR_1803	115	lppW	alanine rich lipoprotein LppW
Mb3221c	353	MMAR_1365	355	whiB7	transcriptional regulatory protein Whib-like WhiB7
Mb3237	189	MMAR_1346	194	rhlE	ATP-dependent RNA helicase RhlE
Mb3330c	39	MMAR_1225	44	glpD2	glycerol-3-phosphate dehydrogenase GlpD2
Mb3372	157	MMAR_1185	165	metC	O-acetylhomoserine aminocarboxypropyltransferase
Mb3471c	33	MMAR_1108	43	glmM	phosphoglucosamine mutase
Mb3550c	36	MMAR_5005	48	-	coenzyme F420-dependent oxidoreductase
Mb3566c	46	MMAR_5023	76	-	2-keto-4-pentenoate hydratase
Mb3605	93	MMAR_5069	93	-	TetR family transcriptional regulator
Mb3670c	166	MMAR_5138	122	topA	DNA topoisomerase I
Mb3684c	331	MMAR_5148	320	-	hypothetical protein
Mb3749c	196	MMAR_5241	255	-	transcriptional regulator
Mb3832c	88	MMAR_5366	138	-	hypothetical protein
Mb3847	313	MMAR_5380	153	-	phosphotransferase
Mb3878	151	MMAR_5398	150	-	hypothetical protein
Mb3926c	75	MMAR_5461	143	-	hypothetical protein
Mb3946	51	MMAR_5479	54	-	hydrolase
Mb3947c	72	MMAR_5480	184	-	hypothetical protein
