# Supplementary material for: Relaxed Selection Drives a Noisy Noncoding Transcriptome in Members of the Mycobacterium tuberculosis Complex
Source: mBio. 2014 Aug 5;5(4):e01169-14. doi: 10.1128/mBio.01169-14 (PMC4128351; doi:10.1128/mBio.01169-14)
Supplement: Table S4 — TSSs assigned to intergenic small RNAs previously identified in mycobacteria. [file mbo004141929st4.xls]

## Sheet: 5A
Intergenic small RNA					M. bovis				M. marinum
sRNA name	Species	Start	End	Reference	TSS	Strand	Start	End	TSS	Strand	Start	End
IgMAV2868-2869	M. avium	2895495	2895396	PMID:24066122	2086970	+	2086970	2087064	3323096	+	3323097	3323188
149	M. tuberculosis	1200555	1200605	PMID:23284830	1201875	+	1201875	1201965	5400548	-	5400417	5400479
161	M. tuberculosis	1287126	1287201	PMID:23284830	1288468	+	1288498	1288573	none	n/a	n/a	n/a
224	M. tuberculosis	1735693	1735747	PMID:23284830	1719520	+	1719520	1719760	2834083	+	2834084	2834324
1096	M. tuberculosis	1041165	1041129	PMID:23284830	1041631	-	1041631	1041595	none	n/a	n/a	n/a
MTS2823 (mpr4)	M. tuberculosis	4100669	4100968	PMID:22072964	4038017	+	4038017	4038315	6233431	+	6233431	6233702
MTS0997 (mcr11)	M. tuberculosis	1413224	1413094	PMID:22072964	none	-	1411330	1411464	5138424	+	5138425	5138543
MTS1082	M. tuberculosis	1547129	1547268	PMID:22072964	1543798	+	1543798	1543947	none	n/a	n/a	n/a
MTS0903	M. tuberculosis	1275955	1275760	PMID:22072964	1277365	-	1277365	1277170	none	n/a	n/a	n/a
MTS0194 (F6)	M. tuberculosis	293604	293705	PMID:19555452	291928	+	291928	292030	none	+	597648	597758
MTS1310 (G2)	M. tuberculosis	1914962	1915190	PMID:19555452	none	-	1900503	1900302	3039409	-	3039409	3039291
MTS2975	M. tuberculosis	4317073	4317165	PMID:22072964	4253345	+	4253345	4253439	none
MTS2822 (B11)	M. tuberculosis	4099386	4099478	PMID:19555452	4036825	-	4036732	4036825	6232290	-	6232184	6232290
MTS0858	M. tuberculosis	1220388	1220487	PMID:22072964	1221859	-	1221859	1221760	none	n/a	n/a	n/a
MTS1338	M. tuberculosis	1960667	1960783	PMID:22072964	1946064	+	1946064	1946178	284254	-	284139	284254
MTS0479 (B55)	M. tuberculosis	704187	704247	PMID:19555452	705431	+	705431	705492	none	n/a	n/a	n/a
C8	M. tuberculosis	4168154	4168281	PMID:19555452	4105784	-	4105614	4105784	6331246	-	6331082	6331246
mcr1	M. bovis BCG	2029427	2028973	PMID:20181675	none	-	2018669	2018370	none	n/a	n/a	n/a
mpr1	M. bovis BCG	2813128	2813648	PMID:20181675	none	+	2816455	2816519	none	n/a	4889190	4889235
mpr5	M. bovis BCG	1175225	1175315	PMID:20181675	1175626	+	1175626	1175743	none	+	4411116	4411231
mpr9	M. bovis BCG	2109671	2110123	PMID:20181675	none	+	2098921	2099373	none	n/a	n/a	n/a
mpr15	M. bovis BCG	3506235	3506773	PMID:20181675	none	-	3508832	3508294	1670062	+	1670062	1670215
mpr21	M. bovis BCG	818355	818508	PMID:20181675	none	+	788715	788868	none	+	1670101	1670215
Sm19	M. smegmatis	5029661	5029530	PMID:24244498	1469616	+	1469616	1469778	5035655	-	5035655	5035503
Sm35	M. smegmatis	1458488	1458562	PMID:24244498	749828	+	749828	749912	1207562	+	1207562	1207647
Sm46	M. smegmatis	5864890	5864989	PMID:24244498	905993	-	905993	905894	5933675	+	5933675	5933808
Sm49	M. smegmatis	1086797	1087035	PMID:24244498	3371728	-	3371728	3371967	none	+	1985934	1986026
Sm64	M. smegmatis	2523008	2522888	PMID:24244498	none	n/a	n/a	n/a	n/a	n/a	n/a	n/a
Sm76	M. smegmatis	3690377	3690280	PMID:24244498	2086970	+	2086970	2087048	3323096	+	3323096	3323193
Sm82	M. smegmatis	4392939	4393039	PMID:24244498	none	+	2479847	2479906	none	+	4078883	4078941
Bo35	M. bovis BCG	576179	576104	PMID:24244499	none	-	3799185	3799110	none	n/a	n/a	n/a
Bo48	M. bovis BCG	3028936	3028876	PMID:24244500	none	-	3032061	3032001	none	n/a	n/a	n/a
Bo53	M. bovis BCG	1044606	1044706	PMID:24244501	none	+	1014597	1014697	none	n/a	n/a	n/a
Bo60	M. bovis BCG	1247638	1247538	PMID:24244502	none	+	1217594	1217494	none	n/a	n/a	n/a
Bo71	M. bovis BCG	1588853	1588693	PMID:24244503	none	-	1217595	1217495	none	n/a	n/a	n/a
Bo73	M. bovis BCG	1647817	1647853	PMID:24244504	none	+	1619337	1619373	none	n/a	n/a	n/a
Bo78	M. bovis BCG	207337	207179	PMID:24244505	none	-	177630	177472	none	n/a	n/a	n/a
Bo86	M. bovis BCG	2325795	2325960	PMID:24244506	none	+	2326126	2326291	none	n/a	n/a	n/a
Bo101	M. bovis BCG	2919337	2919277	PMID:24244507	none	-	2922355	2922295	none	n/a	n/a	n/a
Bo118	M. bovis BCG	3765977	3765917	PMID:24244508	none	-	3731948	3731888	none	n/a	n/a	n/a
Bo132	M. bovis BCG	4260533	4260610	PMID:24244509	none	+	4224404	4224481	none	+	1746204	1746269
Bo105	M. bovis BCG	3073445	3073541	PMID:24244510	none	+	3076404	3076500	none	n/a	n/a	n/a
