# Supplementary material for: Relaxed Selection Drives a Noisy Noncoding Transcriptome in Members of the Mycobacterium tuberculosis Complex
Source: mBio. 2014 Aug 5;5(4):e01169-14. doi: 10.1128/mBio.01169-14 (PMC4128351; doi:10.1128/mBio.01169-14)
Supplement: Table S5 — Promoter mutations associated with differentially expressed M. bovis and M. tuberculosis genes. (a) TSSs identified in M. bovis which have no matching TSSs in M. tuberculosis and promoter sequences mutated between the species. (b) TSSs identified in M. tuberculosis which have no matching TSSs in M. bovis and promoter sequences mutated between the species. [file mbo004141929st5.xls]

## Sheet: 4A
M. bovis TSS	Strand	TSS type	Gene	Synonym	Orthologous gene	Promoter mutation	Function	Expression profile*	Reference
71616	+	Primary	Mb0066	-	Rv0065	Indel	Possible toxin VapC1	+ Bov	PMID:24134787
196880	+	Primary	Mb0173	yrbE1A	Rv0167	SNP	Conserved integral membrane protein YrbE1A	- Bov	PMID:17433778
259110	-	Primary	Mb0221c	fadE3	Rv0215c	SNP	Probable acyl-CoA dehydrogenase FadE3	+ Bov	PMID:17433778
257996	-	Antisense	Mb0221c	fadE3	Rv0215c	SNP	Probable acyl-CoA dehydrogenase FadE3	+ Bov	PMID:17433778
259128	+	Primary	Mb0222	-	Rv0216	SNP	Double hotdog hydratase	+ Bov	PMID:24134787
265176	-	Internal	Mb0228c	-	Rv0223c	SNP	Probable aldehyde dehydrogenase	- Bov	PMID:17433778
276198	+	Primary	Mb0237	-	Rv0232	SNP	Probable transcriptional regulatory protein (probably TetR/AcrR-family)	- Bov	PMID:17433778
864770	+	Internal	Mb0792	-	Rv0769	SNP	Probable dehydrogenase/reductase	+ Bov	PMID:24134787
876741	+	Internal	Mb0804	ptrB	Rv0782	SNP	Probable protease II PtrBb [second part] (oligopeptidase B)	+ Bov	PMID:24134787
891211	-	Primary	Mb0819c	-	Rv0794c	Indel	Probable oxidoreductase	- Bov	PMID:17433778
1314889	+	Primary	Mb1213	pks3	Rv1181	Indel	Probable polyketide beta-ketoacyl synthase Pks4	- Bov	PMID:24134787
1678686	+	Alternative	Mb1529	mutA	Rv1492	SNP	Probable methylmalonyl-CoA mutase small subunit MutA (MCM)	+ Bov	PMID:24134787
1979298	+	Alternative	Mb1788	cut1	Rv1758	Indel	Probable cutinase Cut1	+ Bov	PMID:17433778
1979712	+	Primary	Mb1788	cut1	Rv1758	Indel	Probable cutinase Cut1	+ Bov	PMID:17433778
1979810	+	Antisense	Mb1788	cut1	Rv1758	Indel	Probable cutinase Cut1	+ Bov	PMID:17433778
2113368	-	Primary	Mb1903c	lldD2	Rv1872c	SNP	Possible L-lactate dehydrogenase (cytochrome) LldD2	- Bov	PMID:17433778
2136128	-	Antisense	Mb1934c	lppD	Rv1899c	SNP	Possible lipoprotein LppD	- Bov	PMID:24134787
2168722	+	Primary	Mb1960	fadD31	Rv1925	SNP	Probable acyl-CoA ligase FadD31 (acyl-CoA synthetase) (acyl-CoA synthase)	- Bov	PMID:24134787
2189321	+	Primary	Mb1982	-	Rv1947	SNP	Hypothetical protein	+ Bov	PMID:17433778
2231150	-	Primary	Mb2028c	-	Rv2005c	SNP	Universal stress protein family protein	+ Bov	PMID:17433778
2405239	-	Alternative	Mb2186c	PE_PGRS38	Rv2162c	SNP	PE-PGRS family protein PE_PGRS38	- Bov	PMID:17433778
2405294	-	Primary	Mb2186c	PE_PGRS38	Rv2162c	SNP	PE-PGRS family protein PE_PGRS38	- Bov	PMID:17433778
2529267	-	Primary	Mb2300c	-	Rv2277c	Indel	Possible glycerolphosphodiesterase	+ Bov	PMID:17433778
2658352	+	Alternative	Mb2417	-	Rv2395	Indel	Probable conserved integral membrane protein	- Bov	PMID:17433778
2687235	-	Primary	Mb2444c	nadD	Rv2421c	SNP	Probable nicotinate-nucleotide adenylyltransferase NadD (deamido-NAD(+) pyrophosphorylase) (deamido-NAD(+) diphosphorylase) (nicotinate mononucleotide adenylyltransferase) (NAMN adenylyltransferase)	+ Bov	PMID:17433778
2913813	+	Primary	Mb2651	-	Rv2618	SNP	hypothetical protein	+ Bov	PMID:24134787
3043262	-	Internal	Mb2801c	-	Rv2779c	SNP	Possible transcriptional regulatory protein (probably Lrp/AsnC-family)	+ Bov	PMID:17433778
3054648	-	Internal	Mb2812c	fadE21	Rv2789c	SNP	Probable acyl-CoA dehydrogenase FadE21	+ Bov	PMID:17433778
3088042	-	Antisense	Mb2847c	-	Rv2823c	SNP	hypothetical protein	- Bov	PMID:17433778
3143405	+	Alternative	Mb2900	mpb70	Rv2875	SNP	Major secreted immunogenic protein Mpt70	+ Bov	PMID:24134787
3199940	+	Primary	Mb2955	fadD26	Rv2930	SNP	Fatty-acid-AMP ligase FadD26 (fatty-acid-AMP synthetase) (fatty-acid-AMP synthase)	+ Bov	PMID:17433778
3382387	-	Alternative	Mb3088c	fadE22a	Rv3061c	SNP	Probable acyl-CoA dehydrogenase FadE22	- Bov	PMID:17433778
3760448	+	Alternative	Mb3425	iunH	Rv3324c	Indel	Probable molybdenum cofactor biosynthesis protein C 3 MoaC3	+ Bov	PMID:17433778
3760798	+	Primary	Mb3425	iunH	Rv3324c	Indel	Probable molybdenum cofactor biosynthesis protein C 3 MoaC3	+ Bov	PMID:17433778
3812470	-	Antisense	Mb3477c	-	Rv3447c	SNP	ESX conserved component EccC4 ESX-4 type VII secretion system protein Probable membrane protein	+ Bov	PMID:24134787
3840498	+	Antisense	Mb3504	PE31	Rv3477	SNP	PE family protein PE31	- Bov	PMID:17433778
3999555	+	Alternative	Mb3647	lpqG	Rv3623	Indel	Probable conserved lipoprotein LpqG	- Bov	PMID:17433778
3999676	+	Alternative	Mb3647	lpqG	Rv3623	Indel	Probable conserved lipoprotein LpqG	- Bov	PMID:17433778
3999732	+	Alternative	Mb3647	lpqG	Rv3623	Indel	Probable conserved lipoprotein LpqG	- Bov	PMID:17433778
3999841	+	Primary	Mb3647	lpqG	Rv3623	Indel	Probable conserved lipoprotein LpqG	- Bov	PMID:17433778
4059031	-	Antisense	Mb3706c	whiB4	Rv3681c	SNP	Probable transcriptional regulatory protein WhiB-like WhiB4	+ Bov	PMID:24134787
4077813	-	Primary	Mb3723c	-	Rv3697c	SNP	Possible toxin VapC48 Contains PIN domain	+ Bov	PMID:17433778
4222620	+	Primary	Mb3852	-	Rv3822	SNP	hypothetical protein	- Bov	PMID:17433778
4274859	-	Primary	Mb3892c	whiB6	Rv3862c	Indel	Possible transcriptional regulatory protein WhiB-like WhiB6	+ Bov	PMID:24134787
		* + Bov indicates increased expression in M. bovis relative to M. tuberculosis; - Bov indicates decreased relative expression in M. bovis

## Sheet: 4B
M. tuberculosis TSS	Strand	TSS type	Gene	Synonym	Orthologous gene	Promoter mutation	Function	Expression profile*	Reference
147828	-	Primary	Rv0120c	fusA2	Mb0124c	SNP	elongation factor G	- Bov	Golby et al. (2007)
147828	-	Primary	Rv0120c	fusA2	Mb0124c	SNP	elongation factor G	- Bov	Golby et al. (2007)
258903	+	Primary	Rv0216	-	Mb0222	SNP	hypothetical protein	+ Bov	Golby et al. (2007)
266538	-	Antisense	Rv0223c	-	Mb0228c	SNP	aldehyde dehydrogenase	- Bov	Rehren et al. (2007)
277876	+	Primary	Rv0232	-	Mb0237	SNP	TetR/ACRR family transcriptional regulator	- Bov	Rehren et al. (2007)
468245	-	Primary	Rv0388c	PPE9	Mb1838	SNP	hypothetical protein	- Bov	Golby et al. (2007)
648863	+	Internal	Rv0557	mgtA	Mb0572	SNP	mannosyltransferase	- Bov	Golby et al. (2007)
874552	+	Primary	Rv0782	ptrBb	Mb0804	Indel	oligopeptidase B	+ Bov	Golby et al. (2007)
1287124	+	Primary	Rv1161	narG	Mb1193	SNP	respiratory nitrate reductase subunit alpha NarG	- Bov	Golby et al. (2007)
1292095	+	Antisense	Rv1162	narH	Mb1194	SNP	respiratory nitrate reductase subunit beta NarH	- Bov	Golby et al. (2007)
1302892	-	Alternative	Rv1172c	PE12	Mb1205c	SNP	PE family protein	- Bov	Rehren et al. (2007)
1340218	+	Alternative	Rv1197	esxK	Mb1820	Indel	hypothetical protein	- Bov	Rehren et al. (2007)
1340370	+	Primary	Rv1197	esxK	Mb1820	Indel	hypothetical protein	- Bov	Rehren et al. (2007)
1340930	+	Internal	Rv1197	esxK	Mb1820	SNP	hypothetical protein	- Bov	Rehren et al. (2007)
1547129	-	Antisense	Rv1374c	-	Mb1409c	SNP	hypothetical protein	- Bov	Golby et al. (2007)
1789836	-	Primary	Rv1588c	-	Mb3495	Indel	hypothetical protein	+ Bov	Rehren et al. (2007)
2030676	+	Primary	Rv1793	esxN	Mb2375c	Indel	ESAT-6 like protein 6	- Bov	Rehren et al. (2007)
2123152	-	Primary	Rv1872c	lldD2	Mb1903c	SNP	L-lactate dehydrogenase (cytochrome) LldD2	- Bov	Rehren et al. (2007)
2145872	-	Internal	Rv1899c	lppD	Mb1934c	SNP	lipoprotein LppD	- Bov	Golby et al. (2007)
2145893	-	Antisense	Rv1899c	lppD	Mb1934c	SNP	lipoprotein LppD	- Bov	Golby et al. (2007)
2177087	+	Primary	Rv1925	fadD31	Mb1960	SNP	fatty-acid--CoA ligase	- Bov	Golby et al. (2007)
2197688	+	Primary	Rv1947	-	Mb1982	SNP	hypothetical protein	+ Bov	Rehren et al. (2007)
2334000	-	Internal	Rv2077c	-	Mb2102c	SNP	transmembrane protein	- Bov	Golby et al. (2007)
2424904	-	Primary	Rv2162c	PE_PGRS38	Mb2186c	SNP	hypothetical protein	- Bov	Rehren et al. (2007)
2626195	-	Primary	Rv2346c	esxO	Mb2375c	Indel	ESAT-6 like protein 6	- Bov	Rehren et al. (2007)
2626552	-	Primary	Rv2347c	esxP	Mb1820	SNP	hypothetical protein	- Bov	Rehren et al. (2007)
2626571	-	Antisense	Rv2347c	esxP	Mb1820	Indel	hypothetical protein	- Bov	Rehren et al. (2007)
2690280	+	Internal	Rv2395	-	Mb2417	SNP	hypothetical protein	- Bov	Rehren et al. (2007)
2718833	-	Primary	Rv2421c	nadD	Mb2444c	SNP	nicotinic acid mononucleotide adenylyltransferase	+ Bov	Rehren et al. (2007)
2802001	-	Antisense	Rv2490c	PE_PGRS43	Mb2517c	SNP	hypothetical protein	- Bov	Rehren et al. (2007)
3086712	-	Internal	Rv2779c	-	Mb2801c	SNP	LRP/AsnC family transcriptional regulator	+ Bov	Rehren et al. (2007)
3243367	+	Primary	Rv2930	fadD26	Mb2955	SNP	acyl-CoA synthetase	+ Bov	Rehren et al. (2007)
4024263	-	Internal	Rv3581c	ispF	Mb3612c	SNP	2-C-methyl-D-erythritol 2,4-cyclo diphosphate synthase	- Bov	Golby et al. (2007)
4062342	+	Primary	Rv3623	lpqG	Mb3647	SNP	lipoprotein LpqG	- Bov	Rehren et al. (2007)
4062527	+	Alternative	Rv3623	lpqG	Mb3647	Indel	lipoprotein LpqG	- Bov	Rehren et al. (2007)
4119253	+	Internal	Rv3679	-	Mb3704	SNP	anion transporter ATPase	- Bov	Golby et al. (2007)
4286347	+	Primary	Rv3822	-	Mb3852	SNP	hypothetical protein	- Bov	Rehren et al. (2007)
	* + Bov indicates increased expression in M. bovis relative to M. tuberculosis; - Bov indicates decreased relative expression in M. bovis
